# Supplementary material for: Dynamic single-cell mapping unveils Epstein‒Barr virus-imprinted T-cell exhaustion and on-treatment response
Source: Signal Transduct Target Ther. 2023 Sep 21;8:370. doi: 10.1038/s41392-023-01622-1 (PMC10514267; doi:10.1038/s41392-023-01622-1)
Supplement: Supplementary file 2 — Supplementary Tables [file 41392_2023_1622_MOESM2_ESM.xlsx]

## Sheet: Table S1
Supplementary Table S1. Clinical information of patients in the single cell datasets
Patient ID	Age	Sex	Metastatic sites	Chemotherapy regimens	EBV DNA before treatment	EBV DNA after treatment	MMR	HER2	EBV state	curative effect	Diagnosis date	Disease progression	Time to progression	The date of last follow-up	PFS(day）	Event (1 = death, 0 = survial)	The date of death	OS(day）
P1	46	Male	Liver,peritoneum, lymph nodes	XELOX+PD-1 antibody(Sintilimab)	34000	0	pMMR	Negative	Positive	PR	2020-11-12	YES	2022-05-12	2022-07-15	546	0	NA	610
P2	50	Male	peritoneum, lymph nodes	XELOX+PD-1 antibody(Sintilimab)	1190	93.5	pMMR	Negative	Positive	SD	2020-11-20	YES	2021-08-06	2022-04-05	259	1	2022-04-05	501
P3	63	Male	local advanced, no distant metastasis	XELOX+PD-1 antibody(Sintilimab)	0	0	pMMR	Negative	Positive	CR	2020-12-07	NO	NA	2022-07-15	585	0	NA	585
P4	68	Male	lung,peritoneum,lymph nodes	XELOX+PD-1 antibody(Sintilimab)	NA	NA	pMMR	Negative	Negative	PR	2021-02-27	NO	NA	2022-07-15	503	0	NA	503
P5	66	Male	extensive lymph nodes	XELOX+PD-1 antibody(Sintilimab)	NA	NA	pMMR	Negative	Negative	SD	2021-02-26	YES	2021-09-25	2022-07-15	211	0	NA	504
P6	60	Male	peritoneum，lymph nodes	FOLFOX+PD-1 antibody(Sintilimab)	NA	NA	pMMR	Negative	Negative	PR	2021-03-15	YES	2021-10-18	2021-10-21	217	1	2021-10-21	220

## Sheet: Table S2
Supplementary Table S2. Clinical information of patients for mIHC analysis
GC
Patient No.	HER2	EBV state	MMR	Sex
P1	Negative	Positive	pMMR	M
P2	Negative	Positive	pMMR	M
P3	Negative	Positive	pMMR	M
P4	Negative	Positive	pMMR	M
P5	Negative	Positive	pMMR	F
P6	Negative	Positive	pMMR	M
P7	Negative	Positive	pMMR	F
P8	Negative	Positive	pMMR	M
P9	Negative	Positive	pMMR	F
P10	Negative	Positive	pMMR	M
P11	Negative	Positive	pMMR	M
P12	Negative	Positive	pMMR	M
P13	Negative	Positive	pMMR	M
P14	Negative	Positive	pMMR	M
P15	Negative	Positive	pMMR	M
P16	Negative	Positive	pMMR	F
P17	Negative	Positive	pMMR	M
P18	Negative	Negative	pMMR	F
P19	Negative	Negative	pMMR	F
P20	Negative	Negative	pMMR	M
P21	Negative	Negative	pMMR	F
P22	Negative	Negative	pMMR	F
P23	Negative	Negative	pMMR	F
P24	Negative	Negative	pMMR	M
P25	Negative	Negative	pMMR	F
P26	Negative	Negative	pMMR	M
P27	Negative	Negative	pMMR	M
P28	Negative	Negative	pMMR	M
P29	Negative	Negative	pMMR	M
P30	Negative	Negative	pMMR	M
P31	Negative	Negative	pMMR	M
P32	Negative	Negative	pMMR	M
P33	Negative	Negative	pMMR	M
P34	Negative	Negative	pMMR	F
P35	Negative	Negative	pMMR	M
P36	Negative	Negative	pMMR	M
P37	Negative	Negative	pMMR	F
ICC
Patient No.	EBV state	Sex
P1	Positive	F
P2	Positive	F
P3	Positive	F
P4	Positive	F
P5	Positive	F
P6	Positive	F
P7	Positive	M
P8	Positive	F
P9	Positive	F
P10	Positive	M
P11	Positive	M
P12	Positive	F
P13	Positive	M
P14	Negative	M
P15	Negative	M
P16	Negative	M
P17	Negative	M
P18	Negative	F
P19	Negative	M
P20	Negative	F
P21	Negative	F
P22	Negative	M
P23	Negative	M
P24	Negative	M
P25	Negative	F
P26	Negative	F
P27	Negative	M
P28	Negative	M
P29	Negative	F
P30	Negative	F
P31	Negative	M
P32	Negative	F

## Sheet: Table S3
Supplementary Table S3. scRNA-seq celltype markers of major immune-cell lineages from six STAD patient samples
p_val	avg_log2FC	pct.1	pct.2	p_val_adj	celltype	gene		Celltype	Maker
0	2.48363	0.972	0.3	0	T cell	IL32		T cell	CD2, CD3D
0	2.38539	0.968	0.254	0	T cell	CD3E		NK cell	FGFBP2, FCGR3A
0	2.37975	0.905	0.212	0	T cell	CD3D		B cell	MS4A1, CD19
0	2.27128	0.591	0.152	0	T cell	CD8A		Plasma cell	SDC1, TNFRSF17
0	2.23126	0.772	0.311	0	T cell	CCL5		Mast cell	TPSAB1, CPA3
0	2.18873	0.863	0.251	0	T cell	CD7		Myeloid cell	CD14, S100A8
0	2.18495	0.878	0.218	0	T cell	CD2
0	2.09759	0.712	0.249	0	T cell	GZMA
0	1.96469	0.354	0.079	0	T cell	GZMK
0	1.85649	0.768	0.169	0	T cell	CD3G
0	1.84308	0.511	0.083	0	T cell	CXCR6
0	1.84043	0.454	0.133	0	T cell	IL7R
0	1.73336	0.472	0.096	0	T cell	CD8B
0	1.69363	0.836	0.247	0	T cell	LCK
0	1.66233	0.411	0.149	0	T cell	KLRB1
0	1.63489	0.324	0.073	0	T cell	LINC02446
0	1.54757	0.831	0.347	0	T cell	FYB1
0	1.51096	0.335	0.1	0	T cell	IFNG
0	1.50457	0.882	0.425	0	T cell	EVL
0	1.44955	0.844	0.506	0	T cell	PLAAT4
0	1.44891	0.601	0.214	0	T cell	SPOCK2
0	1.44113	0.681	0.209	0	T cell	LAT
0	1.43859	0.56	0.307	0	T cell	CCL4
0	1.43267	0.435	0.113	0	T cell	LAG3
0	1.41487	0.592	0.258	0	T cell	ITM2A
0	1.41328	0.775	0.503	0	T cell	CKLF
0	1.41122	0.624	0.164	0	T cell	CD96
0	1.3409	0.335	0.054	0	T cell	CTLA4
0	1.3086	0.511	0.131	0	T cell	CD6
0	1.30178	0.729	0.516	0	T cell	RGS1
0	1.287	0.743	0.355	0	T cell	TRBC2
0	1.28214	0.415	0.148	0	T cell	DUSP4
0	1.28094	0.397	0.059	0	T cell	SIRPG
0	1.27085	0.516	0.266	0	T cell	ITGAE
0	1.25497	0.633	0.213	0	T cell	GIMAP7
0	1.24707	0.551	0.144	0	T cell	IL2RB
0	1.2384	0.476	0.167	0	T cell	CXCR3
0	1.23124	0.677	0.265	0	T cell	FYN
0	1.21778	0.907	0.582	0	T cell	IFITM1
0	1.20641	0.539	0.169	0	T cell	GIMAP5
0	1.20372	0.619	0.233	0	T cell	SKAP1
0	1.20103	0.606	0.301	0	T cell	ID2
0	1.19488	0.653	0.344	0	T cell	LEPROTL1
0	1.18578	0.371	0.088	0	T cell	TIGIT
0	1.16207	0.497	0.223	0	T cell	GZMB
0	1.16127	0.813	0.512	0	T cell	TNFAIP3
0	1.14747	0.604	0.174	0	T cell	ZAP70
0	1.14316	0.898	0.778	0	T cell	ZFP36L2
0	1.13721	0.739	0.457	0	T cell	SEPTIN1
0	1.1317	0.436	0.21	0	T cell	BATF
0	1.12993	0.301	0.046	0	T cell	ICOS
0	1.11509	0.519	0.184	0	T cell	TRAC
0	1.11485	0.894	0.679	0	T cell	IL2RG
0	1.11282	0.421	0.087	0	T cell	CAMK4
0	1.11061	0.852	0.507	0	T cell	HCST
0	1.09631	0.57	0.177	0	T cell	GZMM
0	1.08267	0.462	0.2	0	T cell	RORA
0	1.07933	0.702	0.469	0	T cell	CTSC
0	1.07908	0.526	0.231	0	T cell	PTPN22
0	1.06338	0.393	0.084	0	T cell	THEMIS
0	1.05977	0.677	0.359	0	T cell	ALOX5AP
0	1.05329	0.968	0.74	0	T cell	PTPRCAP
0	1.04922	0.999	0.983	0	T cell	TMSB4X
0	1.04783	0.513	0.146	0	T cell	PRKCH
0	1.0378	0.476	0.168	0	T cell	TRBC1
0	1.02615	0.352	0.075	0	T cell	CD5
0	1.02146	1	0.991	0	T cell	HLA-A
0	1.01928	0.564	0.287	0	T cell	GBP5
0	1.01165	0.564	0.236	0	T cell	GIMAP4
0	1.00826	0.494	0.174	0	T cell	SLFN5
0	1.00415	0.748	0.543	0	T cell	LY6E
0	0.990601	0.324	0.129	0	T cell	GPR25
0	0.987685	0.726	0.522	0	T cell	DUSP2
0	0.984682	0.963	0.773	0	T cell	PTPRC
0	0.977174	0.394	0.096	0	T cell	BCL11B
0	0.975651	0.972	0.868	0	T cell	ARHGDIB
0	0.97297	0.949	0.877	0	T cell	SARAF
0	0.972625	0.478	0.204	0	T cell	SIT1
0	0.971935	0.692	0.406	0	T cell	TBC1D10C
0	0.966426	0.414	0.22	0	T cell	PBXIP1
0	0.966322	0.565	0.187	0	T cell	SH2D2A
0	0.964856	0.497	0.391	0	T cell	RGCC
0	0.964821	0.59	0.36	0	T cell	CLEC2B
0	0.963891	0.964	0.805	0	T cell	CORO1A
0	0.962287	0.437	0.152	0	T cell	KLRK1
0	0.962034	0.586	0.371	0	T cell	ABRACL
0	0.960416	0.371	0.104	0	T cell	OXNAD1
0	0.956643	0.677	0.43	0	T cell	ACAP1
0	0.945354	0.367	0.093	0	T cell	SH2D1A
0	0.943612	0.313	0.074	0	T cell	LINC01871
0	0.94179	0.413	0.112	0	T cell	ITK
0	0.932524	0.741	0.604	0	T cell	LDHB
0	0.923333	0.44	0.18	0	T cell	PTGER4
0	0.921581	0.986	0.927	0	T cell	SH3BGRL3
0	0.918022	0.561	0.281	0	T cell	ETS1
0	0.90684	0.841	0.569	0	T cell	COTL1
0	0.904639	0.45	0.198	0	T cell	GZMH
0	0.900277	0.474	0.198	0	T cell	STOM
0	0.898139	0.343	0.072	0	T cell	RGL4
0	0.897564	0.661	0.218	0	T cell	CD247
0	0.894241	0.97	0.906	0	T cell	HSPA8
0	0.894114	0.69	0.489	0	T cell	SLC9A3R1
0	0.893839	0.694	0.488	0	T cell	PAXX
0	0.893446	0.752	0.599	0	T cell	C12orf57
0	0.885052	0.3	0.127	0	T cell	PHLDA1
0	0.880275	0.362	0.112	0	T cell	SCML4
0	0.879041	0.327	0.078	0	T cell	GATA3
0	0.878376	0.924	0.7	0	T cell	CD52
0	0.877359	0.442	0.266	0	T cell	GYG1
0	0.870201	0.332	0.157	0	T cell	PTMS
0	0.864496	0.494	0.291	0	T cell	RBL2
0	0.863888	0.678	0.5	0	T cell	RESF1
0	0.863134	0.494	0.236	0	T cell	DENND2D
0	0.859789	0.254	0.049	0	T cell	PDCD1
0	0.858581	0.316	0.085	0	T cell	TC2N
0	0.855935	0.414	0.169	0	T cell	CBLB
0	0.847159	0.542	0.406	0	T cell	CYTOR
0	0.845843	0.327	0.105	0	T cell	HNRNPLL
0	0.845084	0.996	0.977	0	T cell	PFN1
0	0.844636	0.383	0.132	0	T cell	TTC39C
0	0.843491	1	1	0	T cell	B2M
0	0.841613	0.703	0.582	0	T cell	SOD1
0	0.841009	0.749	0.269	0	T cell	CST7
0	0.835734	0.353	0.126	0	T cell	FLT3LG
0	0.835133	0.956	0.88	0	T cell	RAC2
0	0.834528	0.856	0.724	0	T cell	CD99
0	0.834465	0.531	0.285	0	T cell	RASAL3
0	0.833842	0.347	0.182	0	T cell	FABP5
0	0.833753	0.607	0.463	0	T cell	PDCD4
0	0.823406	0.695	0.288	0	T cell	NKG7
0	0.820028	0.461	0.2	0	T cell	CLEC2D
0	0.813637	0.379	0.137	0	T cell	PLEKHF1
0	0.811962	0.651	0.439	0	T cell	APBB1IP
0	0.811599	0.761	0.634	0	T cell	DNAJB1
0	0.807875	0.398	0.142	0	T cell	GIMAP1
0	0.804018	0.957	0.889	0	T cell	CALM1
0	0.803462	0.763	0.493	0	T cell	STK17A
0	0.797383	0.498	0.347	0	T cell	APOBEC3G
0	0.79703	0.987	0.928	0	T cell	ACTG1
0	0.794977	0.491	0.308	0	T cell	PTPN7
0	0.794356	0.271	0.051	0	T cell	INPP4B
0	0.794074	0.403	0.261	0	T cell	RBPJ
0	0.792964	0.715	0.544	0	T cell	DDIT4
0	0.79253	0.585	0.462	0	T cell	CALM3
0	0.792255	0.384	0.178	0	T cell	HOPX
0	0.792126	0.45	0.222	0	T cell	PARP8
0	0.788801	0.286	0.061	0	T cell	GPR171
0	0.787303	0.939	0.845	0	T cell	MYL12A
0	0.787061	0.506	0.314	0	T cell	SYNE2
0	0.785655	0.569	0.406	0	T cell	BUB3
0	0.784891	0.828	0.744	0	T cell	PPDPF
0	0.783192	0.761	0.659	0	T cell	STK17B
0	0.780573	0.893	0.773	0	T cell	MYL12B
0	0.778175	0.351	0.095	0	T cell	SLA2
0	0.770275	0.702	0.541	0	T cell	RNF213
0	0.766506	0.432	0.188	0	T cell	CMTM3
0	0.762165	1	0.99	0	T cell	ACTB
0	0.761813	0.526	0.287	0	T cell	RHOF
0	0.759941	0.536	0.319	0	T cell	RGS10
0	0.759638	0.77	0.64	0	T cell	CAPZB
0	0.752822	0.649	0.49	0	T cell	WIPF1
0	0.752442	0.75	0.642	0	T cell	LDHA
0	0.75103	0.443	0.198	0	T cell	SYTL3
0	0.749315	0.421	0.342	0	T cell	CLDND1
0	0.74872	0.77	0.612	0	T cell	ARL6IP5
0	0.748564	0.405	0.169	0	T cell	PSTPIP1
0	0.747672	0.985	0.959	0	T cell	GAPDH
0	0.746794	0.831	0.726	0	T cell	SRSF7
0	0.746374	0.379	0.164	0	T cell	PIK3IP1
0	0.743309	0.558	0.453	0	T cell	LIME1
0	0.742987	0.574	0.377	0	T cell	ARHGAP9
0	0.742426	0.703	0.549	0	T cell	CNN2
0	0.739418	0.543	0.332	0	T cell	SELPLG
0	0.738477	0.851	0.574	0	T cell	CD69
0	0.734744	0.439	0.233	0	T cell	SH3BP1
0	0.734504	0.368	0.173	0	T cell	AAK1
0	0.732569	0.44	0.221	0	T cell	RHOC
0	0.732519	0.375	0.177	0	T cell	LDLRAD4
0	0.732355	0.519	0.329	0	T cell	MT2A
0	0.728889	0.982	0.943	0	T cell	CFL1
0	0.727961	0.495	0.335	0	T cell	OCIAD2
0	0.726153	0.382	0.193	0	T cell	RAB27A
0	0.72465	0.742	0.66	0	T cell	GSTK1
0	0.72316	0.367	0.166	0	T cell	ATP2B4
0	0.722274	0.446	0.248	0	T cell	RUNX3
0	0.721724	0.997	0.992	0	T cell	HLA-C
0	0.715501	0.33	0.123	0	T cell	GPR174
0	0.714687	0.669	0.481	0	T cell	PPP1R18
0	0.713336	0.507	0.411	0	T cell	G3BP2
0	0.713009	0.341	0.154	0	T cell	GPRIN3
0	0.704492	0.626	0.57	0	T cell	C9orf16
0	0.703153	0.9	0.857	0	T cell	TMA7
0	0.701874	0.641	0.54	0	T cell	DDX24
0	0.701017	0.626	0.464	0	T cell	ARHGEF1
0	0.699479	0.279	0.095	0	T cell	GALM
0	0.69813	0.505	0.301	0	T cell	ABI3
0	0.69625	0.505	0.366	0	T cell	IKZF3
0	0.695477	0.273	0.105	0	T cell	ZNRF1
0	0.695125	0.389	0.283	0	T cell	HMGB2
0	0.694957	0.734	0.556	0	T cell	MYH9
0	0.694003	0.503	0.373	0	T cell	SYNRG
0	0.693324	0.573	0.491	0	T cell	YWHAQ
0	0.693226	0.578	0.415	0	T cell	CELF2
0	0.692906	0.744	0.626	0	T cell	MBNL1
0	0.692799	0.485	0.317	0	T cell	EMB
0	0.688728	0.459	0.275	0	T cell	SLA
0	0.688428	0.865	0.8	0	T cell	YWHAB
0	0.687832	0.422	0.256	0	T cell	SOCS1
0	0.687827	0.597	0.495	0	T cell	OSTF1
0	0.685379	0.588	0.423	0	T cell	TRAF3IP3
0	0.683299	0.647	0.565	0	T cell	GYPC
0	0.682697	0.354	0.214	0	T cell	MGAT4A
0	0.682492	0.466	0.361	0	T cell	NAP1L4
0	0.682074	0.582	0.324	0	T cell	LBH
0	0.682012	0.39	0.196	0	T cell	TSEN54
0	0.681692	0.934	0.896	0	T cell	HNRNPA1
0	0.678368	0.998	0.994	0	T cell	RPS27
0	0.677546	0.363	0.143	0	T cell	STAT4
0	0.67631	0.423	0.294	0	T cell	OPTN
0	0.673323	0.888	0.721	0	T cell	CRIP1
0	0.673125	0.412	0.228	0	T cell	NFATC2
0	0.669502	0.479	0.37	0	T cell	RNF167
0	0.669332	0.887	0.863	0	T cell	PSME1
0	0.66897	0.946	0.905	0	T cell	RPS29
0	0.668478	0.505	0.362	0	T cell	C9orf78
0	0.665109	0.955	0.939	0	T cell	ATP5F1E
0	0.66464	0.646	0.558	0	T cell	TMEM50A
0	0.661507	0.395	0.201	0	T cell	C12orf75
0	0.658961	0.673	0.599	0	T cell	DRAP1
0	0.658124	0.607	0.492	0	T cell	PCED1B-AS1
0	0.656379	0.875	0.612	0	T cell	S100A4
0	0.65558	0.933	0.824	0	T cell	ITM2B
0	0.655345	0.304	0.127	0	T cell	RASGRP1
0	0.655197	0.836	0.803	0	T cell	SUMO2
0	0.654802	0.511	0.381	0	T cell	DEF6
0	0.653277	0.413	0.271	0	T cell	HMOX2
0	0.652151	0.289	0.091	0	T cell	GIMAP6
0	0.648345	0.829	0.768	0	T cell	PSMB9
0	0.645044	0.899	0.881	0	T cell	HMGB1
0	0.644249	0.6	0.46	0	T cell	EML4
0	0.642579	0.414	0.239	0	T cell	GBP2
0	0.641027	0.309	0.1	0	T cell	GRAP2
0	0.639786	0.999	0.999	0	T cell	RPS19
0	0.63865	0.999	0.998	0	T cell	RPS15A
0	0.637616	0.304	0.161	0	T cell	SUSD3
0	0.637183	0.668	0.62	0	T cell	NDUFS5
0	0.636856	0.394	0.238	0	T cell	CCND2
0	0.634189	0.489	0.387	0	T cell	GPI
0	0.633621	0.501	0.36	0	T cell	SH3KBP1
0	0.633527	0.511	0.353	0	T cell	TBCB
0	0.633143	0.615	0.516	0	T cell	TAP1
0	0.631525	0.614	0.403	0	T cell	ZYX
0	0.630695	0.401	0.199	0	T cell	SPN
0	0.63056	0.562	0.349	0	T cell	GNG2
0	0.629507	0.37	0.188	0	T cell	ARAP2
0	0.628978	0.823	0.73	0	T cell	COMMD6
0	0.625527	0.702	0.646	0	T cell	HMGN1
0	0.625294	0.531	0.482	0	T cell	CDKN1B
0	0.624473	0.453	0.301	0	T cell	PIK3R1
0	0.623397	0.751	0.651	0	T cell	SEPTIN7
0	0.621238	0.541	0.411	0	T cell	SHISA5
0	0.620347	0.74	0.692	0	T cell	PPP1CA
0	0.619807	0.447	0.227	0	T cell	DOK2
0	0.6198	0.612	0.492	0	T cell	WDR1
0	0.617522	0.269	0.082	0	T cell	ATP6V0E2
0	0.616933	0.461	0.411	0	T cell	SURF4
0	0.61684	0.633	0.518	0	T cell	TLE5
0	0.615333	0.795	0.658	0	T cell	ZFP36L1
0	0.615328	0.773	0.751	0	T cell	UQCRB
0	0.614381	0.738	0.689	0	T cell	GMFG
0	0.613675	0.454	0.357	0	T cell	CACYBP
0	0.613353	0.761	0.4	0	T cell	LCP2
0	0.612998	0.488	0.444	0	T cell	IDH2
0	0.612304	0.626	0.577	0	T cell	PGAM1
0	0.610723	0.695	0.582	0	T cell	SEPTIN9
0	0.609789	0.404	0.275	0	T cell	SPTAN1
0	0.608393	0.363	0.26	0	T cell	MIR4435-2HG
0	0.60755	0.303	0.172	0	T cell	FKBP5
0	0.607281	0.599	0.529	0	T cell	TERF2IP
0	0.605332	0.838	0.806	0	T cell	HINT1
0	0.605127	0.393	0.256	0	T cell	JAK3
0	0.604571	0.701	0.676	0	T cell	HMGN2
0	0.603447	0.512	0.418	0	T cell	LPXN
0	0.603297	0.478	0.211	0	T cell	CTSW
0	0.601692	0.264	0.107	0	T cell	OASL
0	0.601617	0.261	0.096	0	T cell	PDE3B
0	0.599488	0.505	0.429	0	T cell	NR3C1
0	0.599165	0.263	0.099	0	T cell	SYTL2
0	0.598054	0.52	0.417	0	T cell	SELENOW
0	0.595081	0.848	0.838	0	T cell	SRP14
0	0.593839	0.892	0.876	0	T cell	ATP5MG
0	0.592234	0.441	0.301	0	T cell	SIGIRR
0	0.591335	0.749	0.718	0	T cell	COX6C
0	0.59047	0.612	0.561	0	T cell	TUBB
0	0.590335	0.368	0.222	0	T cell	ITGAL
0	0.5893	0.467	0.362	0	T cell	JPT1
0	0.588641	0.254	0.107	0	T cell	TOX
0	0.587141	0.562	0.422	0	T cell	SASH3
0	0.586799	0.999	0.999	0	T cell	RPL28
0	0.58611	0.814	0.607	0	T cell	LCP1
0	0.585733	0.377	0.245	0	T cell	MAP4K1
0	0.585424	0.698	0.651	0	T cell	PGK1
0	0.582091	0.48	0.377	0	T cell	RAB1B
0	0.58208	0.299	0.173	0	T cell	MT1X
0	0.581924	0.524	0.448	0	T cell	RAP1A
0	0.581579	0.764	0.727	0	T cell	SKP1
0	0.577753	0.856	0.795	0	T cell	RPS4Y1
0	0.577645	0.445	0.324	0	T cell	ISG15
0	0.577265	0.295	0.172	0	T cell	PDCL3
0	0.576619	0.85	0.742	0	T cell	ARPC1B
0	0.576539	0.694	0.654	0	T cell	PSMB8
0	0.57487	0.406	0.315	0	T cell	PIM1
0	0.574511	0.345	0.147	0	T cell	PYHIN1
0	0.572692	0.456	0.369	0	T cell	PPP2R5C
0	0.572299	0.872	0.854	0	T cell	LSP1
0	0.569166	0.322	0.154	0	T cell	JAML
0	0.566208	0.569	0.49	0	T cell	NCOR1
0	0.565875	0.253	0.114	0	T cell	TMEM173
0	0.564467	0.733	0.703	0	T cell	RAN
0	0.56267	0.567	0.53	0	T cell	EID1
0	0.56107	0.596	0.521	0	T cell	FKBP1A
0	0.560947	0.703	0.621	0	T cell	CIB1
0	0.556621	0.327	0.207	0	T cell	PAG1
0	0.556604	0.729	0.692	0	T cell	CYTIP
0	0.555373	0.533	0.426	0	T cell	IKZF1
0	0.554891	0.344	0.183	0	T cell	TSPAN14
0	0.554071	0.774	0.749	0	T cell	SNRPD2
0	0.552043	0.898	0.866	0	T cell	NPM1
0	0.551242	0.901	0.882	0	T cell	ARPC2
0	0.549756	0.464	0.378	0	T cell	ACTN4
0	0.546643	0.26	0.098	0	T cell	LINC00861
0	0.545706	0.493	0.428	0	T cell	PA2G4
0	0.545469	0.399	0.23	0	T cell	BIN1
0	0.544808	0.545	0.518	0	T cell	SEM1
0	0.543962	0.519	0.465	0	T cell	TUBA4A
0	0.543507	0.972	0.904	0	T cell	BTG1
0	0.54335	0.405	0.288	0	T cell	KIF2A
0	0.54268	0.577	0.496	0	T cell	ANXA11
0	0.541592	0.519	0.483	0	T cell	PPP1R2
0	0.540422	0.402	0.313	0	T cell	WNK1
0	0.539349	0.971	0.969	0	T cell	EEF1D
0	0.5387	0.362	0.255	0	T cell	SSBP4
0	0.53824	0.683	0.658	0	T cell	APRT
0	0.536541	0.518	0.434	0	T cell	CCDC85B
0	0.535756	0.659	0.654	0	T cell	PARK7
0	0.534998	0.522	0.484	0	T cell	PSMA5
0	0.532374	0.67	0.675	0	T cell	H2AFZ
0	0.530257	0.554	0.486	0	T cell	UBE2L6
0	0.530046	0.758	0.693	0	T cell	DAZAP2
0	0.529731	0.818	0.701	0	T cell	IFITM2
0	0.528387	0.253	0.132	0	T cell	FAS
0	0.528144	0.411	0.3	0	T cell	HSPB1
0	0.527939	0.466	0.333	0	T cell	AKNA
0	0.526978	0.298	0.155	0	T cell	LPIN2
0	0.524839	0.325	0.216	0	T cell	RAPGEF6
0	0.524338	0.419	0.324	0	T cell	CDC42SE2
0	0.521967	0.998	0.996	0	T cell	RPS3
0	0.521674	0.312	0.165	0	T cell	ARHGEF3
0	0.521473	0.417	0.322	0	T cell	TSC22D4
0	0.520677	0.612	0.574	0	T cell	TRAPPC1
0	0.520564	0.528	0.319	0	T cell	ARL4C
0	0.520242	0.531	0.449	0	T cell	FNBP1
0	0.519483	0.28	0.176	0	T cell	ODF2L
0	0.518323	0.998	0.998	0	T cell	RPS12
0	0.515955	0.35	0.232	0	T cell	PDE4D
0	0.513698	0.769	0.768	0	T cell	UBL5
0	0.513176	0.36	0.249	0	T cell	LASP1
0	0.511805	0.909	0.907	0	T cell	UBB
0	0.511539	0.81	0.755	0	T cell	KLF6
0	0.511321	0.427	0.333	0	T cell	MACF1
0	0.509528	0.784	0.759	0	T cell	HCLS1
0	0.509197	0.364	0.216	0	T cell	TMC8
0	0.509069	0.289	0.15	0	T cell	CCSER2
0	0.508595	0.352	0.256	0	T cell	COMMD7
0	0.508474	0.579	0.519	0	T cell	ARL6IP1
0	0.508363	0.474	0.329	0	T cell	SUN2
0	0.508297	0.732	0.683	0	T cell	ACTR3
0	0.50756	0.749	0.741	0	T cell	UQCR11
0	0.506096	0.538	0.389	0	T cell	MBP
0	0.504447	0.408	0.269	0	T cell	CYFIP2
0	0.504142	0.939	0.933	0	T cell	RPS26
0	0.501291	0.342	0.215	0	T cell	CD58
0	0.500957	0.533	0.386	0	T cell	DEK
0	0.500881	0.576	0.556	0	T cell	FKBP8
0	0.499173	0.651	0.619	0	T cell	VAMP2
0	0.497275	0.332	0.186	0	T cell	PDLIM2
0	0.496979	0.492	0.404	0	T cell	PPP1R12A
0	0.495393	0.87	0.871	0	T cell	COX7C
0	0.494924	0.996	0.996	0	T cell	HLA-B
0	0.494412	0.382	0.252	0	T cell	GPR65
0	0.494072	0.657	0.596	0	T cell	HLA-F
0	0.493416	0.702	0.665	0	T cell	HNRNPF
0	0.492933	0.25	0.109	0	T cell	GIMAP2
0	0.492854	0.293	0.158	0	T cell	ABLIM1
0	0.492486	0.726	0.673	0	T cell	JAK1
0	0.49217	0.43	0.334	0	T cell	SLC38A1
0	0.492134	0.767	0.75	0	T cell	TRIR
0	0.490702	0.512	0.459	0	T cell	CHURC1
0	0.489469	0.698	0.696	0	T cell	SRSF2
0	0.488331	0.632	0.629	0	T cell	UQCR10
0	0.488147	0.27	0.17	0	T cell	SFXN1
0	0.487884	0.739	0.737	0	T cell	GUK1
0	0.48767	0.54	0.495	0	T cell	EPC1
0	0.487502	0.756	0.74	0	T cell	PSME2
0	0.486909	0.641	0.589	0	T cell	STK4
0	0.486798	0.748	0.739	0	T cell	TPI1
0	0.486234	0.25	0.112	0	T cell	MATK
0	0.485637	1	1	0	T cell	RPLP1
0	0.485442	0.572	0.533	0	T cell	SEPTIN6
0	0.483849	0.295	0.161	0	T cell	PITPNC1
0	0.483473	0.251	0.098	0	T cell	RNF125
0	0.482658	0.596	0.477	0	T cell	SAMSN1
0	0.482517	0.673	0.664	0	T cell	UBE2D2
0	0.48049	0.616	0.617	0	T cell	NDUFB8
0	0.480352	0.35	0.209	0	T cell	UBAC2
0	0.48015	0.745	0.729	0	T cell	PSMA7
0	0.480103	0.958	0.942	0	T cell	MYL6
0	0.479459	0.663	0.666	0	T cell	ANKRD12
0	0.476799	0.985	0.977	0	T cell	HLA-E
0	0.476687	0.674	0.665	0	T cell	HIGD2A
0	0.474361	0.753	0.753	0	T cell	ELOB
0	0.471029	0.666	0.646	0	T cell	ANAPC16
0	0.470554	0.959	0.955	0	T cell	DDX5
0	0.470172	0.523	0.45	0	T cell	LGALS3
0	0.469832	0.609	0.521	0	T cell	ARPC4
0	0.467886	0.625	0.615	0	T cell	ICAM3
0	0.466617	0.569	0.5	0	T cell	ARF5
0	0.466198	0.574	0.577	0	T cell	ATP5MD
0	0.465307	0.783	0.579	0	T cell	CXCR4
0	0.465072	0.842	0.849	0	T cell	CCNI
0	0.464184	0.699	0.703	0	T cell	COX8A
0	0.463598	0.929	0.927	0	T cell	BTF3
0	0.462832	0.279	0.141	0	T cell	SPATA13
0	0.461221	0.466	0.386	0	T cell	LAMP1
0	0.46117	0.544	0.47	0	T cell	ARID4B
0	0.460629	0.931	0.942	0	T cell	JUNB
0	0.46019	0.571	0.539	0	T cell	SNRPB
0	0.460003	0.307	0.163	0	T cell	CLIC3
0	0.459518	0.652	0.651	0	T cell	SAP18
0	0.457556	0.502	0.343	0	T cell	ANXA1
0	0.456362	0.642	0.605	0	T cell	KMT2E
0	0.456148	0.772	0.773	0	T cell	HNRNPK
0	0.450211	0.995	0.992	0	T cell	RPS25
0	0.449692	0.669	0.634	0	T cell	RAP1B
0	0.447835	0.679	0.681	0	T cell	PTGES3
0	0.446069	0.587	0.482	0	T cell	CSK
0	0.445634	0.904	0.867	0	T cell	YWHAZ
0	0.44539	0.78	0.78	0	T cell	SON
0	0.442351	0.707	0.661	0	T cell	CAP1
0	0.439277	0.957	0.927	0	T cell	MT-ATP8
0	0.439234	0.623	0.629	0	T cell	SERBP1
0	0.438658	0.699	0.688	0	T cell	PRRC2C
0	0.438638	0.998	0.997	0	T cell	RPL30
0	0.438218	0.98	0.966	0	T cell	RPSA
0	0.435447	0.895	0.888	0	T cell	CLIC1
0	0.434139	0.997	0.997	0	T cell	PTMA
0	0.432303	0.736	0.739	0	T cell	UBE2D3
0	0.43084	0.998	0.996	0	T cell	RPS27A
0	0.429705	0.841	0.822	0	T cell	TOMM7
0	0.427701	0.652	0.666	0	T cell	PSMB10
0	0.426538	0.685	0.65	0	T cell	DNAJA1
0	0.426276	0.448	0.35	0	T cell	BIN2
0	0.41801	0.716	0.736	0	T cell	PCBP1
0	0.416049	1	0.999	0	T cell	EEF1A1
0	0.415993	0.808	0.823	0	T cell	COX6A1
0	0.415476	0.819	0.813	0	T cell	OST4
0	0.414003	0.875	0.874	0	T cell	RHOA
0	0.411031	0.268	0.153	0	T cell	PIK3CD
0	0.409668	0.984	0.979	0	T cell	RPS21
0	0.409628	0.955	0.939	0	T cell	HSP90AA1
0	0.40696	0.633	0.625	0	T cell	BRK1
0	0.406057	0.988	0.984	0	T cell	RPL23A
0	0.405385	0.742	0.764	0	T cell	NDUFA13
0	0.402571	0.588	0.219	0	T cell	PRF1
0	0.402548	0.74	0.753	0	T cell	NDUFA4
0	0.401896	0.962	0.964	0	T cell	PPIA
0	0.400744	0.988	0.988	0	T cell	RPL36
0	0.40012	0.668	0.591	0	T cell	MSN
0	0.399417	0.992	0.991	0	T cell	RPL37
0	0.395871	0.77	0.788	0	T cell	NCL
0	0.394903	0.507	0.373	0	T cell	CCND3
0	0.39341	0.994	0.994	0	T cell	RPS24
0	0.391195	0.649	0.618	0	T cell	PRR13
0	0.389384	0.768	0.762	0	T cell	CALM2
0	0.388762	0.992	0.992	0	T cell	RPL6
0	0.38537	0.806	0.827	0	T cell	CNBP
0	0.384613	0.993	0.992	0	T cell	MT-ATP6
0	0.383728	0.726	0.7	0	T cell	FUS
0	0.377821	0.719	0.737	0	T cell	ATP6V0E1
0	0.376657	0.977	0.969	0	T cell	UBC
0	0.375174	0.684	0.693	0	T cell	HNRNPC
0	0.372691	0.704	0.734	0	T cell	ATP5F1B
0	0.371903	0.999	0.999	0	T cell	RPL13
0	0.365306	0.746	0.742	0	T cell	HNRNPDL
0	0.362947	0.897	0.912	0	T cell	ATP5MC2
0	0.362571	0.881	0.89	0	T cell	RPL36AL
0	0.361691	0.992	0.99	0	T cell	RPL14
0	0.36164	0.837	0.77	0	T cell	TPM3
0	0.361511	0.68	0.601	0	T cell	CD48
0	0.360835	0.573	0.489	0	T cell	RHOH
0	0.359258	0.733	0.718	0	T cell	SNHG29
0	0.357957	0.996	0.995	0	T cell	RPS7
0	0.356746	0.776	0.676	0	T cell	LIMD2
0	0.356701	0.939	0.942	0	T cell	RPL36A
0	0.355743	0.498	0.356	0	T cell	TUBA1A
0	0.355662	0.998	0.998	0	T cell	RPS15
0	0.355657	0.954	0.96	0	T cell	RPL37A
0	0.355558	0.923	0.929	0	T cell	HNRNPA2B1
0	0.355474	0.675	0.598	0	T cell	CTSD
0	0.355258	0.675	0.648	0	T cell	ENO1
0	0.354527	0.869	0.871	0	T cell	MIF
0	0.351604	0.882	0.889	0	T cell	RPL31
0	0.350428	0.992	0.992	0	T cell	RPL35A
0	0.347822	1	0.998	0	T cell	MALAT1
0	0.346786	0.766	0.748	0	T cell	ALDOA
0	0.341943	0.778	0.796	0	T cell	CIRBP
0	0.335675	0.846	0.865	0	T cell	CHCHD2
0	0.33476	0.879	0.887	0	T cell	RPL38
0	0.334592	0.755	0.789	0	T cell	EDF1
0	0.334019	0.976	0.981	0	T cell	RPL35
0	0.332979	0.995	0.994	0	T cell	RPS4X
0	0.332384	0.743	0.784	0	T cell	COX6B1
0	0.329289	0.995	0.992	0	T cell	MT-CYB
0	0.323031	0.996	0.996	0	T cell	RPS28
0	0.322222	0.98	0.984	0	T cell	RPL24
0	0.320635	0.992	0.97	0	T cell	MT-ND4L
0	0.320437	0.995	0.992	0	T cell	RPL39
0	0.316269	0.989	0.988	0	T cell	RPL17
0	0.305331	0.949	0.959	0	T cell	RPL27
0	0.30449	0.804	0.838	0	T cell	EIF3K
0	0.304359	0.985	0.989	0	T cell	RPL41
0	0.292713	0.993	0.993	0	T cell	RPLP2
0	0.292617	0.976	0.976	0	T cell	RPL10A
0	0.291682	0.996	0.996	0	T cell	RPL34
0	0.291646	0.967	0.975	0	T cell	MT-ND3
0	0.284635	0.996	0.995	0	T cell	RPL26
0	0.284386	0.996	0.996	0	T cell	EIF1
0	0.281763	0.998	0.999	0	T cell	MT-CO1
0	0.280488	0.979	0.983	0	T cell	NACA
0	0.278625	0.943	0.958	0	T cell	RPL4
0	0.278093	0.948	0.805	0	T cell	SRGN
0	0.277378	0.997	0.998	0	T cell	RPL32
0	0.274184	0.999	0.999	0	T cell	TPT1
0	0.27358	0.949	0.958	0	T cell	RPL22
0	0.270234	0.973	0.973	0	T cell	UBA52
0	0.267543	0.998	0.998	0	T cell	RPL19
0	0.262986	0.983	0.986	0	T cell	RACK1
0	0.261474	0.984	0.98	0	T cell	H3F3B
0	0.260097	0.999	0.999	0	T cell	RPL10
0	0.253617	0.997	0.997	0	T cell	RPS18
0	0.253596	0.994	0.994	0	T cell	RPS6
0	0.252986	0.878	0.909	0	T cell	RPL27A
2.67642e-307	0.538223	0.458	0.41	6.40816e-303	T cell	MZT2A
1.04503e-306	0.528137	0.639	0.617	2.50212e-302	T cell	TAGAP
2.09277e-306	0.446033	0.484	0.397	5.01072e-302	T cell	ARHGAP30
1.3216e-304	0.40667	0.629	0.622	3.16432e-300	T cell	ARHGDIA
9.27311e-304	0.316689	0.733	0.761	2.22026e-299	T cell	EIF3F
2.00867e-303	0.485061	0.407	0.319	4.80937e-299	T cell	MIER1
3.5147e-303	0.41204	0.261	0.152	8.41524e-299	T cell	PTPN4
2.97086e-302	0.440868	0.603	0.604	7.11313e-298	T cell	ANP32B
6.34319e-301	0.708112	0.399	0.339	1.51875e-296	T cell	CORO1B
2.80417e-300	0.514036	0.507	0.462	6.71401e-296	T cell	TPR
7.78234e-299	0.567861	0.501	0.359	1.86332e-294	T cell	LTB
9.11922e-297	0.451024	0.575	0.586	2.18341e-292	T cell	ATP5IF1
5.7319e-296	0.537481	0.311	0.216	1.37239e-291	T cell	TBCC
1.44244e-293	0.462533	0.562	0.542	3.45364e-289	T cell	BLOC1S1
3.20525e-293	0.356386	0.81	0.823	7.67434e-289	T cell	FXYD5
2.3417e-291	0.292914	0.281	0.153	5.60674e-287	T cell	KLRD1
1.78568e-288	0.461612	0.427	0.347	4.27546e-284	T cell	MEAF6
1.25214e-287	0.477736	0.465	0.409	2.998e-283	T cell	SRI
1.95592e-287	0.494639	0.467	0.409	4.68306e-283	T cell	BTN3A2
2.03157e-287	0.485983	0.416	0.336	4.8642e-283	T cell	TMC6
5.83858e-283	0.326401	0.689	0.726	1.39793e-278	T cell	COX7A2
1.51851e-282	0.483353	0.396	0.31	3.63576e-278	T cell	SHFL
7.34438e-281	0.407301	0.6	0.591	1.75846e-276	T cell	HNRNPA0
6.02864e-280	0.497465	0.545	0.495	1.44344e-275	T cell	ITGA4
3.62291e-279	0.533697	0.398	0.329	8.67432e-275	T cell	CCDC107
6.44438e-278	0.464871	0.251	0.154	1.54298e-273	T cell	DGKA
1.98505e-276	0.430924	0.254	0.154	4.75281e-272	T cell	B3GNT2
1.26532e-274	0.456991	0.488	0.433	3.02955e-270	T cell	MAT2B
4.14202e-274	0.286744	0.918	0.947	9.91724e-270	T cell	PABPC1
4.60476e-273	0.501949	0.379	0.308	1.10252e-268	T cell	PIN1
1.35133e-272	0.460509	0.544	0.532	3.23549e-268	T cell	TAX1BP1
1.41275e-272	0.508764	0.421	0.355	3.38255e-268	T cell	ITGB7
1.18308e-270	0.428684	0.564	0.567	2.83265e-266	T cell	NEDD8
4.85672e-268	0.461569	0.426	0.342	1.16284e-263	T cell	ZC3HAV1
1.25292e-267	0.344138	0.667	0.641	2.99988e-263	T cell	GPSM3
3.01273e-267	0.347769	0.446	0.327	7.21338e-263	T cell	TRIM22
3.15166e-265	1.3024	0.263	0.157	7.54603e-261	T cell	CCL4L2
5.34875e-265	0.391456	0.649	0.667	1.28065e-260	T cell	HNRNPA3
2.47591e-264	0.444066	0.554	0.522	5.92806e-260	T cell	ELF1
2.69087e-263	0.383259	0.644	0.635	6.44276e-259	T cell	RSRP1
5.82124e-262	0.462778	0.502	0.454	1.39378e-257	T cell	ARF6
3.64793e-261	0.449574	0.34	0.249	8.73425e-257	T cell	RNF166
1.02692e-260	0.43026	0.401	0.307	2.45876e-256	T cell	LNPEP
4.45715e-260	0.475055	0.454	0.404	1.06717e-255	T cell	AIP
7.88463e-259	0.376875	0.371	0.279	1.88782e-254	T cell	APMAP
8.78241e-259	0.318774	0.727	0.759	2.10277e-254	T cell	SRSF5
2.95866e-258	0.453665	0.409	0.333	7.08392e-254	T cell	RBCK1
7.82996e-258	0.431309	0.318	0.225	1.87473e-253	T cell	DR1
1.9827e-257	0.546217	0.49	0.426	4.74719e-253	T cell	STAT1
2.37194e-256	0.39574	0.669	0.706	5.67914e-252	T cell	DYNLL1
2.50051e-255	0.398265	0.271	0.174	5.98697e-251	T cell	DENND1C
2.60751e-255	0.434626	0.461	0.396	6.24316e-251	T cell	SNX6
1.29282e-254	0.475411	0.357	0.278	3.0954e-250	T cell	RNF187
3.87642e-253	0.422289	0.546	0.509	9.28131e-249	T cell	PAK2
4.18121e-252	0.337151	0.658	0.669	1.00111e-247	T cell	EIF4A2
4.70758e-252	0.503579	0.37	0.285	1.12714e-247	T cell	RNF19A
7.09671e-252	0.449144	0.327	0.238	1.69916e-247	T cell	PRKACB
5.28267e-249	0.431609	0.275	0.182	1.26483e-244	T cell	RPS6KA3
7.66461e-249	0.469957	0.472	0.433	1.83514e-244	T cell	ENSA
2.04796e-248	0.385806	0.558	0.516	4.90342e-244	T cell	BZW1
1.37891e-247	0.457164	0.373	0.296	3.30153e-243	T cell	POLR3GL
1.42782e-247	0.346305	0.589	0.531	3.41863e-243	T cell	GAS5
6.98758e-247	0.410527	0.551	0.514	1.67304e-242	T cell	IDS
3.48873e-244	0.347532	0.618	0.604	8.35308e-240	T cell	UBXN1
1.16271e-242	0.432761	0.283	0.192	2.78387e-238	T cell	IL27RA
2.01432e-242	0.416729	0.355	0.266	4.82289e-238	T cell	LBR
6.71728e-242	0.412934	0.371	0.284	1.60832e-237	T cell	PRMT2
3.74366e-241	0.360563	0.645	0.625	8.96345e-237	T cell	PKM
1.53878e-240	0.426823	0.533	0.511	3.6843e-236	T cell	CAPZA1
3.59079e-240	0.444138	0.413	0.34	8.59742e-236	T cell	PSIP1
1.11089e-237	0.283759	0.732	0.722	2.65979e-233	T cell	IRF1
7.38812e-237	0.453895	0.317	0.236	1.76894e-232	T cell	RGS14
1.76356e-236	0.351132	0.663	0.689	4.22248e-232	T cell	EIF4G2
4.3407e-236	0.445626	0.455	0.403	1.03929e-231	T cell	CBX3
2.30436e-235	0.391902	0.458	0.383	5.51734e-231	T cell	RASSF5
1.43342e-233	0.399309	0.569	0.58	3.43203e-229	T cell	C11orf58
7.54898e-233	0.434829	0.527	0.523	1.80745e-228	T cell	PEBP1
2.2486e-232	0.418045	0.556	0.572	5.38381e-228	T cell	C19orf53
4.20901e-232	0.38284	0.586	0.601	1.00776e-227	T cell	RBM8A
5.54035e-232	0.412238	0.544	0.541	1.32653e-227	T cell	XRCC6
1.16371e-229	0.356353	0.787	0.791	2.78626e-225	T cell	TSC22D3
1.15e-228	0.39662	0.304	0.21	2.75344e-224	T cell	PPP1R16B
1.20159e-228	0.414497	0.545	0.56	2.87697e-224	T cell	RALY
1.26327e-228	0.430557	0.522	0.527	3.02466e-224	T cell	RTRAF
4.04113e-228	0.332351	0.65	0.695	9.67569e-224	T cell	EIF3G
1.06979e-227	0.435668	0.519	0.515	2.56139e-223	T cell	SRP9
1.17686e-227	0.443571	0.315	0.232	2.81775e-223	T cell	DNMT1
2.16841e-227	0.493526	0.455	0.412	5.19182e-223	T cell	KMT2A
4.84687e-227	0.511721	0.289	0.214	1.16049e-222	T cell	PLAAT3
2.81283e-226	0.394666	0.266	0.177	6.73475e-222	T cell	ESYT1
4.41863e-226	0.455672	0.373	0.301	1.05795e-221	T cell	TANK
2.53318e-225	0.38096	0.394	0.305	6.06519e-221	T cell	ELOVL5
8.28205e-225	0.476587	0.438	0.403	1.98297e-220	T cell	PPM1G
6.61228e-224	0.373762	0.501	0.428	1.58318e-219	T cell	ADGRE5
5.7349e-223	0.445616	0.472	0.432	1.37311e-218	T cell	RAD21
3.42895e-222	0.462675	0.448	0.417	8.20994e-218	T cell	TMEM14B
1.14197e-220	0.31045	0.659	0.642	2.73422e-216	T cell	CDC42
5.25582e-220	0.288913	0.697	0.76	1.2584e-215	T cell	COX5B
1.27162e-217	0.416623	0.324	0.244	3.04463e-213	T cell	TMEM35B
1.29414e-217	0.420534	0.293	0.209	3.09856e-213	T cell	CNOT6L
1.47057e-217	0.477233	0.405	0.35	3.52099e-213	T cell	RABGAP1L
1.38577e-216	0.313304	0.276	0.179	3.31795e-212	T cell	TNFRSF1A
1.74544e-216	0.424052	0.395	0.33	4.1791e-212	T cell	POLR2G
2.71578e-216	0.370078	0.587	0.621	6.5024e-212	T cell	ATP5MF
5.49211e-216	0.444632	0.482	0.449	1.31498e-211	T cell	PRPF38B
1.09466e-215	0.424639	0.459	0.427	2.62094e-211	T cell	SUMO1
8.41156e-215	0.487465	0.347	0.29	2.01398e-210	T cell	CMC2
1.5253e-214	0.424073	0.517	0.528	3.65204e-210	T cell	ATP5F1C
5.25668e-214	0.41319	0.502	0.485	1.25861e-209	T cell	DHRS7
9.27544e-214	0.319841	0.598	0.588	2.22082e-209	T cell	VAMP8
2.16075e-213	0.385795	0.612	0.629	5.17347e-209	T cell	BRD2
1.92237e-212	0.38754	0.255	0.17	4.60274e-208	T cell	ARL6IP6
2.72802e-212	0.440612	0.513	0.514	6.53171e-208	T cell	REX1BD
6.64806e-212	0.426293	0.46	0.419	1.59175e-207	T cell	MATR3.1
1.04988e-211	0.293443	0.685	0.736	2.51373e-207	T cell	SLC25A3
1.29078e-211	0.422892	0.315	0.24	3.09051e-207	T cell	GOLGA7
2.14732e-211	0.452269	0.466	0.428	5.14132e-207	T cell	GCC2
2.30365e-211	0.389364	0.339	0.255	5.51564e-207	T cell	RAB8B
1.52742e-210	0.337311	0.508	0.443	3.65709e-206	T cell	FAM49B
7.50546e-210	0.311745	0.653	0.702	1.79703e-205	T cell	ATP5MC3
1.18797e-207	0.436041	0.36	0.281	2.84435e-203	T cell	EPSTI1
3.96416e-207	0.444055	0.384	0.322	9.4914e-203	T cell	REST
4.14968e-207	0.433482	0.509	0.498	9.93559e-203	T cell	HP1BP3
2.37404e-206	0.445066	0.48	0.469	5.68417e-202	T cell	PSMA1
2.45236e-206	0.333813	0.549	0.49	5.87169e-202	T cell	RHOG
7.62389e-205	0.289178	0.71	0.76	1.82539e-200	T cell	RBM39
1.0525e-204	0.407749	0.407	0.339	2.52e-200	T cell	ARHGAP15
2.36255e-204	0.281239	0.686	0.75	5.65666e-200	T cell	ARF1
6.40982e-204	0.37138	0.592	0.636	1.5347e-199	T cell	POLR2L
1.2977e-203	0.390341	0.266	0.187	3.10708e-199	T cell	COMMD8
2.43882e-203	0.342097	0.603	0.649	5.83926e-199	T cell	NDUFA1
4.60124e-203	0.334115	0.603	0.57	1.10168e-198	T cell	AKAP13
1.0292e-202	0.44771	0.39	0.338	2.4642e-198	T cell	LSM2
1.03789e-201	0.351485	0.611	0.642	2.48502e-197	T cell	MORF4L1
1.71704e-201	0.348219	0.57	0.529	4.1111e-197	T cell	IQGAP1
1.60639e-199	0.393923	0.545	0.515	3.84618e-195	T cell	STAT3
2.97987e-199	0.434814	0.421	0.38	7.13471e-195	T cell	PYURF
1.24861e-197	0.35412	0.612	0.632	2.98955e-193	T cell	SRSF3
1.93274e-197	0.411992	0.34	0.269	4.62755e-193	T cell	YWHAH
2.19222e-197	0.437369	0.431	0.399	5.24883e-193	T cell	PSMC5
6.85439e-197	0.461724	0.492	0.463	1.64115e-192	T cell	BAX
4.71325e-196	0.385227	0.543	0.57	1.12849e-191	T cell	BSG
9.02939e-196	0.426944	0.497	0.501	2.16191e-191	T cell	ECH1
1.22042e-195	0.332568	0.385	0.291	2.92206e-191	T cell	CD82
5.95698e-195	0.365786	0.514	0.479	1.42628e-190	T cell	IL16
6.35657e-195	0.412525	0.34	0.27	1.52195e-190	T cell	CHIC2
1.26517e-194	0.422629	0.368	0.309	3.02919e-190	T cell	ZNRD1
1.4039e-193	0.463848	0.259	0.187	3.36136e-189	T cell	NIBAN1
1.87695e-193	0.381438	0.551	0.563	4.49399e-189	T cell	VPS28
4.09716e-192	0.396881	0.337	0.263	9.80983e-188	T cell	PHF11
6.58686e-192	0.516218	0.253	0.182	1.57709e-187	T cell	SLAMF1
7.00233e-191	0.279683	0.696	0.73	1.67657e-186	T cell	PDIA3
1.02861e-190	0.742596	0.305	0.259	2.4628e-186	T cell	AQP3
1.73514e-190	0.370329	0.27	0.191	4.15444e-186	T cell	KCNAB2
1.79627e-190	0.383709	0.398	0.329	4.30081e-186	T cell	ARHGAP45
1.58894e-189	0.353712	0.26	0.178	3.80441e-185	T cell	DGKZ
2.39172e-189	0.344111	0.564	0.557	5.72649e-185	T cell	ANXA6
4.12401e-189	0.375674	0.433	0.376	9.87411e-185	T cell	TWF2
1.64244e-187	0.344928	0.264	0.181	3.9325e-183	T cell	HCP5
3.57475e-187	0.52114	0.57	0.564	8.55903e-183	T cell	HIST1H4C
7.0844e-187	0.252701	0.858	0.88	1.69622e-182	T cell	ZFP36
4.19671e-186	0.40455	0.275	0.201	1.00482e-181	T cell	RSBN1
2.14283e-185	0.405734	0.398	0.348	5.13058e-181	T cell	SCP2
4.44327e-185	0.384435	0.553	0.558	1.06385e-180	T cell	N4BP2L2
1.45886e-183	0.376236	0.284	0.208	3.49295e-179	T cell	RALGDS
1.64094e-183	0.385695	0.525	0.528	3.92889e-179	T cell	XRCC5
2.91234e-183	0.349351	0.541	0.512	6.97302e-179	T cell	SNHG6
3.59104e-183	0.519123	0.378	0.343	8.59802e-179	T cell	CHST12
4.05017e-183	0.406725	0.273	0.199	9.69733e-179	T cell	AC008875.3
2.21334e-180	0.43394	0.447	0.432	5.29941e-176	T cell	COPS9
7.23747e-180	0.404769	0.507	0.513	1.73287e-175	T cell	PAIP2
8.7383e-180	0.413203	0.485	0.482	2.09221e-175	T cell	OTUB1
1.45718e-178	0.375673	0.38	0.308	3.48893e-174	T cell	ARID5A
1.34938e-176	0.352657	0.632	0.687	3.23083e-172	T cell	SLC25A5
1.22277e-175	0.423284	0.48	0.48	2.92767e-171	T cell	UBE2V1
8.69629e-175	0.32266	0.601	0.652	2.08215e-170	T cell	WDR83OS
4.6391e-174	0.390866	0.44	0.402	1.11074e-169	T cell	LSM14A
1.02414e-173	0.34883	0.607	0.632	2.45209e-169	T cell	HSPE1
1.43157e-172	0.392358	0.316	0.251	3.4276e-168	T cell	TADA3
2.09796e-172	0.462541	0.405	0.379	5.02315e-168	T cell	SNRPN
1.21802e-171	0.417952	0.323	0.26	2.91631e-167	T cell	HERPUD2
3.41121e-171	0.323908	0.277	0.197	8.16746e-167	T cell	FGD3
5.33981e-171	0.293126	0.582	0.559	1.27851e-166	T cell	SP100
7.61431e-171	0.439746	0.442	0.436	1.8231e-166	T cell	MRPL41
7.04527e-170	0.415815	0.433	0.402	1.68685e-165	T cell	KIF5B
9.43349e-170	0.457735	0.521	0.552	2.25866e-165	T cell	H2AFV
1.05303e-168	0.385512	0.333	0.271	2.52127e-164	T cell	SDHAF2
7.40996e-168	0.433509	0.448	0.44	1.77417e-163	T cell	DYNLRB1
3.46842e-167	0.427715	0.444	0.424	8.30445e-163	T cell	MRPS6
4.54636e-167	0.421884	0.443	0.429	1.08854e-162	T cell	UBE2L3
9.58586e-167	0.270547	0.673	0.742	2.29514e-162	T cell	ATP5F1D
4.02745e-163	0.304969	0.317	0.236	9.64292e-159	T cell	RBMS1
4.72171e-163	0.378065	0.503	0.501	1.13052e-158	T cell	THRAP3
4.97383e-163	0.420763	0.483	0.494	1.19088e-158	T cell	NDUFA3
5.55002e-163	0.464613	0.444	0.422	1.32884e-158	T cell	IL10RA
1.17597e-162	0.369717	0.316	0.247	2.81563e-158	T cell	DOCK10
2.09686e-160	0.334299	0.633	0.689	5.02052e-156	T cell	TAPBP
8.4921e-160	0.30814	0.572	0.586	2.03326e-155	T cell	DBI
3.70362e-159	0.356471	0.355	0.289	8.86758e-155	T cell	DIAPH1
4.59094e-159	0.386827	0.375	0.327	1.09921e-154	T cell	SNRPF
9.91177e-159	0.433775	0.36	0.313	2.37318e-154	T cell	CYLD
1.08381e-158	0.402711	0.369	0.316	2.59496e-154	T cell	TMX4
1.68262e-158	0.367061	0.36	0.295	4.02871e-154	T cell	PREX1
3.0308e-157	0.298463	0.271	0.19	7.25666e-153	T cell	AOAH
7.49432e-157	0.466813	0.28	0.226	1.79437e-152	T cell	BTG3
1.72234e-156	0.384296	0.392	0.34	4.12381e-152	T cell	ATP1A1
7.8432e-155	0.409325	0.302	0.245	1.8779e-150	T cell	MRFAP1L1
1.45913e-154	0.33609	0.579	0.593	3.49359e-150	T cell	ARGLU1
9.66172e-154	0.337793	0.363	0.293	2.31331e-149	T cell	GLIPR2
1.65627e-153	0.385639	0.499	0.518	3.9656e-149	T cell	MDH2
3.03474e-153	0.45445	0.43	0.402	7.26607e-149	T cell	CCNH
2.49905e-152	0.421717	0.438	0.371	5.98347e-148	T cell	CREM
4.18064e-152	0.343477	0.531	0.54	1.00097e-147	T cell	UBE2I
4.61242e-151	0.258105	0.65	0.711	1.10435e-146	T cell	NDUFA11
3.91138e-150	0.398242	0.289	0.23	9.36502e-146	T cell	CORO7
7.03356e-150	0.356011	0.476	0.443	1.68405e-145	T cell	ROCK1
4.36475e-149	0.425868	0.328	0.273	1.04505e-144	T cell	GLUD1
7.55968e-149	0.419792	0.407	0.377	1.81001e-144	T cell	NUCKS1
1.22221e-148	0.397756	0.445	0.423	2.92633e-144	T cell	TAP2
1.7844e-148	0.433453	0.436	0.431	4.27238e-144	T cell	FGFR1OP2
3.27733e-148	0.359735	0.494	0.488	7.84692e-144	T cell	SRSF10
4.49178e-148	0.309305	0.49	0.449	1.07547e-143	T cell	ANKRD44
9.69637e-148	0.398473	0.44	0.426	2.3216e-143	T cell	LSM8
1.31272e-147	0.441341	0.285	0.237	3.14304e-143	T cell	DGCR6L
5.24971e-147	0.325765	0.367	0.301	1.25694e-142	T cell	STK10
1.17437e-146	0.416165	0.332	0.277	2.81178e-142	T cell	EPB41
1.46845e-146	0.291157	0.316	0.241	3.51592e-142	T cell	MAPRE2
3.74851e-146	0.309781	0.259	0.186	8.97505e-142	T cell	GABARAPL1
7.00164e-146	0.380664	0.257	0.198	1.6764e-141	T cell	THYN1
9.60556e-146	0.442434	0.412	0.394	2.29986e-141	T cell	NOP58
2.55553e-145	0.38461	0.404	0.371	6.11869e-141	T cell	SF3A2
4.89555e-145	0.355008	0.254	0.188	1.17214e-140	T cell	SAMD9
6.62894e-145	0.391398	0.289	0.234	1.58717e-140	T cell	ACAA2
9.17936e-145	0.38012	0.267	0.204	2.19781e-140	T cell	HERC1
9.42009e-145	0.356169	0.531	0.548	2.25545e-140	T cell	EWSR1
2.19309e-144	0.416083	0.385	0.351	5.25091e-140	T cell	CALCOCO2
3.19709e-144	0.359154	0.524	0.565	7.65479e-140	T cell	NDUFB10
6.75634e-144	0.377415	0.415	0.374	1.61767e-139	T cell	ATF7IP
8.01047e-144	0.282359	0.637	0.682	1.91795e-139	T cell	EIF3H
1.52783e-142	0.355798	0.295	0.229	3.65808e-138	T cell	PIP4K2A
2.55224e-141	0.332024	0.565	0.591	6.11083e-137	T cell	SRRM1
7.20625e-140	0.345236	0.347	0.291	1.72539e-135	T cell	HDAC1
8.77701e-140	0.345931	0.551	0.579	2.10148e-135	T cell	SRSF11
2.87768e-139	0.324292	0.576	0.622	6.89003e-135	T cell	SF3B2
1.42807e-138	0.374386	0.408	0.368	3.41924e-134	T cell	PCM1
2.34603e-138	0.386403	0.475	0.469	5.6171e-134	T cell	IRF9
4.00177e-138	0.336634	0.331	0.269	9.58144e-134	T cell	MFSD10
1.7432e-137	0.333348	0.254	0.192	4.17374e-133	T cell	ITGB1BP1
1.09022e-136	0.260438	0.631	0.667	2.61032e-132	T cell	DAD1
1.10771e-136	0.397637	0.401	0.374	2.65219e-132	T cell	IK
3.90706e-136	0.403186	0.358	0.316	9.35467e-132	T cell	SEMA4D
2.24638e-135	0.34052	0.571	0.607	5.37852e-131	T cell	SF3B1
4.3486e-135	0.340533	0.317	0.258	1.04119e-130	T cell	SYNE1
4.67321e-135	0.389341	0.406	0.385	1.11891e-130	T cell	PUF60
8.91775e-135	0.33157	0.373	0.314	2.13518e-130	T cell	LIMS1
3.38167e-134	0.389307	0.411	0.385	8.09674e-130	T cell	CCNDBP1
1.17928e-133	0.410284	0.304	0.261	2.82355e-129	T cell	NUDT5
7.11908e-131	0.350846	0.518	0.548	1.70452e-126	T cell	SNRPG
3.1922e-130	0.415492	0.294	0.243	7.64309e-126	T cell	APOBEC3C
3.86207e-130	0.355924	0.501	0.519	9.24694e-126	T cell	GABARAPL2
2.56097e-129	0.340531	0.372	0.33	6.13172e-125	T cell	ABHD17A
2.03447e-127	0.367159	0.381	0.34	4.87114e-123	T cell	TAF15
6.522e-127	0.334411	0.269	0.212	1.56156e-122	T cell	SNRNP40
3.69681e-126	0.388002	0.377	0.349	8.85128e-122	T cell	C4orf48
8.92528e-126	0.310549	0.448	0.424	2.13698e-121	T cell	UBE2N
1.53614e-125	0.379025	0.443	0.429	3.67798e-121	T cell	DDX6
1.81323e-125	0.365576	0.417	0.402	4.34142e-121	T cell	MAGOH
2.67602e-125	0.340045	0.284	0.227	6.40719e-121	T cell	TOR1AIP1
2.747e-125	0.264842	0.623	0.646	6.57714e-121	T cell	SF1
7.01154e-125	0.29366	0.579	0.631	1.67877e-120	T cell	PSMB3
1.86289e-124	0.287456	0.608	0.679	4.46033e-120	T cell	CSNK2B
4.45543e-123	0.427242	0.263	0.216	1.06676e-118	T cell	GRAMD1A
5.04435e-123	0.359719	0.311	0.256	1.20777e-118	T cell	RALGAPA1
6.272e-123	0.36044	0.308	0.258	1.5017e-118	T cell	DNAJB14
7.73452e-123	0.380684	0.333	0.286	1.85188e-118	T cell	PRRC2B
8.367e-123	0.3745	0.429	0.411	2.00331e-118	T cell	RSF1
6.35032e-122	0.386422	0.377	0.352	1.52046e-117	T cell	SS18L2
1.08732e-121	0.331829	0.268	0.213	2.60337e-117	T cell	CISD3
5.01751e-121	0.38271	0.3	0.254	1.20134e-116	T cell	SMC3
7.5525e-121	0.336628	0.476	0.475	1.8083e-116	T cell	PPP4C
2.88236e-120	0.355806	0.275	0.221	6.90124e-116	T cell	RHBDD2
4.74193e-120	0.3089	0.585	0.646	1.13536e-115	T cell	UBXN4
1.59873e-117	0.360737	0.482	0.507	3.82783e-113	T cell	RBX1
2.03579e-117	0.387489	0.339	0.298	4.8743e-113	T cell	SMARCA2
2.55258e-117	0.374779	0.444	0.438	6.11164e-113	T cell	NSD3
1.20042e-116	0.346142	0.476	0.481	2.87417e-112	T cell	ARPC5L
6.00136e-116	0.438039	0.613	0.638	1.4369e-111	T cell	TUBA1B
7.98625e-116	0.399409	0.405	0.387	1.91215e-111	T cell	C17orf49
1.68274e-115	0.359457	0.365	0.331	4.02898e-111	T cell	DNAJA2
4.10471e-115	0.378266	0.427	0.422	9.82791e-111	T cell	RBM4
7.73529e-115	0.347178	0.331	0.284	1.85206e-110	T cell	PSMB8-AS1
9.06037e-115	0.388937	0.441	0.459	2.16933e-110	T cell	NDUFA6
3.32106e-114	0.371154	0.358	0.327	7.9516e-110	T cell	CHMP4A
3.46526e-114	0.29708	0.565	0.624	8.29688e-110	T cell	ATP5PF
6.43071e-114	0.424905	0.413	0.422	1.5397e-109	T cell	PRDX2
2.20099e-112	0.41671	0.377	0.349	5.26984e-108	T cell	DUT
8.42463e-112	0.374633	0.346	0.314	2.01711e-107	T cell	GSDMD
3.06785e-111	0.349835	0.364	0.331	7.34535e-107	T cell	CCDC12
7.85067e-111	0.28187	0.254	0.196	1.87969e-106	T cell	MCRIP1
8.56644e-111	0.324557	0.381	0.339	2.05106e-106	T cell	ARHGAP4
1.2189e-110	0.25336	0.657	0.615	2.91841e-106	T cell	NR4A2
1.50899e-109	0.319902	0.47	0.467	3.61297e-105	T cell	RNPS1
1.84454e-109	0.343921	0.446	0.44	4.41639e-105	T cell	ANP32A
3.81518e-109	0.298259	0.442	0.399	9.13468e-105	T cell	CARD16
7.49256e-109	0.31599	0.345	0.298	1.79394e-104	T cell	PTBP3
1.03428e-108	0.256663	0.488	0.458	2.47637e-104	T cell	CDC42SE1
1.12406e-108	0.287532	0.605	0.655	2.69135e-104	T cell	RBM3
1.17807e-108	0.38368	0.361	0.342	2.82064e-104	T cell	CLTB
1.5598e-108	0.308012	0.392	0.351	3.73464e-104	T cell	PNRC2
8.52498e-108	0.383495	0.436	0.447	2.04114e-103	T cell	SCAMP2
5.3074e-107	0.360596	0.432	0.428	1.27075e-102	T cell	HNRNPR
1.04929e-106	0.464874	0.359	0.338	2.5123e-102	T cell	PHYKPL
1.71297e-106	0.326186	0.251	0.202	4.10137e-102	T cell	IAH1
3.48057e-106	0.366454	0.421	0.41	8.33354e-102	T cell	SLTM
4.69249e-106	0.362074	0.436	0.44	1.12352e-101	T cell	PPP2CA
7.86571e-106	0.392534	0.392	0.39	1.88329e-101	T cell	TMCO1
9.02719e-106	0.333703	0.52	0.567	2.16138e-101	T cell	COX7B
1.60863e-105	0.332948	0.529	0.556	3.85155e-101	T cell	PCBP2
2.91539e-105	0.287157	0.282	0.225	6.98033e-101	T cell	ST3GAL1
3.42943e-105	0.371503	0.281	0.238	8.21109e-101	T cell	HELZ
8.356e-105	0.402992	0.341	0.324	2.00068e-100	T cell	MPC2
3.40056e-104	0.354655	0.38	0.354	8.14196e-100	T cell	G3BP1
1.71214e-103	0.324777	0.262	0.21	4.09937e-99	T cell	P2RY10
4.95329e-103	0.360124	0.304	0.262	1.18597e-98	T cell	CASP8
5.99645e-103	0.368254	0.304	0.263	1.43573e-98	T cell	APOL6
1.38054e-102	0.321939	0.267	0.218	3.30543e-98	T cell	PPP6R1
1.14682e-100	0.34068	0.509	0.541	2.74583e-96	T cell	MPHOSPH8
3.29684e-100	0.348785	0.37	0.344	7.89363e-96	T cell	KRAS
6.00233e-99	0.3141	0.316	0.266	1.43714e-94	T cell	PDE7A
1.33239e-98	0.291152	0.261	0.209	3.19014e-94	T cell	DCP2
1.77438e-98	0.31809	0.38	0.349	4.24841e-94	T cell	MAX
1.867e-98	0.317742	0.537	0.576	4.47015e-94	T cell	RBM25
2.91311e-98	0.357687	0.45	0.468	6.97485e-94	T cell	COX7A2L
4.4728e-98	0.380567	0.384	0.371	1.07092e-93	T cell	SPSB3
1.73582e-97	0.390074	0.282	0.244	4.15608e-93	T cell	EVI2A
3.26467e-97	0.371819	0.389	0.386	7.8166e-93	T cell	MDH1
5.11508e-97	0.321995	0.252	0.205	1.2247e-92	T cell	STARD3
8.7859e-97	0.330502	0.292	0.25	2.10361e-92	T cell	SLBP
1.10014e-96	0.363085	0.455	0.48	2.63405e-92	T cell	RAB5IF
1.10829e-96	0.313064	0.522	0.577	2.65357e-92	T cell	ERH
2.23786e-96	0.385023	0.292	0.255	5.35811e-92	T cell	UGP2
4.21862e-96	0.37588	0.509	0.501	1.01006e-91	T cell	CITED2
1.18673e-95	0.383401	0.31	0.278	2.84138e-91	T cell	ANP32E
2.52064e-95	0.342549	0.292	0.253	6.03517e-91	T cell	AKIRIN1
4.51253e-95	0.360378	0.251	0.207	1.08043e-90	T cell	PCED1B
5.01963e-95	0.363336	0.316	0.289	1.20185e-90	T cell	VDAC3
2.86118e-94	0.320374	0.268	0.225	6.85053e-90	T cell	LYPLA2
1.39749e-93	0.357947	0.44	0.441	3.34601e-89	T cell	ADAR
1.54789e-93	0.346127	0.275	0.235	3.70612e-89	T cell	COQ10B
8.17432e-93	0.330612	0.452	0.459	1.95718e-88	T cell	CCT4
1.24089e-92	0.39534	0.327	0.307	2.97107e-88	T cell	HSPB11
2.92989e-92	0.336635	0.495	0.527	7.01504e-88	T cell	MICOS10
3.2989e-92	0.371848	0.326	0.302	7.89855e-88	T cell	C11orf98
4.72066e-92	0.400808	0.283	0.242	1.13027e-87	T cell	TSPYL2
1.01882e-91	0.332641	0.29	0.25	2.43936e-87	T cell	FIP1L1
1.72875e-91	0.33805	0.29	0.249	4.13914e-87	T cell	ZBTB1
2.07198e-91	0.362594	0.319	0.293	4.96094e-87	T cell	ZNF428
1.92357e-90	0.376683	0.413	0.424	4.60561e-86	T cell	RAB11B
4.70791e-90	0.346254	0.317	0.286	1.12721e-85	T cell	TMEM9B
5.05531e-90	0.254818	0.582	0.65	1.21039e-85	T cell	COX5A
1.04384e-89	0.309784	0.32	0.278	2.49927e-85	T cell	CDC42EP3
1.89066e-89	0.312055	0.5	0.537	4.52681e-85	T cell	CIAO2B
4.28214e-89	0.339536	0.255	0.213	1.02527e-84	T cell	PARP10
3.05498e-88	0.322307	0.446	0.452	7.31455e-84	T cell	PPP2R1A
3.44733e-88	0.310263	0.26	0.217	8.25394e-84	T cell	MFNG
7.13411e-88	0.307125	0.483	0.515	1.70812e-83	T cell	TECR
9.37645e-88	0.324071	0.37	0.347	2.245e-83	T cell	MED10
1.38644e-87	0.304971	0.568	0.621	3.31954e-83	T cell	SET
6.56204e-87	0.328418	0.331	0.301	1.57115e-82	T cell	SMARCE1
7.68346e-87	0.394913	0.259	0.227	1.83965e-82	T cell	ORMDL3
7.78516e-87	0.30068	0.275	0.233	1.864e-82	T cell	BCL7B
7.51011e-86	0.347685	0.375	0.357	1.79815e-81	T cell	DHX36
2.82098e-85	0.374807	0.305	0.282	6.75428e-81	T cell	PPP1R7
3.0584e-85	0.34684	0.392	0.384	7.32273e-81	T cell	IRF2
3.32497e-85	0.342753	0.415	0.414	7.96098e-81	T cell	DDX46
4.33631e-85	0.347762	0.457	0.483	1.03824e-80	T cell	SSU72
5.00594e-85	0.264681	0.627	0.701	1.19857e-80	T cell	DDX17
7.15208e-85	0.259731	0.282	0.229	1.71242e-80	T cell	XAF1
3.7576e-84	0.381764	0.405	0.416	8.99681e-80	T cell	RWDD1
1.27417e-83	0.361675	0.379	0.374	3.05074e-79	T cell	TSTD1
1.86669e-83	0.369525	0.393	0.401	4.46941e-79	T cell	SSNA1
2.8375e-83	0.33428	0.265	0.228	6.79382e-79	T cell	LPIN1
6.68294e-83	0.292786	0.522	0.573	1.6001e-78	T cell	ATP5PB
2.5423e-82	0.287435	0.453	0.442	6.08704e-78	T cell	IFI16
4.85856e-82	0.305137	0.509	0.554	1.16329e-77	T cell	BCAP31
6.88413e-82	0.327746	0.295	0.261	1.64827e-77	T cell	MAP4
2.73078e-81	0.273079	0.54	0.582	6.5383e-77	T cell	MAP1LC3B
4.87738e-81	0.312495	0.517	0.58	1.16779e-76	T cell	DPP7
8.95377e-81	0.308286	0.468	0.472	2.1438e-76	T cell	DOCK8
1.21761e-80	0.361387	0.313	0.289	2.91531e-76	T cell	BAZ1B
1.50118e-80	0.384808	0.311	0.288	3.59427e-76	T cell	TLK1
3.94874e-80	0.333485	0.392	0.382	9.45447e-76	T cell	HNRNPH3
1.04743e-79	0.296114	0.495	0.531	2.50787e-75	T cell	PSMA6
1.2445e-79	0.324735	0.413	0.415	2.97971e-75	T cell	PDCD6
6.04256e-79	0.302843	0.274	0.234	1.44677e-74	T cell	CDK17
1.98501e-78	0.340736	0.367	0.358	4.7527e-74	T cell	SNRPB2
2.08639e-78	0.338114	0.428	0.439	4.99544e-74	T cell	POLR1D
2.08884e-76	0.317868	0.275	0.242	5.0013e-72	T cell	RNF4
6.30903e-76	0.492461	0.356	0.368	1.51057e-71	T cell	DNPH1
1.01067e-75	0.300795	0.508	0.571	2.41985e-71	T cell	PSMD8
1.50509e-75	0.398263	0.373	0.378	3.60364e-71	T cell	FAM177A1
3.27263e-75	0.267249	0.279	0.238	7.83566e-71	T cell	PTDSS1
4.98363e-75	0.321568	0.365	0.347	1.19323e-70	T cell	ZNF800
1.5867e-74	0.3023	0.319	0.29	3.79903e-70	T cell	ADSS
1.83061e-74	0.317899	0.33	0.308	4.38302e-70	T cell	FBXO7
2.04834e-74	0.267737	0.491	0.494	4.90433e-70	T cell	WAS
3.17138e-74	0.292233	0.446	0.448	7.59324e-70	T cell	RBMX
1.03206e-73	0.318912	0.372	0.361	2.47107e-69	T cell	METTL9
1.6706e-73	0.318421	0.349	0.334	3.99991e-69	T cell	PSMG2
1.68149e-73	0.324117	0.308	0.283	4.02598e-69	T cell	UBA2
6.77732e-73	0.379942	0.293	0.264	1.62269e-68	T cell	H2AFX
1.26267e-72	0.301096	0.317	0.289	3.02321e-68	T cell	PDCD10
4.21977e-72	0.312012	0.372	0.358	1.01034e-67	T cell	TBRG1
8.58496e-72	0.307758	0.41	0.409	2.0555e-67	T cell	CCT6A
1.703e-71	0.266966	0.334	0.301	4.0775e-67	T cell	TMOD3
8.60432e-71	0.260109	0.437	0.428	2.06013e-66	T cell	FERMT3
1.64608e-70	0.316628	0.435	0.458	3.94121e-66	T cell	NDUFA12
3.44508e-70	0.360481	0.301	0.286	8.24857e-66	T cell	NUDT21
5.2254e-70	0.296757	0.353	0.332	1.25112e-65	T cell	FDFT1
1.60272e-69	0.272889	0.551	0.62	3.8374e-65	T cell	REEP5
2.22486e-69	0.324894	0.396	0.396	5.32697e-65	T cell	HSPA9
6.4191e-69	0.317136	0.416	0.415	1.53692e-64	T cell	BPTF
1.33094e-68	0.432112	0.315	0.291	3.18668e-64	T cell	IFI6
1.5374e-68	0.334255	0.368	0.362	3.68099e-64	T cell	CAPN2
2.31207e-68	0.325933	0.365	0.359	5.5358e-64	T cell	MIEN1
2.33838e-68	0.296886	0.273	0.241	5.59877e-64	T cell	DAXX
2.45294e-68	0.409462	0.273	0.257	5.87307e-64	T cell	NMRK1
3.03777e-68	0.329714	0.401	0.401	7.27333e-64	T cell	PRPF4B
2.96069e-67	0.315852	0.341	0.325	7.08878e-63	T cell	HMGN4
4.10981e-67	0.360769	0.34	0.337	9.84012e-63	T cell	NRBP1
1.39189e-66	0.329593	0.379	0.382	3.33261e-62	T cell	STRAP
1.46948e-66	0.348344	0.432	0.475	3.51837e-62	T cell	NDUFS8
1.83058e-66	0.302524	0.438	0.448	4.38296e-62	T cell	TAF7
2.41848e-66	0.383492	0.342	0.343	5.79058e-62	T cell	RANBP1
2.64151e-66	0.329152	0.353	0.346	6.32456e-62	T cell	BUD31
4.261e-66	0.297266	0.343	0.321	1.02021e-61	T cell	RASA2
5.65809e-66	0.398868	0.385	0.405	1.35472e-61	T cell	NDFIP1
5.72188e-66	0.319229	0.302	0.282	1.36999e-61	T cell	ADH5
6.86133e-66	0.299532	0.506	0.535	1.64281e-61	T cell	YPEL5
8.94363e-66	0.336438	0.409	0.427	2.14137e-61	T cell	TOMM5
1.1499e-65	0.285268	0.398	0.386	2.75319e-61	T cell	DNAJB6
1.40343e-65	0.319032	0.417	0.433	3.36024e-61	T cell	SNRPD3
1.64423e-65	0.356186	0.288	0.269	3.93677e-61	T cell	MAZ
2.21877e-65	0.313512	0.429	0.45	5.31241e-61	T cell	AP2M1
2.53097e-65	0.30882	0.294	0.27	6.05991e-61	T cell	AATF
2.96393e-65	0.322657	0.364	0.359	7.09655e-61	T cell	TIAL1
1.11314e-64	0.330065	0.361	0.36	2.66519e-60	T cell	SNRPD1
1.33979e-64	0.304921	0.497	0.547	3.20787e-60	T cell	CYCS
1.6211e-64	0.312565	0.311	0.29	3.8814e-60	T cell	MOB4
2.23781e-64	0.333382	0.397	0.411	5.358e-60	T cell	VDAC1
3.35079e-64	0.289139	0.253	0.219	8.0228e-60	T cell	THUMPD1
8.69143e-64	0.342783	0.313	0.302	2.08099e-59	T cell	GTF3C6
2.38426e-63	0.307647	0.422	0.436	5.70864e-59	T cell	POLR2E
2.38672e-62	0.310305	0.357	0.346	5.71453e-58	T cell	SF3A1
2.57087e-62	0.377301	0.312	0.309	6.15544e-58	T cell	CLPP
5.12219e-62	0.29934	0.297	0.272	1.2264e-57	T cell	PKN1
6.96663e-62	0.309546	0.326	0.308	1.66802e-57	T cell	ABHD14B
1.1605e-61	0.3203	0.264	0.239	2.77858e-57	T cell	GRSF1
1.18237e-61	0.342099	0.338	0.33	2.83094e-57	T cell	MRFAP1
3.70107e-61	0.294599	0.302	0.28	8.86146e-57	T cell	ZMAT2
4.94614e-61	0.355385	0.349	0.344	1.18425e-56	T cell	CTSA
5.92249e-61	0.279841	0.495	0.526	1.41802e-56	T cell	KHDRBS1
1.23203e-60	0.296061	0.462	0.494	2.94986e-56	T cell	EIF3M
5.1661e-60	0.355095	0.373	0.387	1.23692e-55	T cell	METTL26
6.60546e-60	0.309189	0.35	0.335	1.58155e-55	T cell	BDP1
1.19719e-59	0.304569	0.485	0.526	2.86644e-55	T cell	ATRX
1.89783e-59	0.273702	0.507	0.565	4.54398e-55	T cell	SF3B5
6.06461e-59	0.306461	0.348	0.339	1.45205e-54	T cell	RAB11A
7.96039e-59	0.325424	0.48	0.531	1.90596e-54	T cell	CDK2AP2
1.09684e-58	0.314173	0.392	0.4	2.62616e-54	T cell	GPS2
1.12923e-58	0.289158	0.453	0.484	2.70371e-54	T cell	SSBP1
1.33793e-58	0.317168	0.431	0.465	3.2034e-54	T cell	SF3B6
2.64057e-58	0.324721	0.292	0.274	6.32233e-54	T cell	SMAP1
8.15529e-58	0.308277	0.436	0.465	1.95262e-53	T cell	RNF7
2.66995e-57	0.314494	0.288	0.267	6.39266e-53	T cell	CCDC88C
6.03037e-57	0.336219	0.39	0.404	1.44385e-52	T cell	RSBN1L
6.41964e-57	0.252319	0.567	0.649	1.53705e-52	T cell	CSDE1
7.04597e-57	0.29715	0.418	0.429	1.68702e-52	T cell	NONO
1.0718e-56	0.280609	0.349	0.336	2.5662e-52	T cell	RAB14
1.40102e-56	0.297217	0.399	0.404	3.35445e-52	T cell	PAFAH1B1
1.7015e-56	0.314659	0.44	0.472	4.0739e-52	T cell	PPP1CC
3.67344e-56	0.336185	0.35	0.347	8.79533e-52	T cell	C5orf56
1.32904e-55	0.277193	0.476	0.488	3.18212e-51	T cell	DDX3X
3.53514e-55	0.296737	0.43	0.448	8.46417e-51	T cell	DDX39B
8.0958e-55	0.273986	0.5	0.567	1.93838e-50	T cell	TUFM
8.76254e-55	0.280349	0.281	0.253	2.09802e-50	T cell	SNHG12
1.16533e-54	0.303269	0.377	0.38	2.79016e-50	T cell	CCT3
4.20114e-54	0.301794	0.331	0.322	1.00588e-49	T cell	SF3B4
9.91141e-54	0.269967	0.516	0.573	2.37309e-49	T cell	CD164
1.05257e-53	0.307717	0.338	0.332	2.52017e-49	T cell	PPP4R2
1.29771e-53	0.339543	0.381	0.405	3.1071e-49	T cell	DCTN3
3.35724e-53	0.333175	0.386	0.408	8.03824e-49	T cell	PSMF1
4.81283e-53	0.294894	0.337	0.323	1.15234e-48	T cell	NASP
1.88864e-52	0.314656	0.313	0.297	4.52198e-48	T cell	TMPO
1.99693e-52	0.306107	0.484	0.551	4.78126e-48	T cell	NDUFV2
2.79567e-52	0.307825	0.444	0.483	6.69368e-48	T cell	MRPS21
7.56972e-52	0.28519	0.264	0.239	1.81242e-47	T cell	PITHD1
7.89834e-52	0.329241	0.302	0.293	1.8911e-47	T cell	TEX264
2.59236e-51	0.305335	0.362	0.362	6.20688e-47	T cell	GGNBP2
8.63844e-51	0.269238	0.334	0.318	2.0683e-46	T cell	R3HDM4
2.82301e-50	0.292832	0.444	0.471	6.75914e-46	T cell	GPBP1
9.66535e-50	0.370786	0.343	0.352	2.31418e-45	T cell	NOSIP
1.02289e-49	0.279135	0.252	0.229	2.4491e-45	T cell	ABT1
2.80516e-49	0.253661	0.264	0.238	6.7164e-45	T cell	ELOVL1
5.54229e-49	0.303568	0.287	0.27	1.32699e-44	T cell	SNRNP200
8.19105e-49	0.313458	0.324	0.323	1.96118e-44	T cell	NUTF2
8.72124e-49	0.309438	0.368	0.372	2.08813e-44	T cell	CGGBP1
1.56727e-48	0.312361	0.398	0.418	3.75251e-44	T cell	SRSF4
2.93944e-48	0.29289	0.318	0.307	7.03791e-44	T cell	CNOT2
5.38513e-48	0.317669	0.303	0.297	1.28936e-43	T cell	DAP3
8.5834e-48	0.272651	0.439	0.464	2.05512e-43	T cell	EIF3D
1.06288e-47	0.268982	0.253	0.222	2.54486e-43	T cell	LYST
2.77333e-47	0.333552	0.457	0.519	6.64018e-43	T cell	SCAND1
1.63119e-46	0.310651	0.292	0.278	3.90555e-42	T cell	SRRT
2.21312e-46	0.282522	0.398	0.408	5.29887e-42	T cell	ILF3
2.88625e-46	0.278946	0.479	0.54	6.91054e-42	T cell	ATP5MPL
3.30905e-46	0.316053	0.388	0.405	7.92286e-42	T cell	SERINC1
4.4463e-46	0.278131	0.254	0.232	1.06458e-41	T cell	NUTM2B-AS1
6.38476e-46	0.328364	0.32	0.321	1.5287e-41	T cell	FBXW5
7.0413e-46	0.294006	0.383	0.392	1.6859e-41	T cell	SSB
1.29064e-45	0.324698	0.369	0.383	3.09017e-41	T cell	CMPK1
1.41216e-45	0.299186	0.25	0.231	3.38113e-41	T cell	CARHSP1
1.56791e-45	0.314051	0.305	0.301	3.75405e-41	T cell	TMX1
1.58566e-45	0.330689	0.357	0.361	3.79654e-41	T cell	TMEM123
2.46543e-45	0.303699	0.331	0.329	5.90298e-41	T cell	MVP
2.9585e-45	0.334991	0.345	0.355	7.08353e-41	T cell	UQCRC2
4.04993e-45	0.315236	0.372	0.386	9.69675e-41	T cell	IMP3
6.5478e-45	0.272428	0.536	0.613	1.56774e-40	T cell	BST2
8.40382e-45	0.292286	0.25	0.232	2.01213e-40	T cell	ARPP19
1.68323e-44	0.324712	0.481	0.527	4.03015e-40	T cell	TUBB4B
6.20913e-44	0.278245	0.271	0.254	1.48665e-39	T cell	INO80E
8.79692e-44	0.36882	0.377	0.415	2.10625e-39	T cell	IFI27L2
1.01906e-43	0.317476	0.308	0.307	2.43993e-39	T cell	TMUB1
1.55973e-43	0.275605	0.477	0.543	3.73446e-39	T cell	PSMA2
2.21473e-43	0.329252	0.349	0.365	5.30273e-39	T cell	COPS6
4.15332e-43	0.299477	0.314	0.309	9.94428e-39	T cell	FAM50A
6.44279e-43	0.252755	0.254	0.231	1.5426e-38	T cell	SUPT16H
6.51155e-43	0.252227	0.395	0.397	1.55906e-38	T cell	DYNC1H1
1.42131e-42	0.28995	0.357	0.344	3.40305e-38	T cell	ACP5
2.00253e-42	0.290345	0.429	0.458	4.79466e-38	T cell	PPIG
2.83389e-42	0.282795	0.481	0.548	6.78518e-38	T cell	SELENOT
4.79556e-42	0.265791	0.258	0.241	1.1482e-37	T cell	CDC123
8.37118e-42	0.262163	0.306	0.288	2.00431e-37	T cell	SMG1
1.10192e-41	0.291733	0.389	0.408	2.63832e-37	T cell	DNAJC8
1.54724e-41	0.325309	0.392	0.425	3.70455e-37	T cell	PET100
3.91482e-41	0.28953	0.442	0.493	9.37326e-37	T cell	UQCRFS1
1.45684e-40	0.294893	0.259	0.242	3.48812e-36	T cell	SAMD9L
1.54581e-40	0.257141	0.285	0.269	3.70114e-36	T cell	FNTA
1.75979e-40	0.255948	0.319	0.31	4.21345e-36	T cell	LSM6
1.89712e-40	0.320279	0.346	0.362	4.54228e-36	T cell	TMEM160
2.25203e-40	0.307262	0.266	0.254	5.39204e-36	T cell	NAA50
2.72965e-40	0.322087	0.366	0.392	6.53559e-36	T cell	PPA1
1.15908e-39	0.318389	0.409	0.456	2.77519e-35	T cell	MRPS34
2.75706e-39	0.268656	0.259	0.243	6.60122e-35	T cell	AHSA1
6.73992e-39	0.28974	0.281	0.271	1.61374e-34	T cell	DEGS1
7.2966e-39	0.291131	0.293	0.287	1.74703e-34	T cell	SUMO3
7.35343e-39	0.255663	0.43	0.453	1.76063e-34	T cell	NSA2
8.00315e-39	0.300347	0.374	0.398	1.91619e-34	T cell	GTF2A2
9.89722e-39	0.310223	0.353	0.371	2.36969e-34	T cell	SDHC
1.925e-38	0.288378	0.292	0.282	4.60904e-34	T cell	PRKDC
3.9188e-38	0.285487	0.252	0.24	9.38278e-34	T cell	HIGD1A
4.80713e-38	0.371725	0.253	0.25	1.15097e-33	T cell	YIPF5
1.59827e-37	0.280109	0.307	0.301	3.82673e-33	T cell	WAPL
3.21438e-37	0.268479	0.251	0.233	7.69618e-33	T cell	JMJD6
4.72149e-37	0.311062	0.324	0.332	1.13047e-32	T cell	MEA1
4.79912e-37	0.283175	0.447	0.504	1.14905e-32	T cell	NDUFS7
6.85721e-37	0.267317	0.469	0.535	1.64182e-32	T cell	GHITM
2.77208e-36	0.281705	0.26	0.246	6.63719e-32	T cell	ERCC5
3.41812e-36	0.276711	0.312	0.308	8.18399e-32	T cell	BCAS2
3.54508e-36	0.271459	0.377	0.385	8.48798e-32	T cell	M6PR
3.70521e-36	0.265808	0.415	0.442	8.8714e-32	T cell	ZNF207
3.81423e-36	0.270336	0.364	0.368	9.1324e-32	T cell	OGA
5.13308e-36	0.313663	0.345	0.358	1.22901e-31	T cell	SERINC3
8.09842e-36	0.280341	0.504	0.525	1.939e-31	T cell	UCP2
2.09795e-35	0.294318	0.357	0.366	5.02313e-31	T cell	ZNF292
2.10134e-35	0.296814	0.351	0.363	5.03124e-31	T cell	LUC7L2
2.61122e-35	0.302668	0.291	0.293	6.25203e-31	T cell	GET3
4.46215e-35	0.284231	0.436	0.471	1.06837e-30	T cell	CHD2
1.01766e-34	0.302455	0.312	0.314	2.43658e-30	T cell	RTF1
3.22502e-34	0.295519	0.313	0.316	7.72167e-30	T cell	ARIH2
6.25078e-34	0.286641	0.434	0.485	1.49662e-29	T cell	OCIAD1
1.49342e-33	0.265031	0.411	0.436	3.57568e-29	T cell	RSRC2
1.69158e-33	0.264705	0.284	0.274	4.05014e-29	T cell	CEBPZ
5.29626e-33	0.252844	0.275	0.264	1.26808e-28	T cell	DENR
5.30785e-33	0.265478	0.406	0.434	1.27086e-28	T cell	EIF4H
6.65061e-33	0.290388	0.265	0.255	1.59235e-28	T cell	NSMCE3
7.18547e-33	0.284056	0.321	0.323	1.72042e-28	T cell	GDI1
2.84182e-32	0.259033	0.375	0.389	6.80417e-28	T cell	XRN2
3.0306e-32	0.308861	0.386	0.417	7.25616e-28	T cell	SBDS
4.97776e-32	0.285023	0.294	0.293	1.19183e-27	T cell	RPP21
1.15271e-31	0.288981	0.266	0.261	2.75992e-27	T cell	CYB561D2
3.13967e-31	0.291164	0.35	0.37	7.51731e-27	T cell	NUDC
4.44829e-31	0.30072	0.339	0.357	1.06505e-26	T cell	MRPL33
4.82638e-31	0.279941	0.329	0.335	1.15558e-26	T cell	SMARCA5
4.92724e-31	0.271477	0.348	0.354	1.17973e-26	T cell	ACIN1
5.05134e-31	0.280895	0.341	0.352	1.20944e-26	T cell	CPNE1
2.17885e-30	0.280523	0.402	0.425	5.21683e-26	T cell	ANKRD11
3.6278e-30	0.259338	0.464	0.524	8.68604e-26	T cell	TBCA
4.7707e-30	0.3361	0.332	0.348	1.14225e-25	T cell	GSPT1
4.92753e-30	0.257816	0.315	0.316	1.1798e-25	T cell	PPP1R11
7.45774e-30	0.278007	0.262	0.255	1.78561e-25	T cell	GOPC
1.4879e-29	0.308553	0.266	0.262	3.56248e-25	T cell	ASXL1
3.68798e-29	0.294131	0.413	0.453	8.83012e-25	T cell	HNRNPUL1
1.02437e-28	0.255446	0.262	0.254	2.45265e-24	T cell	SNW1
1.3596e-28	0.275822	0.449	0.51	3.2553e-24	T cell	EMD
1.92123e-28	0.303108	0.342	0.362	4.59999e-24	T cell	GTF2B
2.28544e-28	0.267651	0.451	0.501	5.47204e-24	T cell	KTN1
5.55458e-28	0.264836	0.283	0.279	1.32993e-23	T cell	ZNF644
7.34282e-28	0.282822	0.388	0.418	1.75809e-23	T cell	U2SURP
8.24397e-28	0.275555	0.408	0.45	1.97385e-23	T cell	ZC3H15
8.27603e-28	0.271247	0.266	0.262	1.98153e-23	T cell	SARNP
2.32741e-27	0.271204	0.413	0.451	5.57251e-23	T cell	PRPF40A
3.96981e-27	0.314377	0.387	0.435	9.50492e-23	T cell	TMEM230
7.59463e-27	0.271626	0.289	0.287	1.81838e-22	T cell	CENPC
1.2017e-26	0.286479	0.308	0.314	2.87722e-22	T cell	EPS15
1.35324e-26	0.286221	0.334	0.353	3.24007e-22	T cell	PSMD13
1.41601e-26	0.276812	0.254	0.249	3.39035e-22	T cell	NGRN
1.72013e-26	0.270374	0.34	0.354	4.11851e-22	T cell	PTBP1
3.01895e-26	0.264161	0.358	0.379	7.22828e-22	T cell	TOMM22
1.25136e-25	0.30934	0.313	0.328	2.99613e-21	T cell	ORMDL1
2.19033e-25	0.254399	0.463	0.533	5.24432e-21	T cell	ATP5PD
2.34853e-25	0.292126	0.263	0.26	5.62308e-21	T cell	URI1
3.76662e-25	0.334068	0.352	0.386	9.01841e-21	T cell	NME3
6.31127e-25	0.290524	0.35	0.369	1.51111e-20	T cell	NKTR
7.41285e-25	0.267232	0.325	0.335	1.77486e-20	T cell	DYNLT1
1.12973e-24	0.287773	0.336	0.352	2.70492e-20	T cell	CD46
1.32846e-24	0.255915	0.352	0.369	3.18072e-20	T cell	CCT2
2.9391e-24	0.301499	0.388	0.436	7.03709e-20	T cell	MRPL54
3.5786e-24	0.28115	0.435	0.506	8.56825e-20	T cell	ROMO1
4.57417e-24	0.266762	0.272	0.272	1.09519e-19	T cell	FUBP1
1.72662e-23	0.259174	0.269	0.269	4.13404e-19	T cell	PDCD2
3.81566e-23	0.260132	0.284	0.286	9.13584e-19	T cell	FIBP
6.45055e-23	0.291818	0.297	0.308	1.54446e-18	T cell	RNPEPL1
6.78013e-23	0.250308	0.283	0.284	1.62337e-18	T cell	TOX4
1.75631e-22	0.280439	0.289	0.295	4.20512e-18	T cell	CEP57
2.08638e-22	0.256015	0.272	0.269	4.99542e-18	T cell	ARID4A
3.14764e-22	0.268869	0.432	0.494	7.53639e-18	T cell	PRDX6
7.6098e-22	0.295199	0.327	0.352	1.82202e-17	T cell	PCMT1
2.29436e-21	0.276379	0.274	0.277	5.49339e-17	T cell	CCAR1
2.5605e-21	0.280794	0.264	0.27	6.1306e-17	T cell	C14orf119
2.77878e-21	0.297581	0.298	0.313	6.65324e-17	T cell	METTL23
3.95253e-21	0.251444	0.436	0.486	9.46355e-17	T cell	TNFRSF14
5.16756e-21	0.290928	0.506	0.593	1.23727e-16	T cell	RPS27L
1.80557e-20	0.261362	0.36	0.389	4.32307e-16	T cell	DGUOK
5.11601e-20	0.277665	0.336	0.361	1.22493e-15	T cell	COX14
9.06329e-20	0.285404	0.371	0.415	2.17002e-15	T cell	POLR2J
1.18013e-19	0.265925	0.275	0.279	2.82559e-15	T cell	CHST11
1.38554e-19	0.261719	0.267	0.269	3.31739e-15	T cell	ZC3H13
4.02864e-19	0.259821	0.447	0.528	9.64576e-15	T cell	ANAPC11
4.10395e-19	0.253661	0.282	0.287	9.8261e-15	T cell	EIF4EBP2
7.37655e-19	0.251092	0.26	0.263	1.76617e-14	T cell	OLA1
9.14231e-19	0.272211	0.501	0.594	2.18894e-14	T cell	PLP2
1.12405e-18	0.271928	0.267	0.272	2.69132e-14	T cell	NARF
1.51343e-18	0.359758	0.374	0.399	3.6236e-14	T cell	CD27
2.2518e-18	0.301136	0.319	0.348	5.39148e-14	T cell	POLR2K
3.43598e-18	0.309659	0.377	0.41	8.22676e-14	T cell	LINC01578
3.5209e-18	0.252585	0.32	0.333	8.43009e-14	T cell	ZNF638
5.21911e-18	0.293501	0.39	0.436	1.24961e-13	T cell	ZBTB38
4.24873e-17	0.30425	0.372	0.427	1.01727e-12	T cell	MRPL57
5.83137e-17	0.29509	0.345	0.38	1.3962e-12	T cell	COPB1
1.15842e-16	0.288059	0.37	0.424	2.77361e-12	T cell	EMC4
1.3564e-16	0.255709	0.373	0.415	3.24762e-12	T cell	SDHD
6.98185e-16	0.273457	0.297	0.317	1.67166e-11	T cell	PSMD6
7.86582e-16	0.272245	0.315	0.339	1.88331e-11	T cell	YTHDF2
1.27211e-15	0.288524	0.368	0.42	3.04581e-11	T cell	PSMB2
8.08324e-15	0.288792	0.376	0.433	1.93537e-10	T cell	SIVA1
1.16263e-14	0.259215	0.394	0.455	2.78368e-10	T cell	ILF2
1.96081e-14	0.333443	0.27	0.287	4.69477e-10	T cell	MXD4
5.24438e-14	0.264806	0.384	0.436	1.25566e-09	T cell	ATP5ME
5.2844e-14	0.277663	0.381	0.441	1.26524e-09	T cell	ZNHIT1
6.96142e-13	0.253261	0.37	0.411	1.66677e-08	T cell	YME1L1
4.74269e-12	0.257467	0.413	0.491	1.13554e-07	T cell	NDUFS6
9.25718e-12	0.333697	0.315	0.341	2.21645e-07	T cell	UBE2S
1.82126e-11	0.266115	0.243	0.255	4.36063e-07	T cell	B3GAT3
3.45186e-11	0.254234	0.355	0.396	8.26478e-07	T cell	SNX17
3.47945e-11	0.255445	0.368	0.413	8.33085e-07	T cell	DDX18
4.55969e-11	0.270851	0.256	0.315	1.09173e-06	T cell	HIST1H1E
8.39867e-11	0.267734	0.3	0.329	2.01089e-06	T cell	DCTN2
1.9002e-10	0.258646	0.275	0.293	4.54964e-06	T cell	TMEM248
1.99577e-10	0.257575	0.285	0.305	4.77847e-06	T cell	RNF10
2.36611e-10	0.254888	0.296	0.32	5.66517e-06	T cell	PDAP1
2.80695e-10	0.250767	0.24	0.251	6.72067e-06	T cell	DDRGK1
4.74181e-10	0.269667	0.31	0.345	1.13533e-05	T cell	PSMC4
7.97039e-10	0.343647	0.328	0.354	1.90835e-05	T cell	ARID5B
7.97822e-10	0.281138	0.35	0.399	1.91022e-05	T cell	LRP10
9.44332e-10	0.259276	0.271	0.29	2.26101e-05	T cell	CDC26
1.35822e-09	0.26762	0.286	0.314	3.25199e-05	T cell	PSMD9
3.44013e-09	0.257374	0.284	0.308	8.23669e-05	T cell	POLR2F
7.6195e-09	0.258663	0.273	0.295	0.000182434	T cell	NDUFA5
1.3435e-08	0.261025	0.257	0.275	0.000321674	T cell	SCAMP3
2.41734e-08	0.26404	0.355	0.412	0.000578783	T cell	PSMA3
4.39754e-08	0.260709	0.405	0.487	0.0010529	T cell	RER1
4.55548e-07	0.266118	0.325	0.373	0.0109072	T cell	PDCD5
5.2453e-07	0.273477	0.325	0.374	0.0125588	T cell	PRDX3
9.93541e-07	0.257307	0.396	0.476	0.0237883	T cell	SDF4
1.08061e-06	0.250963	0.258	0.329	0.0258731	T cell	MPC1
1.13264e-06	0.258167	0.233	0.251	0.0271187	T cell	LSM1
2.92022e-06	0.268144	0.344	0.399	0.0699188	T cell	NAA10
3.91078e-06	0.32809	0.239	0.261	0.0936357	T cell	IL6ST
1.06922e-05	0.274385	0.286	0.322	0.256002	T cell	SDHA
1.19061e-05	0.255705	0.342	0.385	0.285068	T cell	PHIP
3.01875e-05	0.250257	0.349	0.403	0.72278	T cell	MICOS13
3.06489e-05	0.251837	0.296	0.332	0.733827	T cell	WDR33
3.82175e-05	0.265273	0.276	0.31	0.915042	T cell	UFD1
5.22334e-05	0.250841	0.313	0.356	1	T cell	ANXA7
7.49916e-05	0.253427	0.367	0.436	1	T cell	NDUFV1
0.000224453	0.252144	0.29	0.326	1	T cell	STAU1
0.000356151	0.279803	0.335	0.397	1	T cell	NDUFC1
0.000938484	0.262186	0.247	0.274	1	T cell	LMF2
0.00350674	0.266176	0.28	0.321	1	T cell	MRPL34
0	3.88952	0.941	0.022	0	B cell	MS4A1
0	3.50458	0.999	0.374	0	B cell	HLA-DRA
0	3.39119	0.955	0.113	0	B cell	CD79A
0	3.17202	1	0.923	0	B cell	CD74
0	2.98786	0.974	0.281	0	B cell	HLA-DQA1
0	2.82199	0.844	0.013	0	B cell	BANK1
0	2.75726	0.942	0.244	0	B cell	HLA-DQB1
0	2.55048	0.726	0.15	0	B cell	CD83
0	2.49013	0.996	0.54	0	B cell	HLA-DRB1
0	2.48156	0.673	0.012	0	B cell	VPREB3
0	2.3524	0.99	0.542	0	B cell	HLA-DPB1
0	2.28691	0.993	0.608	0	B cell	HLA-DPA1
0	2.23215	0.698	0.035	0	B cell	CD19
0	2.19269	0.762	0.128	0	B cell	CD79B
0	2.07143	0.677	0.073	0	B cell	RALGPS2
0	1.99627	0.689	0.099	0	B cell	MEF2C
0	1.90497	0.62	0.055	0	B cell	HVCN1
0	1.87241	0.586	0.004	0	B cell	SPIB
0	1.86926	0.985	0.794	0	B cell	CD37
0	1.85269	0.582	0.02	0	B cell	FCRLA
0	1.8106	0.845	0.294	0	B cell	HLA-DMA
0	1.77034	0.261	0.001	0	B cell	TCL1A
0	1.75077	0.564	0.063	0	B cell	SMIM14
0	1.64563	0.564	0.054	0	B cell	IRF8
0	1.63504	0.548	0.072	0	B cell	TCF4
0	1.62197	0.655	0.094	0	B cell	HLA-DMB
0	1.60178	0.642	0.164	0	B cell	POU2F2
0	1.60172	0.817	0.359	0	B cell	NCF1
0	1.59334	0.648	0.144	0	B cell	SELL
0	1.56214	0.471	0.003	0	B cell	LINC00926
0	1.55589	0.528	0.044	0	B cell	CD40
0	1.55054	0.487	0.014	0	B cell	AFF3
0	1.52671	0.433	0.002	0	B cell	CD24
0	1.52182	0.505	0.017	0	B cell	BLK
0	1.51173	0.546	0.043	0	B cell	SWAP70
0	1.509	0.511	0.07	0	B cell	ADAM28
0	1.47919	0.53	0.029	0	B cell	LY86
0	1.45764	0.72	0.326	0	B cell	HLA-DRB5
0	1.44966	0.863	0.518	0	B cell	SYNGR2
0	1.44711	0.465	0.022	0	B cell	TNFRSF13C
0	1.44664	0.44	0.005	0	B cell	CD22
0	1.43945	0.492	0.021	0	B cell	2022-03-01
0	1.4232	0.408	0.037	0	B cell	TNFRSF13B
0	1.38683	0.347	0.008	0	B cell	CR2
0	1.3744	0.489	0.059	0	B cell	BLNK
0	1.37317	0.657	0.223	0	B cell	SNX2
0	1.3557	0.758	0.317	0	B cell	FCMR
0	1.34561	0.345	0.022	0	B cell	CD72
0	1.34497	0.302	0.01	0	B cell	FCER2
0	1.32822	0.423	0.026	0	B cell	CXCR5
0	1.26669	0.539	0.103	0	B cell	LYN
0	1.25618	0.434	0.065	0	B cell	FCGR2B
0	1.24537	0.376	0.016	0	B cell	SCIMP
0	1.24147	0.541	0.113	0	B cell	LAT2
0	1.2378	0.374	0.004	0	B cell	FCRL1
0	1.23443	0.612	0.18	0	B cell	SYPL1
0	1.23335	0.419	0.016	0	B cell	PKIG
0	1.23255	0.373	0.005	0	B cell	LINC02397
0	1.23168	0.631	0.213	0	B cell	RIPOR2
0	1.22164	0.475	0.073	0	B cell	PDLIM1
0	1.20514	0.401	0.031	0	B cell	HLA-DOB
0	1.20244	0.492	0.056	0	B cell	CYBB
0	1.19167	0.443	0.083	0	B cell	BASP1
0	1.18755	0.324	0.001	0	B cell	NIBAN3
0	1.17551	0.624	0.284	0	B cell	KLF2
0	1.16987	0.477	0.148	0	B cell	CCDC50
0	1.16899	0.439	0.08	0	B cell	SYK
0	1.15959	0.469	0.099	0	B cell	POU2AF1
0	1.15669	0.479	0.109	0	B cell	STX7
0	1.1559	0.379	0.01	0	B cell	RUBCNL
0	1.13511	0.559	0.208	0	B cell	CTSH
0	1.11527	0.359	0.008	0	B cell	BCL11A
0	1.08551	0.336	0.006	0	B cell	ARHGAP24
0	1.07867	0.336	0.002	0	B cell	PAX5
0	1.07738	0.274	0.001	0	B cell	LINC01857
0	1.07665	0.543	0.334	0	B cell	NR4A1
0	1.07229	0.774	0.446	0	B cell	PTPN6
0	1.06635	0.348	0.01	0	B cell	GAPT
0	1.06328	0.846	0.427	0	B cell	LTB
0	1.05533	0.389	0.046	0	B cell	CIITA
0	1.05289	0.446	0.094	0	B cell	IFNGR2
0	1.02569	0.344	0.015	0	B cell	HHEX
0	1.01462	0.795	0.541	0	B cell	POLD4
0	0.997432	0.336	0.018	0	B cell	HLA-DOA
0	0.990358	0.36	0.046	0	B cell	BTK
0	0.977815	0.331	0.06	0	B cell	AIM2
0	0.975722	0.435	0.155	0	B cell	PALM2-AKAP2
0	0.970214	0.635	0.326	0	B cell	CD55
0	0.969748	0.262	0.037	0	B cell	BACH2
0	0.969426	0.312	0.003	0	B cell	TLR10
0	0.953882	0.31	0.051	0	B cell	PHACTR1
0	0.952338	0.336	0.033	0	B cell	FGD2
0	0.952156	0.999	0.997	0	B cell	RPS8
0	0.945117	0.986	0.928	0	B cell	EEF1B2
0	0.942752	1	0.997	0	B cell	RPS23
0	0.938186	0.326	0.042	0	B cell	LYL1
0	0.936202	0.321	0.067	0	B cell	GNG7
0	0.936078	0.37	0.094	0	B cell	PLAC8
0	0.927875	0.384	0.109	0	B cell	CXXC5
0	0.927323	0.381	0.113	0	B cell	TSPAN3
0	0.926767	0.304	0.052	0	B cell	COBLL1
0	0.923175	0.627	0.319	0	B cell	TMEM243
0	0.921153	0.45	0.135	0	B cell	RASGRP2
0	0.912268	0.336	0.056	0	B cell	AC119396.1
0	0.911296	0.34	0.113	0	B cell	GPR18
0	0.894946	0.413	0.146	0	B cell	PLCG2
0	0.888666	0.391	0.143	0	B cell	ORAI2
0	0.878977	0.335	0.113	0	B cell	P2RX5
0	0.878285	0.282	0.064	0	B cell	CHI3L2
0	0.871034	0.326	0.056	0	B cell	ALOX5
0	0.870034	0.399	0.167	0	B cell	MARCKSL1
0	0.869688	0.432	0.159	0	B cell	DRAM2
0	0.868309	0.278	0.032	0	B cell	CD180
0	0.866609	0.263	0.049	0	B cell	TSPAN13
0	0.858333	0.364	0.101	0	B cell	CYB561A3
0	0.854669	0.948	0.707	0	B cell	CXCR4
0	0.853187	0.355	0.116	0	B cell	EAF2
0	0.850293	0.253	0.007	0	B cell	IGHV5-78
0	0.842406	0.365	0.111	0	B cell	FCHSD2
0	0.836685	0.996	0.979	0	B cell	RPS5
0	0.821219	0.394	0.128	0	B cell	TMEM154
0	0.820828	0.684	0.399	0	B cell	REL
0	0.818986	0.651	0.389	0	B cell	SP110
0	0.81734	0.388	0.106	0	B cell	CCR7
0	0.815171	0.512	0.278	0	B cell	SMARCB1
0	0.804094	0.365	0.107	0	B cell	PLEKHF2
0	0.792247	0.265	0.071	0	B cell	CPNE5
0	0.791316	0.334	0.11	0	B cell	ID3
0	0.791111	0.395	0.128	0	B cell	BCAS4
0	0.786183	0.742	0.533	0	B cell	HERPUD1
0	0.783652	0.367	0.147	0	B cell	RASGEF1B
0	0.780901	0.283	0.043	0	B cell	PLEKHG1
0	0.77358	0.709	0.484	0	B cell	SNX3
0	0.76791	0.447	0.196	0	B cell	UVRAG
0	0.767673	0.261	0.03	0	B cell	STAP1
0	0.759868	0.753	0.53	0	B cell	RNASET2
0	0.755109	0.977	0.9	0	B cell	EEF1G
0	0.752745	0.437	0.254	0	B cell	LY9
0	0.747918	0.999	0.994	0	B cell	RPL8
0	0.742487	0.624	0.38	0	B cell	CNPY3
0	0.73966	1	0.997	0	B cell	RPL11
0	0.73855	0.431	0.217	0	B cell	CTSZ
0	0.737207	0.44	0.219	0	B cell	NCOA3
0	0.736298	0.434	0.191	0	B cell	GGA2
0	0.733577	0.406	0.084	0	B cell	SPI1
0	0.731433	0.312	0.092	0	B cell	DAPP1
0	0.731379	0.452	0.237	0	B cell	MBD4
0	0.717677	0.409	0.202	0	B cell	TPD52
0	0.717542	0.397	0.19	0	B cell	GRN
0	0.714433	0.971	0.858	0	B cell	LAPTM5
0	0.712238	0.375	0.139	0	B cell	PARP15
0	0.703913	0.616	0.373	0	B cell	RGS19
0	0.702747	0.646	0.449	0	B cell	CHCHD10
0	0.699053	0.679	0.471	0	B cell	RCSD1
0	0.696738	0.253	0.065	0	B cell	DOK3
0	0.696071	0.998	0.993	0	B cell	MT-CO3
0	0.695102	0.576	0.36	0	B cell	SP140
0	0.695017	0.999	0.994	0	B cell	RPL39
0	0.690911	0.352	0.167	0	B cell	ST6GAL1
0	0.69064	0.545	0.357	0	B cell	SMAP2
0	0.689362	0.363	0.149	0	B cell	WASHC4
0	0.68548	0.263	0.051	0	B cell	TFEB
0	0.684017	0.268	0.061	0	B cell	QRSL1
0	0.679869	0.28	0.07	0	B cell	CHD7
0	0.673117	0.999	0.997	0	B cell	RPL32
0	0.660927	0.987	0.937	0	B cell	EEF2
0	0.658518	0.347	0.17	0	B cell	SYVN1
0	0.646958	1	0.996	0	B cell	RPL18A
0	0.646957	0.403	0.206	0	B cell	ATP2B1
0	0.646448	0.982	0.968	0	B cell	MT-ND3
0	0.643525	0.286	0.105	0	B cell	IFT57
0	0.639988	0.999	0.997	0	B cell	RPS18
0	0.638638	0.999	0.993	0	B cell	RPS6
0	0.635784	0.996	0.979	0	B cell	RPL5
0	0.635689	0.35	0.142	0	B cell	TMEM131L
0	0.635639	0.408	0.217	0	B cell	PRKCB
0	0.630352	0.992	0.967	0	B cell	RPL9
0	0.630208	0.286	0.086	0	B cell	CAMK1D
0	0.629669	0.999	0.992	0	B cell	RPL12
0	0.628699	0.768	0.576	0	B cell	ZFAS1
0	0.622951	0.66	0.504	0	B cell	GDI2
0	0.622307	0.676	0.483	0	B cell	GRB2
0	0.621291	0.966	0.904	0	B cell	RPS11
0	0.620347	0.271	0.092	0	B cell	SPINT2
0	0.6188	0.404	0.212	0	B cell	RB1
0	0.61782	0.283	0.117	0	B cell	LRMP
0	0.617665	1	0.998	0	B cell	RPL19
0	0.615462	0.391	0.22	0	B cell	HSH2D
0	0.613039	0.999	0.992	0	B cell	RPL3
0	0.6129	0.996	0.985	0	B cell	MT-ND4L
0	0.609928	0.349	0.178	0	B cell	ADK
0	0.609344	0.999	0.995	0	B cell	RPL18
0	0.603918	0.843	0.702	0	B cell	NOP53
0	0.603879	0.25	0.055	0	B cell	CALHM6
0	0.602349	0.999	0.996	0	B cell	RPL34
0	0.60173	0.257	0.1	0	B cell	SCPEP1
0	0.596406	0.995	0.975	0	B cell	RPL10A
0	0.594595	0.331	0.132	0	B cell	ARHGAP17
0	0.592009	0.265	0.09	0	B cell	RABEP2
0	0.591438	0.298	0.128	0	B cell	ZNF107
0	0.589845	0.27	0.104	0	B cell	STRBP
0	0.588843	0.444	0.254	0	B cell	SSH2
0	0.588341	0.314	0.122	0	B cell	SKAP2
0	0.588248	0.995	0.974	0	B cell	RPSA
0	0.586163	0.893	0.735	0	B cell	LIMD2
0	0.584285	0.277	0.098	0	B cell	PXK
0	0.583042	0.405	0.211	0	B cell	TRIM38
0	0.580059	0.996	0.981	0	B cell	RPS21
0	0.579966	0.999	0.994	0	B cell	RPS13
0	0.579817	0.261	0.09	0	B cell	GCA
0	0.57822	0.999	0.995	0	B cell	FAU
0	0.574765	0.79	0.643	0	B cell	EZR
0	0.573826	0.978	0.932	0	B cell	RPL13A
0	0.570447	0.31	0.112	0	B cell	PIK3AP1
0	0.56834	0.371	0.19	0	B cell	SH3BP5
0	0.568013	0.314	0.116	0	B cell	SESN3
0	0.560016	0.999	0.995	0	B cell	RPS3A
0	0.55974	0.998	0.993	0	B cell	RPLP2
0	0.551359	0.983	0.949	0	B cell	RPL22
0	0.548581	0.988	0.972	0	B cell	MT-ND1
0	0.547989	0.999	0.995	0	B cell	RPL29
0	0.545539	0.266	0.091	0	B cell	SHISAL2A
0	0.544382	0.317	0.152	0	B cell	MEF2A
0	0.537825	0.284	0.126	0	B cell	MAP3K1
0	0.537054	0.999	0.996	0	B cell	RPS28
0	0.53275	0.298	0.132	0	B cell	AP1B1
0	0.532482	0.999	0.996	0	B cell	RPS14
0	0.532167	0.415	0.221	0	B cell	DCK
0	0.531911	0.269	0.099	0	B cell	PIKFYVE
0	0.531454	0.996	0.98	0	B cell	RPL21
0	0.5178	0.998	0.994	0	B cell	RPS25
0	0.516471	1	0.998	0	B cell	RPL30
0	0.514792	0.997	0.987	0	B cell	RPL36
0	0.514052	0.998	0.991	0	B cell	RPL14
0	0.512833	0.997	0.986	0	B cell	RPL23A
0	0.51169	0.998	0.991	0	B cell	RPL37
0	0.511029	0.975	0.93	0	B cell	MT-ND4
0	0.503674	0.997	0.987	0	B cell	RPS9
0	0.497749	0.998	0.989	0	B cell	RPL15
0	0.486888	1	1	0	B cell	EEF1A1
0	0.485738	0.999	0.996	0	B cell	RPL7A
0	0.484984	0.999	0.998	0	B cell	MT-CO2
0	0.483022	0.995	0.983	0	B cell	RACK1
0	0.481553	0.974	0.946	0	B cell	MT-ATP8
0	0.479109	0.998	0.988	0	B cell	RPS2
0	0.471292	0.998	0.991	0	B cell	RPL35A
0	0.460843	0.937	0.869	0	B cell	HSP90AB1
0	0.459083	0.697	0.189	0	B cell	IFI30
0	0.457504	0.996	0.994	0	B cell	MT-CYB
0	0.456118	0.999	0.997	0	B cell	RPS27
0	0.455223	0.999	0.995	0	B cell	RPL26
0	0.449792	0.97	0.937	0	B cell	RPL36A
0	0.44926	0.928	0.856	0	B cell	RPL7
0	0.445857	0.999	0.997	0	B cell	RPS27A
0	0.445452	0.904	0.827	0	B cell	SLC25A6
0	0.443606	1	0.999	0	B cell	RPL13
0	0.440986	0.996	0.992	0	B cell	MT-ATP6
0	0.424339	0.362	0.168	0	B cell	CCR6
0	0.422948	1	0.999	0	B cell	RPL10
0	0.422188	0.933	0.883	0	B cell	RPL27A
0	0.406648	0.997	0.984	0	B cell	RPS16
0	0.404744	0.936	0.875	0	B cell	ARPC3
0	0.402446	1	0.998	0	B cell	RPS12
0	0.395938	1	0.997	0	B cell	RPS15
0	0.395354	0.976	0.945	0	B cell	RPL4
0	0.392099	0.996	0.988	0	B cell	RPL17
0	0.390275	0.998	0.995	0	B cell	RPS7
0	0.376163	0.998	0.994	0	B cell	RPS4X
0	0.374791	0.554	0.331	0	B cell	CTSS
0	0.355764	0.997	0.988	0	B cell	RPLP0
0	0.35374	0.991	0.976	0	B cell	RPL35
0	0.316431	0.972	0.921	0	B cell	PABPC1
1.47402e-306	0.302477	0.999	0.998	3.52925e-302	B cell	MT-CO1
1.83111e-305	0.40655	0.958	0.916	4.38423e-301	B cell	MT-ND2
5.86221e-305	0.499485	0.415	0.224	1.40359e-300	B cell	LYSMD2
1.80035e-302	0.448977	0.258	0.11	4.31058e-298	B cell	RASSF2
1.00613e-301	0.472053	0.306	0.143	2.40899e-297	B cell	SNX10
7.20883e-298	0.352724	0.971	0.95	1.72601e-293	B cell	RPL27
1.96244e-297	0.525521	0.729	0.562	4.69867e-293	B cell	SP100
3.27371e-294	0.618068	0.507	0.322	7.83825e-290	B cell	SKIL
2.49278e-293	0.307243	0.992	0.979	5.96846e-289	B cell	NACA
9.96178e-293	0.616725	0.456	0.271	2.38515e-288	B cell	FOXP1
1.02291e-292	0.514921	0.729	0.559	2.44915e-288	B cell	GAS5
1.37594e-287	0.635356	0.471	0.281	3.29442e-283	B cell	GPR183
3.96934e-286	0.469444	0.274	0.124	9.5038e-282	B cell	MGAT5
4.3949e-283	0.550062	0.556	0.375	1.05227e-278	B cell	MTPN
1.2992e-281	0.409528	0.928	0.877	3.11066e-277	B cell	RPL38
7.62865e-281	0.548965	0.704	0.576	1.82653e-276	B cell	SELENOH
5.80478e-280	0.291373	0.999	0.997	1.38984e-275	B cell	RPS3
5.65285e-274	0.576734	0.459	0.286	1.35346e-269	B cell	PPM1K
8.22668e-269	0.461294	0.302	0.147	1.96971e-264	B cell	STAT6
1.47505e-264	0.464757	0.982	0.95	3.53171e-260	B cell	BTG1
3.00512e-264	0.379543	0.974	0.953	7.19515e-260	B cell	MT-ND5
4.04491e-262	0.46907	0.807	0.693	9.68473e-258	B cell	CD53
6.63631e-262	0.520724	0.302	0.153	1.58893e-257	B cell	SMC6
8.83961e-262	0.532576	0.778	0.632	2.11647e-257	B cell	TXNIP
1.8683e-261	0.513984	0.468	0.292	4.47328e-257	B cell	NT5C
5.06633e-261	0.348059	0.993	0.986	1.21303e-256	B cell	RPL41
3.20768e-259	0.352459	0.97	0.955	7.68016e-255	B cell	RPL37A
1.34166e-258	0.573618	0.409	0.246	3.21234e-254	B cell	SNHG7
6.65986e-257	0.429547	0.265	0.124	1.59457e-252	B cell	MCM5
1.07043e-255	0.642259	0.672	0.539	2.56294e-251	B cell	RHOH
1.14528e-254	0.538486	0.446	0.284	2.74214e-250	B cell	LMBRD1
1.98754e-253	0.457766	0.269	0.128	4.75878e-249	B cell	MAP4K4
9.373e-251	0.483087	0.271	0.133	2.24418e-246	B cell	ANKRD13A
7.5824e-246	0.509698	0.529	0.344	1.81545e-241	B cell	CD82
1.54257e-245	0.483211	0.6	0.429	3.69338e-241	B cell	TNFAIP8
6.74198e-240	0.512761	0.324	0.177	1.61423e-235	B cell	ZCCHC7
9.24086e-237	0.443165	0.753	0.618	2.21254e-232	B cell	SF1
1.17602e-235	0.467638	0.745	0.623	2.81574e-231	B cell	RPS20
1.24276e-235	0.521034	0.646	0.508	2.97555e-231	B cell	LSM7
8.30476e-234	0.505491	0.377	0.227	1.98841e-229	B cell	NCF4
9.02409e-233	0.286385	0.985	0.972	2.16064e-228	B cell	UBA52
3.54273e-226	0.307545	0.968	0.944	8.48237e-222	B cell	PFDN5
1.16115e-220	0.477248	0.656	0.525	2.78014e-216	B cell	SMDT1
2.91145e-220	0.448507	0.382	0.222	6.97089e-216	B cell	SLC44A2
7.00427e-220	0.491012	0.342	0.197	1.67703e-215	B cell	EBLN3P
5.6706e-218	0.488332	0.496	0.341	1.35771e-213	B cell	EIF2S3
1.21746e-217	0.485701	0.425	0.264	2.91496e-213	B cell	INPP5D
1.35492e-217	0.462545	0.273	0.143	3.24408e-213	B cell	DNAJC10
2.43211e-215	0.435667	0.298	0.16	5.82319e-211	B cell	SINHCAF
1.32069e-212	0.29367	0.973	0.941	3.16213e-208	B cell	OAZ1
2.33558e-211	0.473367	0.449	0.29	5.59209e-207	B cell	UBE2J1
1.6971e-210	0.496623	0.354	0.209	4.06337e-206	B cell	PRDM2
1.53824e-206	0.473588	0.346	0.201	3.683e-202	B cell	PLEKHO1
1.0008e-201	0.39603	0.885	0.78	2.3962e-197	B cell	TSC22D3
1.04066e-201	0.321826	0.929	0.88	2.49165e-197	B cell	RPL31
6.85978e-201	0.4087	0.657	0.497	1.64244e-196	B cell	UCP2
1.04889e-198	0.437046	0.64	0.492	2.51136e-194	B cell	IL16
1.68848e-198	0.427345	0.363	0.216	4.04272e-194	B cell	TBC1D5
1.17389e-195	0.426352	0.715	0.612	2.81064e-191	B cell	ERP29
1.51513e-195	0.266331	0.999	0.999	3.62769e-191	B cell	MALAT1
3.73687e-193	0.447791	0.265	0.141	8.94719e-189	B cell	UGCG
7.09504e-193	0.466497	0.482	0.336	1.69876e-188	B cell	DBNL
1.22006e-191	0.445829	0.633	0.501	2.92119e-187	B cell	PNISR
3.39441e-190	0.460344	0.494	0.341	8.12723e-186	B cell	ACP5
1.37242e-188	0.48403	0.624	0.478	3.28598e-184	B cell	PDE4B
5.99923e-187	0.458201	0.549	0.406	1.4364e-182	B cell	ITSN2
1.12335e-185	0.432546	0.354	0.211	2.68964e-181	B cell	TRAF5
1.0906e-184	0.297872	0.959	0.933	2.61123e-180	B cell	RPS29
1.77274e-184	0.455984	0.574	0.434	4.24446e-180	B cell	TAF1D
8.36453e-174	0.392663	0.694	0.587	2.00272e-169	B cell	EIF3L
1.00357e-172	0.439952	0.371	0.235	2.40284e-168	B cell	SYS1
4.29073e-172	0.383282	0.741	0.647	1.02733e-167	B cell	ATP6V1G1
1.77723e-171	0.438302	0.558	0.431	4.25521e-167	B cell	PARP1
3.98728e-167	0.428545	0.329	0.204	9.54675e-163	B cell	NIPA2
5.97021e-165	0.363487	0.261	0.143	1.42945e-160	B cell	DDAH2
1.20711e-162	0.345476	0.763	0.651	2.89018e-158	B cell	GPSM3
4.37486e-161	0.416843	0.539	0.405	1.04747e-156	B cell	CMTM6
1.3654e-160	0.312134	0.884	0.831	3.26917e-156	B cell	TOMM7
9.65584e-159	0.41154	0.486	0.349	2.3119e-154	B cell	JMJD1C
7.01004e-158	0.397305	0.55	0.4	1.67841e-153	B cell	TRIM22
2.11862e-153	0.442212	0.405	0.286	5.07261e-149	B cell	CIAO2A
2.93022e-152	0.425698	0.313	0.196	7.01582e-148	B cell	IMPDH2
1.83474e-150	0.467547	0.454	0.331	4.39292e-146	B cell	BOD1L1
4.28075e-150	0.47597	0.364	0.248	1.02494e-145	B cell	SEL1L3
8.05035e-150	0.440601	0.486	0.35	1.9275e-145	B cell	BIRC3
4.8471e-149	0.451179	0.854	0.767	1.16054e-144	B cell	CD69
3.89055e-147	0.423753	0.572	0.456	9.31513e-143	B cell	EVI2B
1.96956e-144	0.366812	0.3	0.18	4.71572e-140	B cell	AC004687.1
7.6451e-143	0.397421	0.384	0.263	1.83047e-138	B cell	APEX1
1.44053e-140	0.379794	0.314	0.198	3.44905e-136	B cell	LTA4H
3.76719e-139	0.385257	0.294	0.179	9.01978e-135	B cell	ZBTB20
2.10264e-138	0.351167	0.685	0.587	5.03434e-134	B cell	EIF3E
5.48813e-135	0.375036	0.568	0.451	1.31402e-130	B cell	MOB1A
5.88767e-135	0.430566	0.573	0.467	1.40968e-130	B cell	RPL22L1
3.21246e-128	0.374698	0.333	0.22	7.69159e-124	B cell	APPL1
5.95647e-128	0.34754	0.321	0.207	1.42616e-123	B cell	SNAP23
1.30158e-126	0.406296	0.546	0.437	3.11638e-122	B cell	SNHG8
3.37569e-123	0.379205	0.541	0.431	8.08241e-119	B cell	MYCBP2
1.25316e-122	0.257378	0.924	0.886	3.00044e-118	B cell	NPM1
2.54959e-122	0.38256	0.351	0.237	6.10447e-118	B cell	PARP14
5.05052e-122	0.320808	0.378	0.26	1.20925e-117	B cell	GRINA
8.49448e-118	0.412173	0.308	0.208	2.03383e-113	B cell	EIF1AY
1.2804e-116	0.331947	0.281	0.177	3.06567e-112	B cell	ELMO1
1.20003e-115	0.349148	0.47	0.352	2.87322e-111	B cell	HIF1A
6.47771e-115	0.305549	0.736	0.654	1.55096e-110	B cell	EIF4A2
1.11517e-114	0.295703	0.796	0.723	2.67006e-110	B cell	SNHG29
3.48993e-112	0.315354	0.689	0.607	8.35595e-108	B cell	EIF4B
2.69609e-111	0.272926	0.798	0.735	6.45524e-107	B cell	EIF3F
3.80063e-111	0.277567	0.785	0.727	9.09985e-107	B cell	RPL23
4.29306e-111	0.278551	0.805	0.739	1.02789e-106	B cell	HNRNPDL
6.54967e-111	0.314849	0.682	0.574	1.56819e-106	B cell	SLC2A3
2.00293e-109	0.294348	0.384	0.274	4.7956e-105	B cell	NPC2
4.69036e-109	0.33512	0.367	0.256	1.12301e-104	B cell	FLOT2
4.90885e-106	0.373715	0.31	0.21	1.17533e-101	B cell	KIAA0040
4.97686e-106	0.331141	0.377	0.265	1.19161e-101	B cell	OFD1
4.47805e-105	0.335209	0.551	0.447	1.07218e-100	B cell	SCAF11
1.10436e-104	0.257893	0.792	0.704	2.64418e-100	B cell	SERP1
1.78233e-103	0.333862	0.569	0.467	4.26744e-99	B cell	WSB1
6.53947e-103	0.351832	0.376	0.273	1.56574e-98	B cell	MIS18BP1
2.44944e-101	0.411506	0.354	0.258	5.86468e-97	B cell	MKNK2
4.72102e-100	0.33526	0.307	0.21	1.13035e-95	B cell	AFTPH
6.85665e-100	0.32596	0.307	0.208	1.64169e-95	B cell	OSER1
5.04519e-99	0.409006	0.454	0.362	1.20797e-94	B cell	PTPN1
5.94026e-99	0.304154	0.438	0.326	1.42228e-94	B cell	ARID5B
1.08706e-98	0.38417	0.315	0.223	2.60275e-94	B cell	NGLY1
2.53683e-98	0.346463	0.294	0.203	6.07394e-94	B cell	EPN1
3.1493e-98	0.351268	0.33	0.236	7.54037e-94	B cell	RAB24
9.3774e-98	0.339703	0.269	0.178	2.24523e-93	B cell	TRIM44
1.61805e-93	0.321063	0.28	0.188	3.87409e-89	B cell	MDM4
2.49045e-93	0.357151	0.445	0.349	5.9629e-89	B cell	RPS10
1.57432e-92	0.299612	0.819	0.771	3.76939e-88	B cell	TAGLN2
7.86004e-92	0.360675	0.402	0.307	1.88193e-87	B cell	ATP2A3
4.11387e-91	0.321276	0.295	0.202	9.84984e-87	B cell	NT5C3A
8.48558e-91	0.259936	0.25	0.158	2.0317e-86	B cell	CDKN2D
1.7229e-87	0.289716	0.278	0.186	4.12514e-83	B cell	KDM4C
1.51585e-85	0.303457	0.257	0.171	3.62939e-81	B cell	P2RY8
1.60258e-85	0.282785	0.26	0.173	3.83705e-81	B cell	MTMR14
7.60501e-85	0.314682	0.378	0.284	1.82087e-80	B cell	ATM
2.80837e-83	0.319559	0.436	0.344	6.72407e-79	B cell	ODC1
9.30206e-83	0.254585	0.641	0.554	2.22719e-78	B cell	SEPTIN6
4.6674e-82	0.273389	0.721	0.659	1.11751e-77	B cell	NME2
3.34138e-81	0.293563	0.389	0.287	8.00027e-77	B cell	TGFBR2
5.92483e-79	0.314614	0.562	0.472	1.41858e-74	B cell	ANKRD44
6.76679e-79	0.398991	0.348	0.26	1.62017e-74	B cell	RBM38
7.42013e-79	0.298553	0.627	0.552	1.7766e-74	B cell	SMCHD1
2.05806e-78	0.281062	0.636	0.572	4.92762e-74	B cell	TCEA1
2.04415e-77	0.283539	0.335	0.243	4.8943e-73	B cell	CNTRL
6.09914e-77	0.295342	0.336	0.247	1.46032e-72	B cell	CDC40
1.72235e-76	0.311487	0.314	0.229	4.12383e-72	B cell	CHD9
2.52478e-76	0.30679	0.265	0.185	6.04508e-72	B cell	ZNF791
9.43923e-76	0.288804	0.339	0.253	2.26003e-71	B cell	VPS35
1.41433e-75	0.26409	0.461	0.361	3.38632e-71	B cell	ELOVL5
2.0612e-75	0.26649	0.251	0.169	4.93514e-71	B cell	BCL2
2.53523e-75	0.293844	0.374	0.283	6.0701e-71	B cell	SNHG1
4.61223e-75	0.279743	0.308	0.221	1.10431e-70	B cell	SHOC2
4.75457e-75	0.260588	0.616	0.525	1.13839e-70	B cell	SNHG6
5.57771e-75	0.270841	0.636	0.551	1.33547e-70	B cell	CSK
1.70538e-74	0.29849	0.371	0.283	4.08319e-70	B cell	CNPPD1
2.36635e-74	0.283732	0.63	0.556	5.66576e-70	B cell	ANXA6
1.58515e-73	0.30635	0.357	0.269	3.79533e-69	B cell	BBX
5.95841e-72	0.262647	0.351	0.26	1.42662e-67	B cell	ARHGAP25
9.48419e-71	0.292509	0.54	0.467	2.2708e-66	B cell	ST13
4.24961e-70	0.264505	0.292	0.207	1.01749e-65	B cell	RAB11FIP1
6.90206e-69	0.299622	0.284	0.201	1.65256e-64	B cell	ARL4A
4.64064e-68	0.314318	0.377	0.295	1.11111e-63	B cell	TUT4
1.5903e-67	0.278232	0.325	0.241	3.80767e-63	B cell	P2RY10
3.41417e-67	0.274859	0.436	0.361	8.17454e-63	B cell	LAPTM4A
1.46107e-66	0.298774	0.284	0.204	3.49823e-62	B cell	PLEKHA2
1.11893e-65	0.268623	0.731	0.678	2.67906e-61	B cell	MT-ND6
1.67927e-65	0.293856	0.503	0.432	4.02068e-61	B cell	RSL1D1
2.03462e-65	0.253846	0.295	0.212	4.87149e-61	B cell	SIPA1
3.9661e-65	0.302999	0.405	0.326	9.49603e-61	B cell	SETX
1.90471e-64	0.323441	0.316	0.242	4.56044e-60	B cell	C7orf50
2.11999e-64	0.274924	0.366	0.283	5.0759e-60	B cell	TMEM109
1.22816e-63	0.265105	0.529	0.457	2.94058e-59	B cell	CD47
2.86295e-62	0.283636	0.3	0.227	6.85477e-58	B cell	CNDP2
1.31245e-61	0.346476	0.312	0.24	3.14241e-57	B cell	ALG13
2.61804e-61	0.29697	0.281	0.212	6.26837e-57	B cell	SHMT2
3.20738e-61	0.300742	0.278	0.21	7.67944e-57	B cell	TOR3A
3.55844e-57	0.272912	0.342	0.268	8.51996e-53	B cell	ZFAND6
8.26957e-57	0.276381	0.42	0.345	1.97998e-52	B cell	DDX21
1.78795e-56	0.29392	0.502	0.436	4.28088e-52	B cell	UBE2N
4.86712e-51	0.25364	0.475	0.407	1.16533e-46	B cell	EIF1B
6.16105e-51	0.267114	0.401	0.331	1.47514e-46	B cell	TNRC6B
1.02912e-50	0.261578	0.294	0.227	2.46402e-46	B cell	NFKB2
3.46659e-49	0.257052	0.341	0.274	8.30005e-45	B cell	NR1H2
1.42684e-48	0.311991	0.558	0.51	3.41629e-44	B cell	YPEL5
7.11119e-48	0.274599	0.263	0.203	1.70263e-43	B cell	CCDC32
3.24192e-46	0.26861	0.333	0.274	7.76212e-42	B cell	LSM10
1.85885e-44	0.27264	0.301	0.245	4.45064e-40	B cell	MAN2B1
1.17581e-34	0.275855	0.413	0.372	2.81525e-30	B cell	VOPP1
7.99533e-20	0.330326	0.443	0.413	1.91432e-15	B cell	RGS2
2.6468e-19	0.26651	0.271	0.231	6.33723e-15	B cell	CHMP1B
1.01934e-13	0.271867	0.28	0.25	2.44062e-09	B cell	GBP4
0	3.25305	0.761	0.018	0	NK cell	FGFBP2
0	2.83084	0.722	0.038	0	NK cell	FCGR3A
0	2.57414	0.883	0.197	0	NK cell	GNLY
0	2.30507	0.553	0.081	0	NK cell	SPON2
0	2.23597	0.954	0.466	0	NK cell	PRF1
0	2.04643	0.997	0.564	0	NK cell	NKG7
0	1.96093	0.515	0.015	0	NK cell	CX3CR1
0	1.89824	0.801	0.222	0	NK cell	KLRD1
0	1.78211	0.982	0.601	0	NK cell	CST7
0	1.6647	0.491	0.018	0	NK cell	S1PR5
0	1.65207	0.846	0.386	0	NK cell	CTSW
0	1.59767	0.903	0.358	0	NK cell	GZMH
0	1.59107	0.343	0.016	0	NK cell	KIR3DL1
0	1.56425	0.403	0.109	0	NK cell	KLRC2
0	1.56211	0.411	0.018	0	NK cell	KLRF1
0	1.5282	0.253	0.006	0	NK cell	MYOM2
0	1.5217	0.409	0.075	0	NK cell	LAIR2
0	1.51166	0.956	0.399	0	NK cell	GZMB
0	1.51061	0.474	0.055	0	NK cell	ADGRG1
0	1.49318	0.72	0.388	0	NK cell	EFHD2
0	1.42206	0.656	0.142	0	NK cell	TYROBP
0	1.40872	0.372	0.009	0	NK cell	PRSS23
0	1.39967	0.323	0.018	0	NK cell	KIR2DL3
0	1.33077	0.837	0.526	0	NK cell	CD247
0	1.32734	0.663	0.297	0	NK cell	KLF2
0	1.27822	0.463	0.123	0	NK cell	TBX21
0	1.26791	0.41	0.088	0	NK cell	CD300A
0	1.26245	0.437	0.103	0	NK cell	PLAC8
0	1.21359	0.529	0.256	0	NK cell	CLIC3
0	1.21013	0.909	0.472	0	NK cell	CCL4
0	1.20896	0.805	0.467	0	NK cell	LITAF
0	1.20226	0.374	0.04	0	NK cell	C1orf21
0	1.18841	0.666	0.213	0	NK cell	PLEK
0	1.15554	0.377	0.083	0	NK cell	TTC38
0	1.1366	0.843	0.582	0	NK cell	ITGB2
0	1.09406	0.745	0.459	0	NK cell	ARL4C
0	1.09215	0.558	0.249	0	NK cell	ZEB2
0	1.09033	0.958	0.778	0	NK cell	IFITM2
0	1.04169	0.609	0.335	0	NK cell	APMAP
0	1.01525	0.812	0.637	0	NK cell	TXNIP
0	0.998364	0.667	0.379	0	NK cell	TRBC1
0	0.994025	0.679	0.312	0	NK cell	HOPX
0	0.979234	0.322	0.054	0	NK cell	TGFBR3
0	0.956968	0.378	0.107	0	NK cell	FCRL6
0	0.943487	0.376	0.131	0	NK cell	KLRG1
0	0.941715	0.984	0.81	0	NK cell	IFITM1
0	0.916864	0.321	0.083	0	NK cell	ADRB2
0	0.894981	0.333	0.084	0	NK cell	PTGER2
0	0.886498	0.641	0.412	0	NK cell	BIN2
0	0.855132	0.449	0.183	0	NK cell	SAMD3
0	0.836515	0.253	0.047	0	NK cell	PTGDR
0	0.832484	0.269	0.064	0	NK cell	TXK
0	0.830401	0.276	0.065	0	NK cell	TRDC
0	0.824756	0.463	0.201	0	NK cell	MATK
0	0.808308	0.265	0.056	0	NK cell	MYBL1
0	0.798864	0.33	0.111	0	NK cell	FGR
0	0.797458	0.317	0.095	0	NK cell	S1PR1
0	0.77082	0.288	0.083	0	NK cell	PXN
0	0.594434	0.971	0.937	0	NK cell	CALM1
0	0.439472	0.999	0.996	0	NK cell	HLA-C
7.21201e-306	0.77589	0.635	0.347	1.72677e-301	NK cell	KLRK1
8.22931e-301	1.23836	0.435	0.188	1.97034e-296	NK cell	CCL3
7.84713e-297	0.890616	0.698	0.495	1.87884e-292	NK cell	GNG2
6.32997e-296	0.879095	0.483	0.239	1.51558e-291	NK cell	AOAH
1.54158e-290	0.661722	0.739	0.447	3.69101e-286	NK cell	ANXA1
2.23659e-290	0.594591	0.972	0.946	5.35506e-286	NK cell	CYBA
5.00298e-286	0.270613	0.944	0.568	1.19786e-281	NK cell	GZMA
4.08856e-279	0.658645	0.906	0.75	9.78923e-275	NK cell	HCST
1.45697e-269	0.835495	0.664	0.462	3.48842e-265	NK cell	CCND3
6.19704e-268	0.868867	0.674	0.451	1.48376e-263	NK cell	SH2D2A
6.90288e-268	0.740249	0.691	0.451	1.65276e-263	NK cell	GZMM
1.50395e-255	0.777494	0.342	0.146	3.60091e-251	NK cell	RASA3
4.57983e-255	0.714707	0.866	0.731	1.09655e-250	NK cell	IER2
1.65047e-253	1.09111	0.449	0.245	3.95173e-249	NK cell	CMC1
5.39443e-253	0.730026	0.26	0.092	1.29159e-248	NK cell	KLF3
2.39725e-250	0.72157	0.811	0.686	5.73973e-246	NK cell	EMP3
7.8305e-248	0.994436	0.551	0.353	1.87486e-243	NK cell	ABHD17A
9.92622e-245	0.875124	0.565	0.336	2.37664e-240	NK cell	BHLHE40
9.39239e-236	0.563578	0.901	0.816	2.24882e-231	NK cell	CD99
2.26343e-230	0.710136	0.294	0.118	5.41932e-226	NK cell	SORL1
4.54685e-230	0.429383	0.993	0.983	1.08865e-225	NK cell	HLA-E
8.11537e-225	0.291656	1	1	1.94306e-220	NK cell	B2M
1.5442e-223	0.66394	0.277	0.111	3.69728e-219	NK cell	TFDP2
1.35636e-220	0.722349	0.551	0.332	3.24753e-216	NK cell	C12orf75
6.66627e-220	0.773641	0.66	0.467	1.59611e-215	NK cell	FLNA
1.15901e-219	0.371247	0.978	0.631	2.77502e-215	NK cell	CCL5
2.07237e-219	0.758082	0.414	0.207	4.96187e-215	NK cell	LINC00861
3.31569e-214	0.803896	0.386	0.199	7.93877e-210	NK cell	GNPTAB
6.66205e-214	0.716873	0.62	0.426	1.59509e-209	NK cell	SUN2
2.12868e-212	0.729889	0.411	0.214	5.09671e-208	NK cell	UPP1
1.24043e-211	0.734001	0.655	0.478	2.96996e-207	NK cell	SELPLG
1.73056e-202	0.758158	0.483	0.282	4.14347e-198	NK cell	PYHIN1
2.89982e-201	0.378339	0.996	0.99	6.94304e-197	NK cell	TMSB10
1.59369e-200	0.515939	0.953	0.912	3.81576e-196	NK cell	MYL12A
2.04559e-197	0.68615	0.644	0.448	4.89775e-193	NK cell	APOBEC3G
3.69198e-197	0.641568	0.756	0.655	8.83971e-193	NK cell	RAP1B
3.24087e-195	0.772258	0.479	0.293	7.75962e-191	NK cell	SYNE1
8.15725e-189	0.746835	0.688	0.541	1.95309e-184	NK cell	TGFB1
1.89133e-188	0.691926	0.625	0.445	4.52841e-184	NK cell	SYNE2
1.65587e-181	0.725632	0.559	0.367	3.96465e-177	NK cell	SYTL3
1.12106e-178	0.661119	0.798	0.662	2.68415e-174	NK cell	DDIT4
1.86951e-175	0.642568	0.732	0.596	4.47617e-171	NK cell	TLE5
3.7991e-169	0.678065	0.555	0.379	9.09617e-165	NK cell	DOK2
5.12129e-165	0.582264	0.743	0.63	1.22619e-160	NK cell	SLC9A3R1
5.73939e-165	0.641348	0.296	0.143	1.37418e-160	NK cell	LPCAT1
6.3327e-161	0.343703	1	0.999	1.51624e-156	NK cell	MALAT1
8.38212e-160	0.74398	0.471	0.304	2.00693e-155	NK cell	ITGB1
2.80889e-159	0.546744	0.423	0.226	6.72532e-155	NK cell	CCL4L2
1.70292e-157	0.625875	0.333	0.175	4.07731e-153	NK cell	RAB29
7.75717e-157	0.741612	0.333	0.171	1.8573e-152	NK cell	METRNL
1.18291e-156	0.666508	0.506	0.339	2.83224e-152	NK cell	SPN
1.17325e-155	0.430822	0.926	0.894	2.8091e-151	NK cell	ARPC2
3.70421e-153	0.662695	0.623	0.475	8.86899e-149	NK cell	ADGRE5
1.4278e-151	0.543605	0.654	0.466	3.41859e-147	NK cell	GIMAP4
6.4516e-147	0.680424	0.321	0.172	1.54471e-142	NK cell	P2RY8
3.8317e-146	0.631429	0.611	0.492	9.17423e-142	NK cell	DHRS7
7.84636e-146	0.534908	0.258	0.116	1.87865e-141	NK cell	EOMES
6.83938e-143	0.555833	0.691	0.57	1.63755e-138	NK cell	PCED1B-AS1
5.74008e-142	0.605559	0.384	0.224	1.37435e-137	NK cell	PTPN4
3.69307e-141	0.625508	0.296	0.147	8.84231e-137	NK cell	AUTS2
7.81068e-140	0.646398	0.599	0.475	1.87011e-135	NK cell	CDC42SE1
3.1493e-137	0.708472	0.474	0.338	7.54037e-133	NK cell	TPST2
6.87552e-135	0.510083	0.688	0.509	1.64621e-130	NK cell	GIMAP7
2.38305e-132	0.56072	0.634	0.491	5.70574e-128	NK cell	MBP
5.00233e-129	0.644873	0.334	0.196	1.19771e-124	NK cell	UBE2F
1.21185e-128	0.367737	0.956	0.908	2.90153e-124	NK cell	PTPRC
4.16942e-128	0.54835	0.331	0.18	9.98283e-124	NK cell	F2R
2.21043e-127	0.572078	0.324	0.179	5.29244e-123	NK cell	LYAR
3.65967e-127	0.534347	0.401	0.24	8.76234e-123	NK cell	RIPOR2
1.30682e-125	0.651651	0.42	0.277	3.12892e-121	NK cell	RASSF1
2.10318e-124	0.268024	0.999	0.997	5.03565e-120	NK cell	RPS3
9.87284e-124	0.670662	0.437	0.306	2.36385e-119	NK cell	DSTN
1.97314e-122	0.59829	0.332	0.192	4.72429e-118	NK cell	STK38
3.28043e-118	0.617069	0.396	0.254	7.85433e-114	NK cell	IQGAP2
6.61662e-118	0.573098	0.632	0.485	1.58422e-113	NK cell	LGALS1
4.98484e-112	0.297448	0.902	0.825	1.19352e-107	NK cell	S100A6
8.51388e-112	0.524731	0.492	0.34	2.03848e-107	NK cell	GPR65
1.26389e-110	0.574381	0.55	0.427	3.02612e-106	NK cell	PPP2R5C
4.21658e-108	0.560043	0.745	0.641	1.00958e-103	NK cell	NR4A2
1.82004e-107	0.567148	0.393	0.259	4.35772e-103	NK cell	ADD3
7.5374e-107	0.585848	0.626	0.49	1.80468e-102	NK cell	GADD45B
4.63264e-106	0.286015	0.986	0.983	1.10919e-101	NK cell	H3F3B
3.41223e-100	0.456609	0.621	0.479	8.16991e-96	NK cell	ZAP70
2.84868e-95	0.494932	0.43	0.297	6.82058e-91	NK cell	STAT4
1.05254e-93	0.311356	0.765	0.652	2.5201e-89	NK cell	S100A10
3.7596e-93	0.541622	0.551	0.45	9.00161e-89	NK cell	CAST
6.39615e-93	0.540917	0.406	0.28	1.53143e-88	NK cell	MYO1F
1.87585e-90	0.331954	0.921	0.797	4.49136e-86	NK cell	S100A4
3.77761e-88	0.452144	0.575	0.443	9.04473e-84	NK cell	ABI3
2.22826e-87	0.293157	0.996	0.99	5.33512e-83	NK cell	PFN1
2.58412e-86	0.396772	0.649	0.523	6.18716e-82	NK cell	AHNAK
1.47804e-84	0.493564	0.321	0.201	3.53888e-80	NK cell	PTPRE
3.7073e-83	0.515633	0.371	0.253	8.87639e-79	NK cell	PITPNC1
1.02101e-81	0.41181	0.745	0.7	2.44461e-77	NK cell	CD53
1.04233e-81	0.261727	0.979	0.971	2.49565e-77	NK cell	CFL1
4.94072e-81	0.465701	0.321	0.204	1.18296e-76	NK cell	RNF125
1.0033e-80	0.441995	0.735	0.696	2.40219e-76	NK cell	SRSF2
2.73208e-79	0.32116	0.984	0.97	6.54143e-75	NK cell	ACTG1
2.77627e-79	0.614028	0.295	0.177	6.64722e-75	NK cell	TNF
2.41234e-78	0.463212	0.261	0.147	5.77586e-74	NK cell	XCL2
3.31061e-77	0.508238	0.299	0.192	7.9266e-73	NK cell	STARD3NL
6.48444e-77	0.355143	0.898	0.862	1.55257e-72	NK cell	ZFP36
1.34768e-74	0.489163	0.55	0.475	3.22676e-70	NK cell	ARPC5L
5.73213e-74	0.478383	0.397	0.286	1.37244e-69	NK cell	ADAM8
2.0282e-73	0.536868	0.551	0.493	4.85613e-69	NK cell	TCF25
4.34545e-73	0.519813	0.478	0.377	1.04043e-68	NK cell	PIM1
4.6118e-73	0.254976	0.962	0.962	1.1042e-68	NK cell	PPIA
6.20037e-73	0.26258	0.857	0.746	1.48456e-68	NK cell	PLAAT4
4.93645e-72	0.514668	0.404	0.308	1.18193e-67	NK cell	TES
1.22692e-71	0.487066	0.532	0.46	2.93761e-67	NK cell	CD47
1.50973e-71	0.412722	0.262	0.157	3.61476e-67	NK cell	RASGRP2
2.53598e-70	0.339216	0.653	0.516	6.0719e-66	NK cell	ID2
3.83688e-67	0.332705	0.712	0.634	9.18663e-63	NK cell	CTSC
6.00982e-66	0.278843	0.883	0.858	1.43893e-61	NK cell	MYL12B
1.01082e-64	0.355108	0.627	0.522	2.42021e-60	NK cell	CLEC2B
1.34515e-64	0.394835	0.67	0.641	3.22069e-60	NK cell	VAMP2
3.3274e-64	0.341979	0.763	0.744	7.96679e-60	NK cell	HNRNPDL
1.56606e-62	0.469944	0.336	0.238	3.74961e-58	NK cell	MAPK1
1.23889e-61	0.491718	0.431	0.345	2.96628e-57	NK cell	SYTL1
4.47387e-61	0.495198	0.353	0.259	1.07118e-56	NK cell	CDK17
1.82076e-60	0.425963	0.648	0.615	4.35944e-56	NK cell	BRD2
1.24665e-59	0.467086	0.418	0.323	2.98485e-55	NK cell	UTRN
2.50886e-59	0.538674	0.308	0.223	6.00697e-55	NK cell	ICAM2
2.7894e-59	0.415352	0.296	0.2	6.67865e-55	NK cell	SLC20A1
3.11996e-59	0.468275	0.264	0.174	7.47012e-55	NK cell	TRAPPC10
7.01174e-59	0.349816	0.936	0.937	1.67882e-54	NK cell	RPS26
9.22972e-59	0.317834	0.758	0.722	2.20987e-54	NK cell	SEPTIN7
9.26671e-59	0.437413	0.519	0.448	2.21873e-54	NK cell	BTN3A2
3.22364e-58	0.316237	0.82	0.754	7.71837e-54	NK cell	LCP1
7.92939e-58	0.503766	0.278	0.189	1.89853e-53	NK cell	IGF2R
1.26552e-57	0.266238	0.915	0.892	3.03004e-53	NK cell	CLIC1
6.47666e-57	0.503701	0.494	0.408	1.55071e-52	NK cell	PIK3R1
7.68774e-57	0.347856	0.676	0.639	1.84068e-52	NK cell	HLA-F
8.43232e-57	0.488004	0.376	0.276	2.01895e-52	NK cell	SLA2
3.12729e-56	0.458319	0.429	0.346	7.48766e-52	NK cell	C5orf56
2.06727e-55	0.427039	0.4	0.311	4.94968e-51	NK cell	RNF166
6.96836e-53	0.465871	0.425	0.343	1.66843e-48	NK cell	PRMT2
1.03538e-52	0.469336	0.5	0.426	2.479e-48	NK cell	AKNA
1.16241e-52	0.340725	0.714	0.705	2.78315e-48	NK cell	PDIA3
2.46305e-52	0.405986	0.551	0.487	5.89729e-48	NK cell	FAM49B
1.17138e-50	0.404961	0.287	0.201	2.80462e-46	NK cell	SH3BP5
7.14122e-50	0.353124	0.465	0.364	1.70982e-45	NK cell	PTGER4
8.75812e-50	0.506629	0.368	0.289	2.09696e-45	NK cell	SERTAD1
8.8464e-50	0.302777	0.878	0.84	2.11809e-45	NK cell	CRIP1
1.19578e-49	0.337461	0.683	0.645	2.86306e-45	NK cell	MSN
1.94556e-49	0.462889	0.375	0.292	4.65825e-45	NK cell	MAPRE2
3.3927e-48	0.338359	0.805	0.723	8.12314e-44	NK cell	CXCR4
1.7515e-47	0.324078	0.645	0.56	4.19362e-43	NK cell	FYN
4.14897e-47	0.43947	0.32	0.24	9.93389e-43	NK cell	TMBIM1
1.22807e-46	0.433413	0.512	0.447	2.94038e-42	NK cell	CD81
1.62637e-46	0.34109	0.251	0.165	3.89401e-42	NK cell	CD244
2.13014e-46	0.418377	0.316	0.234	5.1002e-42	NK cell	S1PR4
2.6525e-45	0.413876	0.393	0.32	6.35089e-41	NK cell	CYTH1
4.12497e-45	0.406073	0.356	0.273	9.87642e-41	NK cell	PIP4K2A
5.59006e-45	0.333904	0.493	0.408	1.33843e-40	NK cell	PRKCH
1.7303e-44	0.340123	0.304	0.214	4.14285e-40	NK cell	SYTL2
3.31858e-44	0.422026	0.396	0.32	7.94567e-40	NK cell	MYO1G
3.63846e-44	0.29987	0.678	0.636	8.71156e-40	NK cell	PAXX
1.43275e-43	0.328813	0.483	0.394	3.43044e-39	NK cell	STOM
1.46236e-43	0.380447	0.541	0.492	3.50133e-39	NK cell	TUBB4B
7.95811e-43	0.413389	0.358	0.285	1.90541e-38	NK cell	SRPK2
5.42641e-42	0.421905	0.302	0.22	1.29924e-37	NK cell	FOSL2
1.2191e-41	0.335974	0.412	0.324	2.91889e-37	NK cell	GIMAP1
2.82992e-41	0.400432	0.32	0.244	6.77568e-37	NK cell	ORAI1
3.21298e-41	0.390904	0.294	0.213	7.69284e-37	NK cell	TRG-AS1
4.41249e-41	0.325513	0.256	0.174	1.05648e-36	NK cell	FASLG
3.91012e-40	0.385283	0.38	0.306	9.36201e-36	NK cell	CDC42EP3
5.48765e-40	0.387775	0.31	0.235	1.31391e-35	NK cell	NFATC3
6.75107e-40	0.416205	0.427	0.378	1.61641e-35	NK cell	HMGN3
7.56978e-40	0.372322	0.431	0.358	1.81243e-35	NK cell	NFATC2
3.73446e-37	0.393352	0.33	0.259	8.94141e-33	NK cell	MIDN
3.75345e-37	0.390152	0.423	0.366	8.98688e-33	NK cell	CHST12
9.72507e-37	0.372807	0.307	0.235	2.32847e-32	NK cell	DGKZ
1.16362e-36	0.396371	0.337	0.264	2.78606e-32	NK cell	RBM38
2.63935e-36	0.303422	0.655	0.641	6.3194e-32	NK cell	RSRP1
3.8822e-36	0.498887	0.292	0.232	9.29514e-32	NK cell	HSH2D
1.56781e-35	0.338301	0.395	0.324	3.7538e-31	NK cell	ITGAL
2.39158e-35	0.345694	0.385	0.309	5.72616e-31	NK cell	PLEKHF1
2.44193e-35	0.257035	0.775	0.747	5.8467e-31	NK cell	LIMD2
9.315e-35	0.271212	0.74	0.719	2.23029e-30	NK cell	LDHA
2.01259e-34	0.373394	0.405	0.332	4.81874e-30	NK cell	MAP3K8
3.0086e-34	0.379902	0.315	0.25	7.20348e-30	NK cell	CISD3
3.26814e-34	0.375298	0.408	0.346	7.8249e-30	NK cell	STK10
3.35241e-34	0.290715	0.721	0.667	8.02669e-30	NK cell	DUSP2
4.16769e-34	0.312671	0.577	0.545	9.9787e-30	NK cell	BZW1
6.12941e-34	0.308988	0.49	0.419	1.46756e-29	NK cell	DENND2D
1.05115e-33	0.34587	0.338	0.268	2.51677e-29	NK cell	ARHGEF3
2.54622e-33	0.266854	0.72	0.711	6.09641e-29	NK cell	JAK1
1.37488e-32	0.336512	0.561	0.534	3.29187e-28	NK cell	PTP4A2
9.38526e-32	0.334112	0.443	0.376	2.24711e-27	NK cell	RHOC
1.6131e-31	0.380637	0.351	0.295	3.86224e-27	NK cell	PPP3CC
2.72865e-31	0.38671	0.348	0.289	6.5332e-27	NK cell	ATM
1.58863e-30	0.35571	0.437	0.393	3.80365e-26	NK cell	DNAJB6
1.85834e-30	0.258901	0.711	0.728	4.44942e-26	NK cell	PPP1CA
4.42374e-30	0.325145	0.404	0.341	1.05918e-25	NK cell	GLIPR2
5.97118e-30	0.29265	0.614	0.597	1.42968e-25	NK cell	ARPC5
8.90497e-30	0.309311	0.608	0.606	2.13212e-25	NK cell	NDUFB2
1.48586e-28	0.376881	0.268	0.209	3.5576e-24	NK cell	IFNGR1
6.13749e-28	0.315014	0.449	0.401	1.4695e-23	NK cell	SIGIRR
1.44239e-27	0.289658	0.582	0.558	3.45351e-23	NK cell	IQGAP1
1.45817e-27	0.267156	0.503	0.436	3.49131e-23	NK cell	IL2RB
1.50298e-27	0.381478	0.296	0.242	3.59859e-23	NK cell	ADAM10
1.6205e-27	0.281997	0.399	0.334	3.87997e-23	NK cell	TSEN54
3.2327e-27	0.267676	0.604	0.58	7.74005e-23	NK cell	ARHGEF1
5.28733e-27	0.354717	0.384	0.335	1.26595e-22	NK cell	RASA2
9.60307e-27	0.33199	0.409	0.364	2.29926e-22	NK cell	CAPN2
1.37391e-26	0.323026	0.332	0.277	3.28956e-22	NK cell	UHMK1
1.57354e-26	0.314149	0.299	0.236	3.76752e-22	NK cell	GABARAPL1
2.22122e-26	0.297808	0.642	0.663	5.31826e-22	NK cell	EIF3G
2.22478e-26	0.366207	0.33	0.28	5.32679e-22	NK cell	CCDC88C
[truncated: 2,292 more rows]

## Sheet: Table S4
Supplementary Table S4. scRNA-seq cluster markers of T cells from six STAD patient samples
p_val	avg_log2FC	pct.1	pct.2	p_val_adj	cluster	gene		cluster	marker	celltype
0	1.41205	0.847	0.422	0	0	IL7R		0	IL7R	CD4.C01(Tn)
0	1.3477	0.425	0.102	0	0	CCR7		1	KLF2	CD4.C02(KLF2+ Tn)
0	1.02349	0.431	0.109	0	0	CD40LG		2	GZMK	CD8.C09(GZMK+ early Tem)
0	0.82195	0.359	0.139	0	0	TCF7		3	FOXP3	CD4.C03(TNFRSF9- Treg)
0	0.79136	0.313	0.08	0	0	LEF1		4	CCL4L2	CD8.C10(CXCL13+ T)
0	0.78616	0.445	0.157	0	0	CD4		5	KLRC1	C25(ILC)
0	0.748677	0.936	0.799	0	0	FXYD5		6	IL17A	CD8.C11(Tc17)
0	0.739388	0.818	0.474	0	0	LTB		7	GZMK	CD8.C12(GZMK+ T)
0	0.737979	0.995	0.989	0	0	FTH1		8	TNFRSF4	CD4.c04(TNFRSF9+ Treg)
0	0.732328	0.275	0.088	0	0	TNFSF8		9	GZMB	CD8.C13(GZMB+ Tc)
0	0.700512	0.965	0.914	0	0	PABPC1		10	TRBV19	CD8.C14(ZNF683+ ITGA1+ Tem）
0	0.604813	0.251	0.079	0	0	S1PR1		11	LMNA	CD4.C05(S1PR1+ Treg)
0	0.601096	1	1	0	0	EEF1A1		12	TYROBP	C26(gdT)
0	0.532323	0.997	0.996	0	0	RPL34		13	FCER1G	C26(gdT)
0	0.531039	0.98	0.946	0	0	SARAF		14	STMN1	C27(Cycling NK & T)
0	0.522683	0.976	0.947	0	0	RPL22		15	TRBV7-3	CD8.C15(ZNF683+ ITGAE+ Tem）
0	0.51863	0.997	0.998	0	0	RPL11		16	GNLY	CD8.C16(KIR+ EOMES+ NK-like)
0	0.513061	0.998	0.997	0	0	RPL32		17	IL17F	CD4.C06(Th17)
0	0.51235	0.998	0.997	0	0	RPS8		18	TRBV6-1	CD8.C17(MAIT)
0	0.510081	0.972	0.936	0	0	RPL36A		19	KLRG1	CD4.C07(Tem)
0	0.504032	0.997	0.995	0	0	RPL39		20	IL7R	CD8.C18(IL7R+ Tm)
0	0.483219	0.996	0.992	0	0	RPL37		21	TRBV6-2	CD8.C19(GZMK+ Tem)
0	0.481058	0.992	0.98	0	0	RPL5		22	GZMH	CD8.C20(Temra)
0	0.475992	0.994	0.992	0	0	RPL14		23	KIR2DL4	CD8.C21(KIR+ NK-like)
0	0.46812	0.996	0.994	0	0	RPS6		24	TRAV9-2	CD8.C24(TPSAB1+ NK-like)
0	0.455272	0.981	0.965	0	0	RPL9		25	TRBV9	CD8.C22(ZNF683+ Tc)
0	0.453564	0.994	0.992	0	0	RPL35A		26	IL1B	C28(Uncharacterized)
0	0.429185	0.993	0.988	0	0	RPL36		27	KIT	CD8.C23(KIR+TXK+ NK-like)
0	0.423377	0.998	0.997	0	0	RPS23		28	TPSAB1	CD8(TPSAB1+ NK-like)
0	0.422324	0.999	0.998	0	0	RPL19
0	0.414283	0.997	0.998	0	0	RPL30
0	0.414162	0.995	0.994	0	0	RPS13
0	0.397835	0.996	0.993	0	0	RPLP2
0	0.397784	0.999	0.999	0	0	TPT1
0	0.396936	0.998	0.998	0	0	RPS12
0	0.393066	0.995	0.992	0	0	RPL12
0	0.391094	0.996	0.995	0	0	RPS25
0	0.386716	0.997	0.997	0	0	RPS14
0	0.363459	0.998	0.996	0	0	RPS28
0	0.353469	0.998	0.998	0	0	RPS27A
0	0.350302	0.998	0.997	0	0	RPL18A
8.21334e-308	0.441732	0.994	0.993	1.96652e-303	0	RPL3
1.93169e-302	0.412892	0.992	0.984	4.62505e-298	0	RPS16
2.89073e-294	0.34299	0.999	0.999	6.92127e-290	0	RPL10
9.00449e-292	0.319797	1	1	2.15595e-287	0	RPLP1
1.2651e-282	0.383314	0.996	0.995	3.02903e-278	0	RPS4X
2.25192e-281	0.339729	0.999	0.999	5.39178e-277	0	RPL13
2.70928e-279	0.73505	0.513	0.283	6.48682e-275	0	ICOS
1.07115e-270	0.848559	0.496	0.287	2.56466e-266	0	FKBP5
8.3305e-270	0.341783	0.997	0.995	1.99457e-265	0	RPL18
9.99455e-264	0.675067	0.449	0.237	2.393e-259	0	TMEM173
6.86531e-262	0.623721	0.563	0.34	1.64376e-257	0	TMEM123
1.36865e-261	0.38568	0.354	0.153	3.27696e-257	0	TNFRSF4
4.69127e-253	0.473201	0.935	0.889	1.12323e-248	0	EEF1G
1.39686e-241	0.35867	0.992	0.983	3.3445e-237	0	RPS21
3.43569e-241	0.333016	0.996	0.995	8.22608e-237	0	RPL29
4.59124e-240	0.608001	0.558	0.335	1.09928e-235	0	CD5
4.64588e-237	0.316026	0.998	0.998	1.11236e-232	0	RPS3
5.81013e-222	0.432541	0.985	0.966	1.39112e-217	0	MT-ND3
6.59958e-222	0.328959	0.993	0.992	1.58014e-217	0	RPL6
9.75067e-219	0.510523	0.311	0.143	2.3346e-214	0	ICAM2
6.219e-216	0.583559	0.472	0.277	1.48902e-211	0	CTSB
2.70434e-214	0.360749	0.997	0.992	6.47501e-210	0	MT-ND4L
1.71118e-210	0.546966	0.298	0.136	4.09707e-206	0	TIMP1
8.48292e-208	0.27204	0.997	0.995	2.03106e-203	0	RPL26
3.16472e-205	0.302404	0.996	0.994	7.57728e-201	0	RPL8
6.26611e-204	0.383896	0.994	0.988	1.50029e-199	0	RPLP0
1.09184e-202	0.698022	0.279	0.125	2.61418e-198	0	SELL
5.6838e-202	0.469559	0.797	0.585	1.36087e-197	0	SPOCK2
1.51081e-196	0.452658	0.952	0.921	3.61734e-192	0	EEF1B2
1.51869e-194	0.36205	0.996	0.993	3.63621e-190	0	MT-CO3
3.04971e-188	0.267767	0.998	0.998	7.30192e-184	0	RPS27
1.04926e-185	0.362789	0.97	0.941	2.51223e-181	0	RPL4
1.28484e-180	0.335672	0.988	0.979	3.0763e-176	0	RPSA
1.34221e-179	0.747896	0.642	0.494	3.21365e-175	0	NR3C1
3.18901e-178	0.323798	0.982	0.976	7.63546e-174	0	RPL10A
1.97391e-176	0.414489	0.988	0.971	4.72612e-172	0	BTG1
4.28852e-174	0.454719	0.381	0.205	1.0268e-169	0	CD28
7.2769e-174	0.536447	0.548	0.364	1.74231e-169	0	PIK3IP1
2.33272e-169	0.457284	0.406	0.229	5.58523e-165	0	TNFRSF25
4.28472e-168	0.573593	0.799	0.695	1.02589e-163	0	S100A11
1.08961e-167	0.472738	0.809	0.697	2.60885e-163	0	NOP53
4.68558e-165	0.519283	0.514	0.339	1.12187e-160	0	FLT3LG
1.78512e-163	0.389179	0.987	0.97	4.27411e-159	0	MT-ND1
3.53933e-163	0.308258	0.981	0.952	8.47421e-159	0	RPL37A
1.58212e-159	0.45391	0.434	0.259	3.78807e-155	0	MCUB
9.81185e-154	0.526925	0.948	0.894	2.34925e-149	0	ZFP36L2
1.35171e-153	0.597528	0.722	0.586	3.2364e-149	0	SLC2A3
6.51923e-152	0.284565	0.987	0.983	1.5609e-147	0	RACK1
8.76357e-152	0.49959	0.888	0.779	2.09826e-147	0	TSC22D3
1.08112e-151	0.288169	0.995	0.995	2.58854e-147	0	RPS3A
2.48116e-151	0.377429	0.904	0.839	5.94064e-147	0	RPL7
4.25516e-151	0.46203	0.391	0.228	1.01881e-146	0	TRAT1
2.3662e-145	0.484914	0.395	0.239	5.66538e-141	0	DGKA
3.78524e-144	0.436683	0.315	0.171	9.063e-140	0	PLK3
2.97686e-136	0.455068	0.633	0.483	7.12749e-132	0	RNASET2
4.4941e-128	0.318007	0.962	0.93	1.07602e-123	0	EEF2
1.99761e-127	0.397781	0.268	0.141	4.78287e-123	0	THEM4
4.61124e-124	0.407906	0.815	0.734	1.10407e-119	0	LDHB
6.35253e-123	0.435508	0.526	0.373	1.52099e-118	0	NDFIP1
2.45678e-122	0.431391	0.284	0.157	5.88228e-118	0	C16orf54
2.71044e-122	0.309334	0.931	0.875	6.48962e-118	0	RPL38
2.83377e-119	0.384462	0.266	0.143	6.78489e-115	0	KDSR
1.31568e-118	0.329198	0.893	0.833	3.15013e-114	0	HINT1
5.87974e-117	0.485851	0.574	0.429	1.40779e-112	0	PTGER4
1.54821e-116	0.383563	0.263	0.142	3.70688e-112	0	P2RY8
1.69565e-114	0.433569	0.656	0.531	4.0599e-110	0	SNHG6
3.26557e-114	0.328627	0.967	0.902	7.81876e-110	0	IFITM1
1.14916e-113	0.312311	0.896	0.837	2.75144e-109	0	TOMM7
8.36623e-113	0.337124	0.572	0.401	2.00313e-108	0	PBXIP1
2.4288e-112	0.395443	0.892	0.774	5.81527e-108	0	CXCR4
5.82387e-111	0.353779	0.256	0.139	1.39441e-106	0	TESPA1
5.03412e-110	0.393995	0.956	0.929	1.20532e-105	0	JUNB
1.39422e-109	0.401795	0.648	0.499	3.33819e-105	0	CD6
1.83569e-109	0.377505	0.657	0.518	4.39518e-105	0	PCBP2
3.08417e-109	0.411681	0.34	0.208	7.38444e-105	0	RIPOR2
1.11622e-108	0.278322	0.984	0.978	2.67256e-104	0	RPS5
3.47328e-102	0.618923	0.339	0.219	8.31608e-98	0	PLIN2
2.55781e-99	0.489599	0.399	0.264	6.12417e-95	0	GPR183
3.0029e-98	0.402829	0.691	0.581	7.18985e-94	0	GAS5
1.60313e-97	0.381056	0.439	0.293	3.83837e-93	0	AQP3
1.35537e-96	0.382924	0.419	0.288	3.24516e-92	0	TMEM243
3.45753e-96	0.340816	0.811	0.726	8.27837e-92	0	SNHG29
3.73023e-95	0.278538	0.975	0.956	8.9313e-91	0	MT-ATP8
6.56662e-93	0.389567	0.457	0.317	1.57225e-88	0	ARID5B
9.58955e-93	0.268562	0.921	0.879	2.29603e-88	0	RPL31
2.88713e-92	0.316511	0.994	0.99	6.91266e-88	0	TMSB10
4.4248e-90	0.697066	0.593	0.495	1.05943e-85	0	ANXA1
3.8633e-85	0.422778	0.452	0.334	9.24989e-81	0	NOSIP
9.33833e-84	0.365552	0.655	0.53	2.23588e-79	0	GIMAP5
9.86706e-84	0.37205	0.629	0.51	2.36247e-79	0	PPP1R2
2.44849e-82	0.44082	0.341	0.23	5.86242e-78	0	IL6ST
5.11802e-82	0.26085	0.955	0.93	1.22541e-77	0	RPL13A
3.01868e-81	0.311575	0.753	0.66	7.22762e-77	0	GPSM3
3.98081e-81	0.347153	0.552	0.427	9.53126e-77	0	TNFAIP8
1.52052e-78	0.505125	0.891	0.85	3.64058e-74	0	DUSP1
2.89858e-78	0.358859	0.443	0.319	6.94006e-74	0	SOCS3
8.33908e-78	0.33641	0.677	0.555	1.99663e-73	0	GIMAP4
2.86159e-76	0.330496	0.667	0.568	6.85151e-72	0	EIF3E
9.04908e-75	0.434247	0.776	0.683	2.16662e-70	0	NFKBIA
1.3425e-74	0.430445	0.591	0.481	3.21435e-70	0	STAT1
2.69266e-74	0.423531	0.602	0.498	6.44704e-70	0	YPEL5
4.35531e-74	0.337884	0.61	0.498	1.04279e-69	0	CCND3
4.91004e-74	0.395726	0.546	0.428	1.17561e-69	0	CREM
4.96444e-72	0.346523	0.495	0.376	1.18863e-67	0	CD82
1.06914e-69	0.355419	0.461	0.342	2.55984e-65	0	BIRC3
5.85327e-67	0.273647	0.697	0.595	1.40145e-62	0	ANP32B
1.13835e-66	0.322153	0.392	0.282	2.72554e-62	0	VSIR
2.79409e-66	0.470702	0.838	0.807	6.68989e-62	0	KLF6
1.70591e-64	0.389245	0.765	0.685	4.08447e-60	0	BTG2
3.17372e-64	0.318865	0.339	0.236	7.59883e-60	0	RELB
3.2705e-63	0.347969	0.44	0.333	7.83056e-59	0	RPS10
5.53212e-62	0.337939	0.378	0.274	1.32456e-57	0	FOXP1
5.11208e-61	0.310223	0.586	0.488	1.22398e-56	0	OCIAD2
5.82643e-57	0.334565	0.351	0.254	1.39502e-52	0	PDE3B
2.00159e-55	0.282514	0.519	0.416	4.7924e-51	0	TSPO
3.68264e-51	0.251729	0.265	0.18	8.81736e-47	0	SYPL1
2.18839e-50	0.351432	0.842	0.811	5.23966e-46	0	TNFAIP3
4.13342e-50	0.267127	0.725	0.647	9.89664e-46	0	LEPROTL1
9.86407e-48	0.389678	0.371	0.287	2.36175e-43	0	ITGB1
8.33303e-47	0.283779	0.467	0.373	1.99518e-42	0	ARID5A
8.01931e-46	0.252507	0.693	0.614	1.92006e-41	0	RPS20
7.27229e-44	0.251192	0.344	0.255	1.7412e-39	0	ADD3
1.55471e-43	0.290013	0.261	0.183	3.72244e-39	0	MAF
1.15435e-42	0.250197	0.692	0.617	2.76385e-38	0	SF1
9.6855e-41	0.260656	0.333	0.254	2.319e-36	0	TRADD
1.24528e-39	0.263427	0.306	0.229	2.98157e-35	0	SNHG16
6.94591e-39	0.251983	0.451	0.367	1.66306e-34	0	FAM177A1
2.69795e-36	0.253066	0.355	0.277	6.4597e-32	0	IL27RA
8.96264e-34	0.25192	0.442	0.367	2.14593e-29	0	LIMS1
1.12544e-33	0.365739	0.788	0.758	2.69464e-29	0	DNAJB1
6.08503e-33	0.360069	0.566	0.491	1.45694e-28	0	RGCC
6.09511e-33	0.634442	0.681	0.617	1.45935e-28	0	FOS
6.03612e-31	0.25293	0.253	0.189	1.44523e-26	0	SNX9
1.47849e-26	0.261367	0.484	0.417	3.53995e-22	0	SOCS1
2.90006e-25	0.480127	0.846	0.848	6.94362e-21	0	JUN
8.68179e-25	0.307128	0.61	0.559	2.07868e-20	0	PPP1R15A
3.41988e-24	0.36971	0.456	0.403	8.18823e-20	0	ZNF331
1.29938e-21	0.252156	0.411	0.356	3.11109e-17	0	EPSTI1
2.03935e-13	0.255173	0.291	0.251	4.88281e-09	0	PDCD1
0	1.38265	0.515	0.176	0	1	KLF2
0	1.27149	0.866	0.471	0	1	LTB
0	1.23464	0.828	0.424	0	1	IL7R
0	1.13291	0.444	0.133	0	1	TCF7
0	1.04347	0.45	0.108	0	1	CD40LG
0	0.95727	0.915	0.57	0	1	JUND
0	0.899345	0.982	0.935	0	1	RPS26
0	0.817365	0.356	0.109	0	1	CCR7
0	0.799196	0.829	0.605	0	1	FOS
0	0.782834	0.851	0.615	0	1	TLE5
0	0.778253	0.562	0.284	0	1	AQP3
0	0.733837	0.279	0.083	0	1	LEF1
0	0.674261	0.998	0.995	0	1	RPS3A
0	0.665404	0.975	0.927	0	1	JUNB
0	0.65826	0.999	0.986	0	1	RPS2
0	0.640427	0.263	0.079	0	1	S1PR1
0	0.629824	0.318	0.113	0	1	RASGRP2
0	0.607299	0.967	0.919	0	1	EEF1B2
0	0.5914	0.926	0.801	0	1	FXYD5
0	0.588854	0.393	0.162	0	1	CD4
0	0.543772	0.993	0.978	0	1	RPS5
0	0.5398	1	0.998	0	1	TPT1
0	0.529893	0.999	0.997	0	1	RPS8
0	0.52866	0.999	0.996	0	1	RPS18
0	0.521143	0.993	0.985	0	1	RPL41
0	0.49106	1	0.999	0	1	RPL10
0	0.479784	0.998	0.993	0	1	RPL3
0	0.46902	1	0.998	0	1	RPS12
0	0.462559	1	0.997	0	1	RPL32
0	0.458145	0.997	0.987	0	1	RPLP0
0	0.453289	0.998	0.994	0	1	RPS13
0	0.429297	0.998	0.994	0	1	RPL8
0	0.42481	0.999	0.996	0	1	RPL34
0	0.415255	0.998	0.993	0	1	RPS6
0	0.408672	1	0.999	0	1	RPL13
0	0.398377	0.998	0.995	0	1	RPS4X
0	0.394404	0.999	0.995	0	1	RPL39
0	0.386919	1	1	0	1	EEF1A1
0	0.369611	1	0.997	0	1	RPS23
0	0.368046	1	1	0	1	RPLP1
0	0.36641	1	0.997	0	1	RPS14
0	0.364203	1	0.998	0	1	RPS27A
0	0.344106	1	0.998	0	1	RPS3
0	0.342725	0.999	0.997	0	1	RPL11
7.27647e-307	0.425388	0.995	0.98	1.7422e-302	1	RPL5
2.87797e-302	0.37967	0.995	0.985	6.89072e-298	1	RPS9
3.04979e-296	0.318048	1	0.998	7.3021e-292	1	RPL30
3.70198e-289	0.646678	0.573	0.339	8.86366e-285	1	TMEM123
1.37936e-286	0.512896	0.869	0.67	3.30259e-282	1	GNAS
2.83299e-283	0.46385	0.949	0.888	6.78304e-279	1	EEF1G
5.82865e-282	0.6204	0.601	0.353	1.39555e-277	1	YPEL3
2.78035e-278	0.342206	0.999	0.995	6.657e-274	1	RPL29
2.64795e-277	0.684846	0.579	0.34	6.33999e-273	1	H1FX
3.12292e-276	0.60683	0.604	0.358	7.47721e-272	1	LINC01578
9.13144e-273	0.684283	0.802	0.605	2.18634e-268	1	TXNIP
1.50095e-254	0.316562	0.998	0.995	3.59373e-250	1	RPL18
4.56735e-252	0.535895	0.708	0.475	1.09356e-247	1	MZT2B
4.49366e-251	0.62847	0.553	0.337	1.07592e-246	1	FLT3LG
3.03792e-243	0.313025	0.999	0.996	7.27369e-239	1	RPS28
8.24555e-232	0.410575	0.964	0.93	1.97423e-227	1	EEF2
2.99127e-224	0.382503	0.982	0.965	7.16201e-220	1	RPL9
5.59952e-222	0.507859	0.578	0.347	1.34069e-217	1	TAF10
5.63513e-222	0.351116	0.985	0.976	1.34922e-217	1	RPL10A
1.5598e-221	0.294441	0.998	0.994	3.73463e-217	1	RPS25
3.15575e-221	0.303062	0.998	0.996	7.5558e-217	1	RPL18A
6.83576e-220	0.431199	0.959	0.914	1.63669e-215	1	PABPC1
4.49219e-218	0.538877	0.406	0.212	1.07557e-213	1	TNFSF12
2.22976e-217	0.494604	0.727	0.514	5.33871e-213	1	TGFB1
1.51565e-216	0.347727	0.992	0.983	3.62891e-212	1	RPS21
2.42351e-216	0.551985	0.455	0.255	5.80261e-212	1	STK24
2.24642e-213	0.508549	0.28	0.121	5.3786e-209	1	LFNG
1.35231e-209	0.40086	0.971	0.941	3.23783e-205	1	RPL4
5.57822e-209	0.328074	0.997	0.988	1.33559e-204	1	RPL36
1.64747e-205	0.264405	1	0.998	3.94455e-201	1	RPL19
1.05522e-204	0.544815	0.517	0.314	2.52652e-200	1	SMAP2
6.40777e-201	0.406278	0.94	0.868	1.53421e-196	1	PNRC1
2.64914e-196	0.694481	0.352	0.178	6.34285e-192	1	TNF
5.13149e-195	0.456671	0.282	0.127	1.22863e-190	1	TMEM238
9.69448e-195	0.492962	0.727	0.547	2.32115e-190	1	ETS1
2.10661e-194	0.505257	0.827	0.693	5.04386e-190	1	S100A11
1.14278e-193	0.482653	0.304	0.144	2.73615e-189	1	ICAM2
4.94322e-192	0.335365	0.983	0.957	1.18356e-187	1	DDX5
7.11617e-191	0.450738	0.73	0.531	1.70382e-186	1	GNAI2
1.03293e-189	0.490667	0.834	0.733	2.47315e-185	1	LDHB
1.20645e-187	0.547761	0.458	0.259	2.88859e-183	1	GPR183
6.35476e-185	0.322023	0.988	0.979	1.52152e-180	1	RPL21
4.1227e-184	0.466119	0.309	0.15	9.87098e-180	1	NCK2
2.3526e-181	0.488649	0.414	0.229	5.63282e-177	1	TNFRSF25
4.80017e-180	0.488157	0.499	0.303	1.14931e-175	1	UBALD2
2.30665e-175	0.470294	0.783	0.62	5.52282e-171	1	GIMAP7
7.28851e-174	0.30675	0.986	0.979	1.74509e-169	1	RPSA
2.43171e-173	0.399691	0.926	0.875	5.82224e-169	1	RPL38
3.19623e-173	0.49559	0.439	0.259	7.65274e-169	1	MCUB
1.41977e-160	0.454958	0.495	0.312	3.39935e-156	1	PABPN1
2.32852e-157	0.405173	0.282	0.137	5.57517e-153	1	TIMP1
2.13398e-155	0.440614	0.37	0.208	5.1094e-151	1	MBD2
4.31355e-146	0.262669	0.995	0.988	1.03279e-141	1	RPL17
7.96328e-143	0.409756	0.588	0.405	1.90665e-138	1	HNRNPD
8.51189e-141	0.382438	0.321	0.172	2.038e-136	1	ALYREF
3.30327e-139	0.257124	0.989	0.983	7.90902e-135	1	RACK1
2.7474e-138	0.505079	0.355	0.207	6.57809e-134	1	RIPOR2
3.93792e-137	0.451236	0.54	0.375	9.42855e-133	1	SAMHD1
6.01179e-135	0.477792	0.403	0.251	1.4394e-130	1	ADD3
2.19488e-133	0.468894	0.299	0.163	5.25519e-129	1	HOOK2
6.56785e-132	0.392542	0.345	0.198	1.57254e-127	1	BCL7C
1.06522e-131	0.353934	0.892	0.84	2.55044e-127	1	RPL7
3.84637e-131	0.405343	0.284	0.151	9.20937e-127	1	CDKN2D
8.15856e-131	0.434928	0.439	0.28	1.9534e-126	1	CTSB
2.77949e-129	0.437983	0.668	0.517	6.65493e-125	1	ARL4C
2.35244e-127	0.40929	0.353	0.206	5.63244e-123	1	SLC2A4RG
9.27021e-127	0.407769	0.405	0.251	2.21957e-122	1	URI1
1.38891e-125	0.43018	0.764	0.641	3.32547e-121	1	EMP3
7.67757e-125	0.390399	0.331	0.191	1.83824e-120	1	HEBP2
1.44473e-124	0.257987	0.99	0.974	3.45912e-120	1	RPL35
1.71071e-124	0.395413	0.47	0.302	4.09596e-120	1	UBE2S
6.41707e-120	0.360068	0.709	0.556	1.53644e-115	1	SFPQ
2.626e-118	0.370777	0.278	0.152	6.28744e-114	1	DUS1L
4.30703e-116	0.365947	0.25	0.131	1.03123e-111	1	FAM117A
6.90994e-115	0.378519	0.693	0.546	1.65445e-110	1	SRRM2
7.27096e-115	0.432027	0.805	0.697	1.74089e-110	1	IER2
1.36731e-113	0.319858	0.957	0.9	3.27375e-109	1	VIM
1.99196e-112	0.365636	0.262	0.142	4.76935e-108	1	THEM4
2.57903e-112	0.407562	0.382	0.241	6.17496e-108	1	DGKA
4.74251e-109	0.37299	0.459	0.304	1.1355e-104	1	TC2N
8.63137e-109	0.421156	0.384	0.25	2.06661e-104	1	TRADD
1.5622e-107	0.405097	0.496	0.341	3.74039e-103	1	CD5
1.84295e-106	0.397058	0.299	0.175	4.41257e-102	1	PLEKHO1
1.24384e-104	0.367723	0.538	0.388	2.97812e-100	1	HNRNPL
1.43106e-104	0.4112	0.531	0.392	3.42639e-100	1	FAM107B
7.2505e-101	0.263492	0.969	0.947	1.73599e-96	1	RPL22
1.20448e-99	0.408094	0.577	0.426	2.88389e-95	1	FOSB
1.51348e-99	0.37047	0.496	0.351	3.62373e-95	1	SSBP4
9.66588e-97	0.379639	0.428	0.294	2.3143e-92	1	CYTH1
4.30336e-96	0.312129	0.342	0.209	1.03035e-91	1	CD28
7.90548e-95	0.326825	0.645	0.506	1.89281e-90	1	PTP4A2
1.79276e-94	0.392925	0.362	0.236	4.2924e-90	1	RCAN3
2.23028e-94	0.265553	0.923	0.848	5.33996e-90	1	DUSP1
4.30039e-91	0.366716	0.349	0.225	1.02964e-86	1	MKNK2
5.62028e-91	0.442175	0.448	0.318	1.34566e-86	1	SOCS3
1.21848e-90	0.37638	0.438	0.306	2.9174e-86	1	PDE7A
6.16385e-90	0.482513	0.449	0.334	1.47581e-85	1	NOSIP
3.35469e-89	0.29644	0.332	0.204	8.03213e-85	1	PPP1R14B
5.17698e-89	0.312488	0.377	0.243	1.23952e-84	1	TMEM173
6.51567e-88	0.326951	0.279	0.167	1.56005e-83	1	PPP1R35
1.03147e-86	0.296725	0.508	0.361	2.46964e-82	1	ABHD17A
1.41438e-86	0.303854	0.923	0.871	3.38645e-82	1	S100A4
1.91514e-86	0.300743	0.551	0.403	4.58542e-82	1	PBXIP1
6.58015e-86	0.327439	0.68	0.558	1.57549e-81	1	SET
9.09108e-86	0.375117	0.319	0.203	2.17668e-81	1	INTS6
2.64633e-85	0.36853	0.341	0.225	6.33611e-81	1	PLSCR3
6.27331e-85	0.316067	0.409	0.277	1.50202e-80	1	TXNL4A
1.40914e-84	0.251641	0.966	0.945	3.3739e-80	1	RPS29
2.30158e-82	0.315381	0.31	0.194	5.51068e-78	1	CERK
4.71142e-82	0.352409	0.406	0.281	1.12806e-77	1	VSIR
2.59968e-80	0.304128	0.37	0.244	6.22441e-76	1	SLAMF1
3.2094e-80	0.333085	0.439	0.313	7.68426e-76	1	GNB1
1.57325e-79	0.295603	0.287	0.177	3.76684e-75	1	UBE2M
1.67331e-79	0.329227	0.368	0.247	4.0064e-75	1	ORAI1
8.51794e-78	0.380201	0.619	0.5	2.03945e-73	1	CITED2
5.86257e-77	0.32481	0.786	0.677	1.40367e-72	1	S100A10
1.57418e-76	0.34856	0.584	0.474	3.76907e-72	1	SMDT1
2.67024e-76	0.357611	0.345	0.235	6.39337e-72	1	S1PR4
1.9811e-75	0.331613	0.431	0.309	4.74335e-71	1	KLF13
6.74358e-75	0.36726	0.415	0.297	1.61462e-70	1	NCF1
1.22002e-74	0.357755	0.259	0.159	2.9211e-70	1	BCL2
3.08454e-74	0.323737	0.545	0.428	7.38531e-70	1	TNFAIP8
3.60227e-74	0.327482	0.286	0.181	8.62491e-70	1	MDFIC
1.86925e-72	0.30644	0.77	0.7	4.47556e-68	1	NOP53
2.7351e-72	0.31776	0.317	0.209	6.54864e-68	1	PURA
4.18425e-72	0.30675	0.445	0.321	1.00184e-67	1	GLS
1.62944e-71	0.307715	0.278	0.177	3.90137e-67	1	CSNK1G2
8.18783e-71	0.345037	0.291	0.189	1.96041e-66	1	PRKCQ-AS1
1.9577e-70	0.297213	0.694	0.593	4.68732e-66	1	EML4
1.06897e-69	0.508614	0.32	0.218	2.55944e-65	1	CISH
1.35914e-69	0.300842	0.279	0.179	3.2542e-65	1	MALT1
5.38655e-69	0.329377	0.4	0.289	1.2897e-64	1	PNP
7.80728e-69	0.311454	0.406	0.29	1.8693e-64	1	BOD1L1
2.64066e-68	0.321679	0.464	0.348	6.32254e-64	1	CDV3
1.28584e-67	0.316481	0.278	0.179	3.07868e-63	1	IER5
3.29692e-67	0.297138	0.42	0.303	7.89382e-63	1	GRK2
3.97207e-67	0.296037	0.67	0.556	9.51033e-63	1	GIMAP4
1.66383e-66	0.292495	0.329	0.221	3.98371e-62	1	ANKRD13D
3.45599e-66	0.299683	0.356	0.246	8.27469e-62	1	CTBP1
4.49977e-63	0.286252	0.52	0.404	1.07738e-58	1	PRDX2
1.32647e-62	0.257741	0.645	0.531	3.17596e-58	1	GIMAP5
4.27614e-62	0.285268	0.374	0.265	1.02384e-57	1	TMEM259
4.45125e-62	0.268548	0.313	0.21	1.06576e-57	1	TRIM28
1.25657e-60	0.295237	0.541	0.436	3.00861e-56	1	CD47
6.75532e-58	0.286204	0.281	0.187	1.61743e-53	1	STK38
6.75655e-58	0.263197	0.613	0.503	1.61772e-53	1	CD6
1.50862e-57	0.284974	0.655	0.569	3.61209e-53	1	EIF3E
8.88178e-57	0.353589	0.347	0.249	2.12657e-52	1	CD55
9.35723e-57	0.281478	0.385	0.281	2.2404e-52	1	GRK6
3.84127e-56	0.317001	0.579	0.488	9.19714e-52	1	RNASET2
4.93497e-56	0.260451	0.384	0.277	1.18158e-51	1	CAPNS1
1.22182e-55	0.283137	0.278	0.185	2.9254e-51	1	CRYBG1
9.77928e-55	0.467905	0.547	0.458	2.34145e-50	1	GADD45B
6.93822e-53	0.298253	0.88	0.845	1.66122e-48	1	JUN
9.43169e-52	0.270772	0.653	0.57	2.25823e-47	1	EIF3L
1.04786e-51	0.280323	0.301	0.211	2.50889e-47	1	TRAPPC6A
1.06959e-50	0.281999	0.273	0.187	2.56092e-46	1	TAB2
4.60626e-47	0.254587	0.277	0.193	1.10288e-42	1	STT3B
1.38976e-46	0.279207	0.452	0.362	3.32751e-42	1	CMPK1
9.07808e-46	0.255631	0.612	0.526	2.17356e-41	1	IKZF1
4.10928e-45	0.269513	0.314	0.229	9.83885e-41	1	SNHG7
9.13241e-45	0.279828	0.411	0.322	2.18657e-40	1	SYTL1
3.24553e-39	0.257579	0.454	0.371	7.77078e-35	1	RGS19
6.37511e-35	0.257865	0.492	0.415	1.52639e-30	1	SNHG8
3.23176e-31	0.251329	0.596	0.541	7.7378e-27	1	ITGA4
0	1.78211	0.91	0.313	0	2	GZMK
0	1.41095	0.873	0.386	0	2	CD81
0	1.23571	0.469	0.13	0	2	KLRG1
0	1.16906	0.463	0.123	0	2	EOMES
0	1.02134	0.702	0.426	0	2	ITM2C
0	1.01225	0.424	0.124	0	2	PLEK
0	0.960227	0.895	0.574	0	2	JUND
0	0.902208	0.948	0.735	0	2	CST7
0	0.837029	0.821	0.601	0	2	ITGB2
0	0.773792	0.967	0.937	0	2	RPS26
0	0.762401	0.703	0.503	0	2	PTP4A2
0	0.740413	0.963	0.675	0	2	NKG7
0	0.712907	0.279	0.09	0	2	DTHD1
0	0.702431	0.984	0.908	0	2	CD74
1.06154e-307	0.72258	0.755	0.556	2.54165e-303	2	GZMM
1.06777e-307	0.932139	0.457	0.237	2.55655e-303	2	CMC1
1.15844e-303	0.744825	0.441	0.215	2.77365e-299	2	SAMD3
1.16744e-286	0.730469	0.604	0.357	2.7952e-282	2	CD27
8.11182e-282	0.572104	0.848	0.673	1.94221e-277	2	GNAS
1.16198e-271	0.665072	0.583	0.348	2.78212e-267	2	TAF10
1.9083e-269	0.655026	0.714	0.431	4.56904e-265	2	GZMH
7.60817e-265	0.663708	0.761	0.548	1.82162e-260	2	HLA-DPB1
8.35904e-263	0.736012	0.562	0.352	2.00141e-258	2	SH2D1A
3.97339e-256	0.358704	0.997	0.987	9.51348e-252	2	RPS2
1.83947e-249	0.642227	0.577	0.357	4.40424e-245	2	ABHD17A
4.46599e-249	0.463735	0.97	0.931	1.06929e-244	2	CYBA
3.2349e-232	0.676676	0.514	0.301	7.74533e-228	2	UBE2S
3.99451e-217	0.573775	0.678	0.479	9.56406e-213	2	MZT2B
8.50999e-217	0.557926	0.72	0.533	2.03755e-212	2	GNAI2
7.60954e-215	0.623851	0.674	0.485	1.82195e-210	2	APOBEC3G
1.46275e-206	0.385725	0.977	0.958	3.50225e-202	2	DDX5
8.09448e-204	0.525585	0.778	0.589	1.93806e-199	2	HLA-DPA1
1.53874e-197	0.523234	0.82	0.574	3.6842e-193	2	CD8A
7.4118e-193	0.480166	0.759	0.526	1.77461e-188	2	HLA-DRB1
6.66196e-189	0.559526	0.505	0.302	1.59507e-184	2	HLA-DRB5
1.67484e-184	0.551043	0.55	0.359	4.01006e-180	2	YPEL3
5.06082e-184	0.552267	0.701	0.547	1.21171e-179	2	SRRM2
1.38517e-183	0.830864	0.369	0.202	3.31651e-179	2	PPP1R14B
2.28764e-180	0.600534	0.364	0.195	5.47729e-176	2	SLAMF7
5.91033e-175	0.347945	0.991	0.985	1.41511e-170	2	RPL41
1.80809e-172	0.587614	0.411	0.243	4.32911e-168	2	ZBTB7A
4.68011e-172	0.551053	0.678	0.457	1.12056e-167	2	CD8B
1.15722e-171	0.599741	0.544	0.345	2.77074e-167	2	HLA-DRA
1.68887e-170	0.547721	0.704	0.548	4.04366e-166	2	LIME1
1.5839e-163	0.523957	0.543	0.365	3.79233e-159	2	LINC01578
1.91263e-161	0.604534	0.476	0.304	4.5794e-157	2	TC2N
1.6127e-152	0.452829	0.754	0.624	3.86128e-148	2	TLE5
1.52275e-141	0.492113	0.765	0.671	3.64591e-137	2	RESF1
8.60951e-141	0.453683	0.753	0.624	2.06138e-136	2	GIMAP7
1.06135e-140	0.554553	0.581	0.446	2.54119e-136	2	KMT2A
2.70644e-139	0.54058	0.453	0.302	6.48003e-135	2	GRK2
1.12715e-137	0.508637	0.433	0.261	2.69873e-133	2	HLA-DQA1
1.23453e-136	0.535397	0.358	0.211	2.95584e-132	2	F2R
3.50431e-136	0.514371	0.479	0.328	8.39037e-132	2	MAP2K2
2.16008e-134	0.507072	0.296	0.162	5.17189e-130	2	TRAPPC10
8.38588e-133	0.365709	0.922	0.847	2.00783e-128	2	HCST
1.8804e-132	0.532167	0.415	0.261	4.50224e-128	2	AOAH
2.70062e-132	0.295909	0.973	0.962	6.46609e-128	2	PTPRC
3.52742e-129	0.562769	0.402	0.26	8.4457e-125	2	MXD4
1.04365e-128	0.361567	0.907	0.871	2.49881e-124	2	PNRC1
3.91252e-127	0.529519	0.39	0.251	9.36774e-123	2	DGKZ
2.01035e-125	0.479737	0.66	0.515	4.81339e-121	2	AHNAK
8.67233e-121	0.503663	0.427	0.285	2.07641e-116	2	PIP4K2A
1.24582e-118	0.600198	0.286	0.155	2.98287e-114	2	TNFSF9
5.0876e-118	0.442718	0.619	0.466	1.21812e-113	2	CXCR3
1.00809e-117	0.444329	0.682	0.56	2.41366e-113	2	SFPQ
8.58925e-114	0.502467	0.338	0.209	2.05653e-109	2	SIPA1
9.05421e-114	0.487296	0.34	0.208	2.16785e-109	2	SLC2A4RG
9.84565e-114	0.308083	0.996	0.996	2.35734e-109	2	HLA-B
9.13886e-112	0.463431	0.578	0.427	2.18812e-107	2	KLRK1
2.41088e-107	0.41397	0.671	0.557	5.77238e-103	2	GIMAP4
9.56732e-107	0.554007	0.484	0.349	2.2907e-102	2	H1FX
6.81266e-106	0.445395	0.632	0.521	1.63116e-101	2	ARL4C
1.12904e-101	0.444569	0.718	0.613	2.70326e-97	2	TXNIP
4.69534e-100	0.472533	0.311	0.192	1.1242e-95	2	PRKCB
1.34559e-96	0.419281	0.557	0.444	3.22174e-92	2	SRSF9
2.13262e-95	0.476663	0.782	0.699	5.10613e-91	2	IER2
2.85029e-95	0.442758	0.401	0.279	6.82446e-91	2	TXNL4A
1.39974e-94	0.499284	0.365	0.245	3.35141e-90	2	LYST
2.7722e-94	0.4972	0.513	0.405	6.63747e-90	2	NFATC2
9.35612e-94	0.403155	0.444	0.308	2.24014e-89	2	UBALD2
8.65259e-92	0.382029	0.64	0.522	2.07169e-87	2	TGFB1
3.90955e-90	0.451609	0.375	0.252	9.36064e-86	2	LINC00861
5.10977e-90	0.426844	0.277	0.168	1.22343e-85	2	PPP1R35
7.76172e-90	0.4425	0.428	0.31	1.85839e-85	2	KLF13
1.21785e-87	0.461687	0.28	0.168	2.91591e-83	2	AUTS2
1.88434e-87	0.375561	0.498	0.372	4.51167e-83	2	EFHD2
3.31341e-87	0.426832	0.582	0.487	7.93329e-83	2	DENND2D
1.57309e-86	0.460154	0.424	0.308	3.76644e-82	2	PDE7A
4.28598e-86	0.445324	0.471	0.364	1.02619e-81	2	APMAP
3.97957e-84	0.420821	0.561	0.467	9.52828e-80	2	SUN2
2.55954e-82	0.452031	0.321	0.212	6.1283e-78	2	MBD2
2.57839e-82	0.472584	0.417	0.31	6.17344e-78	2	SYNE1
6.30957e-82	0.395272	0.47	0.354	1.5107e-77	2	SSBP4
9.62642e-81	0.399927	0.504	0.391	2.30485e-76	2	HNRNPL
2.10868e-80	0.558533	0.505	0.415	5.04881e-76	2	CLDND1
1.50675e-78	0.371728	0.525	0.411	3.60762e-74	2	HNRNPD
3.41019e-78	0.262078	0.906	0.84	8.16502e-74	2	PLAAT4
3.55856e-78	0.415762	0.556	0.471	8.52026e-74	2	ARPC5L
1.15748e-77	0.404543	0.37	0.256	2.77136e-73	2	OASL
2.56394e-77	0.414148	0.529	0.436	6.13883e-73	2	DDX6
6.98534e-77	0.419841	0.395	0.288	1.6725e-72	2	PITPNC1
2.02696e-76	0.405672	0.364	0.255	4.85314e-72	2	URI1
3.99641e-75	0.428251	0.373	0.266	9.56861e-71	2	RBM38
4.71751e-75	0.373525	0.43	0.318	1.12951e-70	2	PABPN1
2.19632e-74	0.409342	0.369	0.266	5.25866e-70	2	TMEM259
3.3316e-74	0.394506	0.256	0.158	7.97686e-70	2	ZNF276
4.39876e-74	0.420775	0.384	0.282	1.0532e-69	2	GRK6
1.63216e-73	0.446972	0.394	0.292	3.90789e-69	2	BOD1L1
1.91254e-73	0.379954	0.253	0.155	4.57919e-69	2	NCK2
7.97954e-68	0.290655	0.811	0.72	1.91054e-63	2	DUSP2
3.44776e-67	0.377919	0.273	0.179	8.25497e-63	2	UBE2M
2.43243e-66	0.331088	0.699	0.654	5.82396e-62	2	HLA-F
5.83731e-64	0.291553	0.266	0.167	1.39763e-59	2	CRTAM
4.7091e-63	0.40551	0.455	0.364	1.1275e-58	2	ARAP2
1.01117e-62	0.319017	0.64	0.562	2.42105e-58	2	SET
1.82098e-62	0.415408	0.298	0.206	4.35997e-58	2	INTS6
1.07504e-61	0.382194	0.48	0.387	2.57397e-57	2	THEMIS
7.81697e-61	0.299345	0.611	0.512	1.87162e-56	2	MT2A
1.61809e-60	0.403616	0.476	0.397	3.87419e-56	2	WNK1
2.10387e-60	0.312117	0.716	0.651	5.0373e-56	2	CD44
3.56703e-60	0.380905	0.331	0.239	8.54055e-56	2	MAPK1
2.74495e-59	0.374234	0.417	0.324	6.57224e-55	2	GLS
3.03627e-59	0.302187	0.636	0.555	7.26973e-55	2	ETS1
3.09167e-58	0.395954	0.347	0.255	7.40239e-54	2	ATM
1.50669e-56	0.396741	0.408	0.324	3.60747e-52	2	GPR174
2.01625e-56	0.396264	0.277	0.193	4.82751e-52	2	STT3B
2.26894e-55	0.356934	0.407	0.316	5.43252e-51	2	GNB1
2.93179e-55	0.366215	0.338	0.248	7.01959e-51	2	NIN
5.35856e-55	0.336688	0.559	0.49	1.283e-50	2	KHDRBS1
6.3744e-55	0.350434	0.338	0.248	1.52622e-50	2	CTBP1
1.17203e-54	0.372498	0.381	0.293	2.80618e-50	2	TGFBR2
1.76494e-54	0.359799	0.34	0.251	4.22579e-50	2	IQGAP2
3.87411e-54	0.336964	0.289	0.203	9.27577e-50	2	BCL7C
6.09132e-54	0.370584	0.335	0.25	1.45845e-49	2	ORAI1
4.17606e-53	0.300067	0.733	0.696	9.99874e-49	2	SRSF2
8.99962e-53	0.363353	0.296	0.211	2.15478e-48	2	PURA
1.52329e-52	0.288131	0.726	0.674	3.64721e-48	2	FYN
1.21963e-51	0.3682	0.264	0.183	2.92015e-47	2	STIM2
6.37083e-51	0.426082	0.286	0.195	1.52537e-46	2	KLF2
2.28633e-50	0.350379	0.363	0.28	5.47417e-46	2	CAPNS1
1.14929e-49	0.277472	0.693	0.637	2.75174e-45	2	HNRNPU
1.32912e-49	0.372851	0.379	0.299	3.18232e-45	2	RASGRP1
2.38088e-47	0.355508	0.323	0.242	5.70053e-43	2	MIDN
7.32033e-46	0.275031	0.602	0.535	1.75271e-41	2	GIMAP5
5.81574e-45	0.311453	0.33	0.248	1.39246e-40	2	HLA-DMA
6.22951e-45	0.286335	0.257	0.178	1.49153e-40	2	ALYREF
1.34441e-44	0.320224	0.369	0.292	3.21892e-40	2	PKN1
1.21885e-42	0.321297	0.275	0.198	2.91829e-38	2	LYAR
1.61149e-42	0.345421	0.432	0.363	3.8584e-38	2	ITGAL
7.81798e-42	0.321505	0.381	0.308	1.87186e-37	2	BRD4
1.87833e-41	0.343421	0.29	0.218	4.49728e-37	2	SRM
3.08366e-41	0.335977	0.519	0.462	7.38321e-37	2	AKNA
5.82307e-41	0.308238	0.303	0.23	1.39422e-36	2	MKNK2
6.95619e-41	0.273508	0.559	0.498	1.66552e-36	2	ARF6
1.17036e-40	0.268508	0.328	0.244	2.80219e-36	2	MATK
2.28388e-40	0.342041	0.352	0.283	5.4683e-36	2	CCDC88C
7.27532e-40	0.28934	0.637	0.589	1.74193e-35	2	ITM2A
1.58917e-39	0.325013	0.296	0.224	3.80495e-35	2	ANKRD13D
2.6689e-39	0.321221	0.309	0.234	6.39015e-35	2	TBCD
2.67443e-39	0.328807	0.422	0.355	6.40339e-35	2	PREX1
3.39785e-39	0.316002	0.31	0.235	8.13546e-35	2	TRAT1
4.36248e-39	0.28984	0.612	0.569	1.04451e-34	2	SF3B1
1.50906e-38	0.331138	0.411	0.346	3.61314e-34	2	C5orf56
1.61611e-38	0.332231	0.384	0.316	3.86945e-34	2	HMGA1
2.02837e-38	0.302239	0.258	0.188	4.85652e-34	2	CRYBG1
3.38391e-38	0.307634	0.51	0.452	8.1021e-34	2	PPP2R5C
8.53323e-38	0.317917	0.273	0.204	2.04311e-33	2	NUFIP2
1.53351e-37	0.305491	0.266	0.197	3.67168e-33	2	HEBP2
1.87271e-37	0.332004	0.456	0.398	4.48383e-33	2	ANKRD11
2.34833e-37	0.28175	0.54	0.488	5.62261e-33	2	WAS
5.1999e-37	0.311452	0.458	0.401	1.24501e-32	2	KIF2A
1.72092e-36	0.301353	0.644	0.61	4.12039e-32	2	BRD2
2.37124e-36	0.364085	0.413	0.33	5.67747e-32	2	IFNG
7.29925e-35	0.30783	0.359	0.293	1.74766e-30	2	RNPEPL1
7.33271e-35	0.316473	0.412	0.353	1.75567e-30	2	DNAJC1
1.28968e-34	0.257931	0.65	0.625	3.08788e-30	2	ARHGEF1
1.64679e-34	0.274109	0.457	0.394	3.94291e-30	2	GIMAP1
1.78693e-34	0.306293	0.299	0.234	4.27844e-30	2	CHKB
2.70746e-34	0.296456	0.348	0.284	6.48247e-30	2	MAZ
3.17006e-34	0.299884	0.348	0.281	7.59007e-30	2	DNM2
4.55717e-34	0.270697	0.671	0.642	1.09112e-29	2	RSRP1
6.87033e-34	0.253437	0.337	0.265	1.64496e-29	2	STK24
1.47064e-33	0.293794	0.325	0.259	3.52116e-29	2	GRAMD1A
1.8192e-33	0.308533	0.262	0.196	4.35571e-29	2	SLF1
2.25706e-33	0.299501	0.335	0.268	5.40407e-29	2	MCUB
1.07246e-32	0.319015	0.312	0.251	2.5678e-28	2	TNKS2
3.41862e-32	0.290645	0.288	0.224	8.1852e-28	2	HNRNPUL2
4.06749e-32	0.273221	0.5	0.447	9.73879e-28	2	PARP8
7.86715e-32	0.307897	0.25	0.189	1.88363e-27	2	UBL3
2.71095e-31	0.442495	0.519	0.46	6.49083e-27	2	GADD45B
3.21408e-31	0.290902	0.28	0.219	7.69546e-27	2	KPNA4
8.58433e-31	0.330678	0.321	0.262	2.05535e-26	2	ASXL1
1.89623e-30	0.27814	0.397	0.345	4.54013e-26	2	STUB1
4.64105e-30	0.299103	0.266	0.207	1.11121e-25	2	SENP7
1.25843e-29	0.299997	0.437	0.386	3.01305e-25	2	ZBTB38
1.53301e-29	0.308859	0.456	0.413	3.67049e-25	2	BPTF
2.3248e-29	0.296977	0.267	0.21	5.56626e-25	2	N4BP1
2.68506e-29	0.308973	0.413	0.36	6.42884e-25	2	OGA
9.11261e-29	0.293804	0.281	0.224	2.18183e-24	2	PDS5A
1.39649e-28	0.2828	0.27	0.211	3.34361e-24	2	SLC20A1
1.4199e-28	0.305675	0.32	0.263	3.39966e-24	2	PPP6R1
1.47829e-28	0.293268	0.275	0.219	3.53948e-24	2	NELFCD
1.66466e-28	0.298514	0.287	0.228	3.98569e-24	2	BTN3A1
3.41815e-28	0.270605	0.345	0.286	8.18408e-24	2	ATP2A3
5.36672e-28	0.27214	0.279	0.222	1.28495e-23	2	SUZ12
9.70533e-28	0.287192	0.414	0.363	2.32375e-23	2	STK10
1.47389e-27	0.2748	0.255	0.2	3.52894e-23	2	BRD7
4.22151e-27	0.331454	0.345	0.289	1.01076e-22	2	H2AFX
5.79068e-27	0.291713	0.386	0.334	1.38646e-22	2	UTRN
1.36469e-26	0.256574	0.436	0.384	3.26749e-22	2	SAMHD1
1.88001e-26	0.288892	0.412	0.364	4.5013e-22	2	RBBP6
8.90138e-26	0.274304	0.393	0.341	2.13126e-21	2	PYHIN1
1.63728e-25	0.261959	0.303	0.249	3.92014e-21	2	DAZAP1
2.35274e-25	0.290771	0.315	0.263	5.63317e-21	2	ARHGAP25
1.277e-24	0.27154	0.327	0.274	3.05751e-20	2	PPP4R3A
8.05739e-24	0.286324	0.26	0.209	1.92918e-19	2	NLRC5
1.72797e-23	0.266251	0.451	0.412	4.13728e-19	2	ATF7IP
1.78496e-23	0.270404	0.274	0.222	4.27373e-19	2	CDK13
4.39301e-23	0.261695	0.384	0.344	1.05182e-18	2	HDAC1
4.81753e-23	0.260925	0.253	0.202	1.15346e-18	2	NEK7
8.20969e-23	0.257137	0.44	0.403	1.96565e-18	2	PSTPIP1
9.03139e-23	0.253361	0.435	0.391	2.16239e-18	2	BCL11B
1.4232e-22	0.25297	0.32	0.268	3.40757e-18	2	INPP4B
1.60201e-22	0.27673	0.304	0.256	3.83568e-18	2	MYO9B
4.85699e-22	0.254252	0.26	0.211	1.16291e-17	2	CAB39
2.88504e-20	0.26439	0.333	0.289	6.90766e-16	2	SRRT
1.21594e-16	0.253236	0.376	0.339	2.91133e-12	2	SLC38A2
0	1.76011	0.476	0.083	0	3	FOXP3
0	1.41277	0.717	0.308	0	3	CTLA4
0	1.13543	0.742	0.346	0	3	YPEL3
0	1.13329	0.814	0.478	0	3	LTB
0	1.09518	0.759	0.389	0	3	PBXIP1
0	1.08917	0.604	0.25	0	3	ZNRF1
0	1.04911	0.486	0.157	0	3	PHACTR2
0	1.0017	0.891	0.581	0	3	SPOCK2
0	0.98861	0.433	0.122	0	3	CCL20
0	0.974831	0.531	0.175	0	3	CCR6
0	0.961481	0.521	0.206	0	3	GLCCI1
0	0.957898	0.747	0.441	0	3	RORA
0	0.932656	0.568	0.231	0	3	SLAMF1
0	0.920945	0.613	0.283	0	3	AQP3
0	0.913266	0.57	0.253	0	3	GPR183
0	0.913146	0.5	0.157	0	3	CD4
0	0.910334	0.447	0.148	0	3	TNFRSF4
0	0.892488	0.62	0.296	0	3	UBALD2
0	0.890572	0.522	0.222	0	3	PHTF2
0	0.883183	0.631	0.355	0	3	LIMS1
0	0.882816	0.509	0.207	0	3	TNFSF12
0	0.874214	0.4	0.178	0	3	PRR5
0	0.871009	0.458	0.17	0	3	MAF
0	0.86979	0.611	0.34	0	3	H1FX
0	0.836052	0.626	0.337	0	3	DNPH1
0	0.826957	0.803	0.544	0	3	ETS1
0	0.821673	0.467	0.184	0	3	CERK
0	0.81318	0.501	0.224	0	3	TNFRSF25
0	0.812937	0.352	0.114	0	3	CTSH
0	0.800212	0.647	0.361	0	3	EFHD2
0	0.799745	0.332	0.114	0	3	TBC1D4
0	0.798788	0.603	0.322	0	3	YWHAH
0	0.76856	0.902	0.67	0	3	GNAS
0	0.759601	0.487	0.2	0	3	CD28
0	0.7492	0.653	0.357	0	3	LINC01578
0	0.749139	0.985	0.867	0	3	S100A4
0	0.742383	0.411	0.178	0	3	TAB2
0	0.736321	0.645	0.344	0	3	TAF10
0	0.733495	0.902	0.716	0	3	RGS1
0	0.730926	0.485	0.226	0	3	FOXO1
0	0.711505	0.418	0.181	0	3	FAM89B
0	0.71093	0.559	0.283	0	3	ICOS
0	0.709421	0.521	0.252	0	3	STK24
0	0.706702	0.315	0.109	0	3	FURIN
0	0.676143	0.45	0.196	0	3	TNFRSF18
0	0.658718	0.78	0.529	0	3	GNAI2
0	0.645961	0.268	0.085	0	3	CCNG2
0	0.632851	0.979	0.9	0	3	CD3D
3.16891e-302	0.764327	0.752	0.494	7.58733e-298	3	CXCR6
3.28274e-298	0.725084	0.495	0.254	7.85986e-294	3	MXD4
9.16618e-296	0.895402	0.634	0.402	2.19466e-291	3	PIM2
8.29638e-289	0.71716	0.318	0.121	1.9864e-284	3	CD40LG
7.21454e-288	0.832766	0.622	0.383	1.72738e-283	3	CORO1B
2.59807e-286	0.636397	0.332	0.132	6.22055e-282	3	MAST4
3.65553e-282	0.82467	0.548	0.309	8.75244e-278	3	PRDM1
1.0466e-278	0.564558	0.854	0.578	2.50587e-274	3	JUND
3.27201e-273	0.6088	0.821	0.62	7.83418e-269	3	TLE5
2.32485e-267	0.714642	0.625	0.381	5.56639e-263	3	SIRPG
4.38499e-267	0.552202	0.958	0.872	1.0499e-262	3	CD2
6.40612e-264	0.453651	0.998	0.996	1.53382e-259	3	PFN1
1.4154e-263	0.706763	0.586	0.347	3.38889e-259	3	MIR4435-2HG
3.89893e-254	0.590068	0.608	0.356	9.3352e-250	3	ABHD17A
7.626e-251	0.498191	0.96	0.912	1.82589e-246	3	LAPTM5
2.76112e-247	0.674228	0.603	0.372	6.61095e-243	3	SAMHD1
3.18508e-246	0.777888	0.692	0.491	7.62604e-242	3	UCP2
8.53263e-237	0.587994	0.362	0.166	2.04297e-232	3	NCF4
7.95758e-235	0.60658	0.434	0.221	1.90528e-230	3	MKNK2
3.86458e-231	0.551048	0.329	0.144	9.25296e-227	3	RANBP9
6.29276e-228	0.589385	0.614	0.384	1.50668e-223	3	HNRNPL
1.64601e-226	0.659881	0.705	0.497	3.94104e-222	3	CD6
5.45959e-223	0.590822	0.536	0.315	1.30719e-218	3	SMAP2
1.00013e-221	0.409098	0.981	0.936	2.39461e-217	3	RPS26
6.30741e-219	0.691582	0.652	0.45	1.51018e-214	3	TNFRSF1B
4.68639e-216	0.535339	0.347	0.161	1.12206e-211	3	UBE2H
3.47018e-212	0.646027	0.557	0.338	8.30866e-208	3	CD5
9.41955e-212	0.303918	1	0.998	2.25532e-207	3	TPT1
3.78334e-208	0.527683	0.7	0.478	9.05846e-204	3	MZT2B
4.21798e-207	0.458948	0.259	0.103	1.00991e-202	3	ZNRF2
2.99072e-206	0.50661	0.255	0.101	7.16068e-202	3	GALNT10
2.32812e-205	0.537455	0.263	0.108	5.57422e-201	3	ARHGEF12
8.26785e-202	0.587944	0.554	0.343	1.97957e-197	3	CDV3
3.26934e-200	0.469736	0.915	0.846	7.82778e-196	3	ARPC1B
1.50226e-196	0.559607	0.562	0.348	3.59687e-192	3	SSBP4
8.23073e-195	0.544042	0.485	0.278	1.97068e-190	3	CTSB
2.40763e-192	0.52745	0.375	0.188	5.76459e-188	3	DUSP16
1.31446e-191	0.546594	0.883	0.759	3.14721e-187	3	CD3G
2.00452e-191	0.61176	0.282	0.123	4.79942e-187	3	GADD45A
1.31185e-190	0.546624	0.438	0.241	3.14096e-186	3	CTBP1
2.82614e-189	0.539146	0.686	0.489	6.76663e-185	3	ARF6
4.28577e-183	0.511394	0.331	0.162	1.02614e-178	3	PMVK
5.79115e-182	0.498845	0.28	0.122	1.38658e-177	3	LFNG
5.654e-180	0.504872	0.379	0.197	1.35374e-175	3	BCL7C
3.5784e-179	0.538311	0.558	0.355	8.56776e-175	3	FMNL1
7.15238e-179	0.609286	0.539	0.345	1.7125e-174	3	FCMR
5.54457e-178	0.484211	0.288	0.131	1.32754e-173	3	MYO5A
1.53486e-176	0.722644	0.523	0.342	3.67491e-172	3	MGAT4A
4.25733e-176	0.514775	0.322	0.156	1.01933e-171	3	BCL2
1.70911e-174	0.444179	0.253	0.108	4.09213e-170	3	LDB1
1.80847e-173	0.49534	0.758	0.589	4.33003e-169	3	EML4
3.24224e-172	0.387367	0.657	0.403	7.76291e-168	3	CD81
1.21159e-170	0.592292	0.694	0.516	2.90091e-166	3	ARL4C
2.02667e-169	0.511181	0.7	0.535	4.85246e-165	3	PAK2
2.32839e-169	0.502193	0.856	0.754	5.57486e-165	3	STK17B
3.71731e-168	0.521574	0.725	0.561	8.90036e-164	3	SEPTIN6
4.96326e-168	0.574034	0.615	0.396	1.18835e-163	3	KLRB1
2.70166e-166	0.439138	0.907	0.787	6.46858e-162	3	ZFP36L1
7.36004e-164	0.34169	0.99	0.971	1.76221e-159	3	ARHGDIB
2.09925e-161	0.54897	0.371	0.202	5.02623e-157	3	AHR
4.02788e-160	0.509383	0.376	0.206	9.64395e-156	3	IL12RB1
1.53589e-159	0.459975	0.604	0.406	3.67738e-155	3	HNRNPD
5.22853e-159	0.497071	0.725	0.577	1.25187e-154	3	CSK
9.98007e-158	0.534851	0.473	0.292	2.38953e-153	3	RASGRP1
1.2858e-157	0.465456	0.463	0.275	3.0786e-153	3	TXNL4A
1.29336e-157	0.483347	0.684	0.51	3.09668e-153	3	H2AFV
4.97736e-156	0.490265	0.836	0.706	1.19173e-151	3	MCL1
7.88679e-155	0.590242	0.864	0.769	1.88834e-150	3	CKLF
1.77571e-154	0.459584	0.259	0.12	4.25158e-150	3	ADI1
4.93997e-153	0.460759	0.46	0.273	1.18278e-148	3	CAPNS1
9.16559e-152	0.40784	0.255	0.115	2.19452e-147	3	SLC35D2
6.13419e-151	0.502085	0.561	0.373	1.46871e-146	3	CD82
9.60765e-151	0.510275	0.478	0.299	2.30036e-146	3	TLK1
2.00412e-150	0.556441	0.811	0.694	4.79846e-146	3	CTSC
2.58034e-149	0.466301	0.502	0.313	6.1781e-145	3	PABPN1
1.68169e-148	0.521199	0.302	0.154	4.02646e-144	3	STAM
5.04411e-148	0.464398	0.418	0.241	1.20771e-143	3	TMEM173
7.90461e-146	0.436627	0.262	0.124	1.8926e-141	3	REEP3
3.41494e-145	0.379322	0.274	0.129	8.17639e-141	3	TMEM238
1.79364e-144	0.487744	0.332	0.178	4.29451e-140	3	PTPRJ
1.39772e-143	0.449472	0.344	0.183	3.34655e-139	3	SNX9
5.30766e-143	0.424843	0.852	0.754	1.27081e-138	3	LCP2
8.10534e-142	0.513539	0.772	0.662	1.94066e-137	3	RAP1B
1.37651e-141	0.407202	0.858	0.764	3.29577e-137	3	ARL6IP5
5.71538e-140	0.435125	0.283	0.141	1.36843e-135	3	MAP3K5
3.47355e-137	0.315917	0.978	0.958	8.31673e-133	3	DDX5
5.99492e-137	0.576018	0.591	0.425	1.43536e-132	3	BATF
9.69824e-137	0.429427	0.723	0.557	2.32205e-132	3	SFPQ
1.02999e-136	0.575343	0.534	0.375	2.46609e-132	3	CMTM6
1.40452e-136	0.539162	0.693	0.565	3.36283e-132	3	YWHAQ
1.04182e-134	0.412035	0.825	0.732	2.49443e-130	3	GMFG
1.37281e-134	0.446395	0.272	0.135	3.28692e-130	3	LAIR1
6.3269e-134	0.422526	0.715	0.546	1.51485e-129	3	SRRM2
6.69772e-134	0.418989	0.348	0.191	1.60363e-129	3	HEBP2
7.68794e-134	0.386675	0.329	0.173	1.84072e-129	3	ALYREF
2.47181e-133	0.414025	0.284	0.144	5.91824e-129	3	BRI3
5.238e-133	0.413559	0.301	0.157	1.25413e-128	3	PTEN
5.51263e-133	0.325987	0.975	0.957	1.31989e-128	3	MYL6
5.13176e-132	0.468838	0.661	0.515	1.2287e-127	3	RAP1A
9.626e-132	0.458066	0.686	0.519	2.30475e-127	3	TGFB1
1.17681e-131	0.448535	0.258	0.127	2.81763e-127	3	SLC7A6
1.91202e-129	0.445828	0.377	0.218	4.57794e-125	3	HNRNPUL2
9.97751e-129	0.511265	0.487	0.317	2.38892e-124	3	SOCS3
1.28861e-128	0.513842	0.291	0.154	3.08533e-124	3	ADAM19
2.94828e-128	0.410305	0.68	0.505	7.05907e-124	3	PTP4A2
3.79179e-128	0.417859	0.503	0.326	9.07867e-124	3	MAP2K2
3.29358e-127	0.376067	0.25	0.121	7.88582e-123	3	ELK3
1.29958e-126	0.518505	0.417	0.262	3.11159e-122	3	TMEM167A
1.35406e-126	0.452158	0.351	0.199	3.24203e-122	3	TRIB2
3.19483e-126	0.476859	0.415	0.254	7.64939e-122	3	NSMCE3
5.13909e-126	0.385607	0.279	0.142	1.23045e-121	3	EHBP1L1
7.42299e-124	0.385325	0.719	0.557	1.77729e-119	3	SET
1.80127e-123	0.388851	0.77	0.632	4.31279e-119	3	HNRNPU
4.06111e-123	0.460096	0.621	0.471	9.72351e-119	3	SELENOT
4.54743e-123	0.384493	0.251	0.123	1.08879e-118	3	IL18R1
7.55581e-123	0.406741	0.253	0.126	1.80909e-118	3	NR1D2
1.00075e-122	0.863504	0.289	0.158	2.39609e-118	3	CEBPD
3.68035e-122	0.419155	0.282	0.148	8.81187e-118	3	NBEAL2
9.37999e-120	0.405525	0.796	0.673	2.24585e-115	3	LAT
2.49547e-119	0.444809	0.421	0.263	5.97492e-115	3	RBM38
4.1197e-119	0.45427	0.432	0.275	9.8638e-115	3	DNM2
7.01539e-119	0.432548	0.287	0.151	1.67969e-114	3	PELI1
1.43496e-118	0.422913	0.258	0.131	3.43574e-114	3	MGAT5
1.08499e-117	0.452808	0.281	0.15	2.59779e-113	3	MAP3K4
4.10631e-117	0.40929	0.361	0.21	9.83174e-113	3	MBD2
1.85846e-116	0.458055	0.392	0.243	4.44971e-112	3	FAS
2.11751e-115	0.422643	0.421	0.263	5.06995e-111	3	TMEM259
1.51515e-114	0.363107	0.895	0.832	3.62772e-110	3	LCK
2.91517e-114	0.451853	0.551	0.394	6.97978e-110	3	SPTAN1
3.49984e-114	0.458895	0.642	0.497	8.37967e-110	3	G3BP2
1.24374e-113	0.496628	0.711	0.589	2.9779e-109	3	OSTF1
1.3732e-113	0.43625	0.542	0.383	3.28786e-109	3	BCL11B
1.50509e-113	0.455355	0.543	0.388	3.60363e-109	3	CCDC107
1.20622e-112	0.43708	0.643	0.503	2.88806e-108	3	LPXN
1.43662e-111	0.318093	0.923	0.87	3.43971e-107	3	PNRC1
3.00059e-111	0.415708	0.276	0.148	7.1843e-107	3	TOX2
3.12168e-110	0.395864	0.315	0.177	7.47423e-106	3	MALT1
3.30905e-110	0.410429	0.678	0.54	7.92286e-106	3	RHOG
5.91603e-110	0.411997	0.31	0.175	1.41647e-105	3	PACS1
1.1577e-107	0.399208	0.351	0.208	2.77187e-103	3	ASB2
2.61658e-107	0.366985	0.818	0.72	6.26488e-103	3	JAK1
2.11244e-106	0.444774	0.323	0.188	5.05782e-102	3	PERP
1.34436e-105	0.424513	0.543	0.392	3.2188e-101	3	FAM107B
1.8026e-105	0.271074	0.973	0.955	4.31596e-101	3	RAC2
2.40595e-104	0.368333	0.763	0.644	5.76057e-100	3	APBB1IP
3.44414e-104	0.378387	0.598	0.442	8.24631e-100	3	SRSF9
1.79391e-103	0.406831	0.728	0.619	4.29517e-99	3	C9orf16
6.03028e-103	0.383187	0.714	0.594	1.44383e-98	3	SAT1
6.24004e-103	0.408516	0.468	0.317	1.49405e-98	3	HNRNPLL
7.8751e-103	0.397494	0.294	0.166	1.88553e-98	3	OGDH
6.40839e-101	0.351186	0.31	0.176	1.53436e-96	3	UBE2M
7.78249e-101	0.47256	0.563	0.421	1.86336e-96	3	CCNH
1.7934e-100	0.403309	0.473	0.322	4.29393e-96	3	GSPT1
1.71688e-99	0.522988	0.328	0.199	4.11071e-95	3	ERN1
4.62591e-99	0.417276	0.322	0.192	1.10758e-94	3	GOLGA8B
5.88526e-99	0.338735	0.278	0.153	1.40911e-94	3	DUS1L
7.40646e-99	0.387607	0.301	0.173	1.77333e-94	3	HIST1H1C
9.56238e-99	0.419729	0.526	0.38	2.28952e-94	3	VPS13C
8.07511e-98	0.365049	0.289	0.163	1.93342e-93	3	TRAPPC10
2.43156e-97	0.266943	0.96	0.931	5.82189e-93	3	EEF2
2.78654e-97	0.388324	0.354	0.218	6.67181e-93	3	CTCF
5.42289e-97	0.404119	0.272	0.152	1.2984e-92	3	HOXB2
8.54092e-97	0.333709	0.265	0.144	2.04495e-92	3	CCNY
1.18057e-96	0.401317	0.411	0.27	2.82664e-92	3	GALM
4.84986e-96	0.413466	0.471	0.317	1.1612e-91	3	ARID5B
5.30301e-95	0.350047	0.258	0.142	1.2697e-90	3	LIMA1
1.20484e-94	0.373651	0.473	0.32	2.88475e-90	3	GLS
3.22722e-92	0.47781	0.414	0.283	7.72693e-88	3	UGP2
4.13677e-91	0.370894	0.393	0.253	9.90467e-87	3	URI1
6.19686e-91	0.368428	0.256	0.142	1.48371e-86	3	EIF4G3
7.13832e-91	0.392088	0.283	0.164	1.70913e-86	3	MAN1A1
2.36916e-90	0.401948	0.601	0.476	5.67249e-86	3	NDUFV2
5.07589e-90	0.381404	0.324	0.198	1.21532e-85	3	MAP7D1
5.49308e-89	0.363798	0.345	0.217	1.31521e-84	3	ARHGEF6
6.81581e-89	0.258245	1	1	1.63191e-84	3	ACTB
1.03112e-88	0.268707	0.986	0.977	2.46881e-84	3	UBC
8.2169e-88	0.375856	0.821	0.747	1.96737e-83	3	C12orf57
1.07391e-87	0.389245	0.672	0.555	2.57126e-83	3	SASH3
7.36803e-87	0.36025	0.302	0.181	1.76413e-82	3	MICAL1
1.09256e-86	0.346092	0.339	0.208	2.61592e-82	3	SLC2A4RG
1.94291e-85	0.412438	0.519	0.381	4.6519e-81	3	ZBTB38
2.68655e-85	0.38338	0.621	0.492	6.4324e-81	3	SH3KBP1
3.60793e-85	0.371512	0.791	0.697	8.63847e-81	3	CIB1
5.12774e-84	0.354698	0.453	0.313	1.22774e-79	3	GNB1
6.31074e-84	0.326658	0.26	0.148	1.51098e-79	3	ESYT2
9.53216e-83	0.371866	0.54	0.404	2.28228e-78	3	PRDX2
2.35844e-82	0.332621	0.298	0.179	5.64682e-78	3	CUL3
1.73739e-81	0.541831	0.295	0.18	4.15983e-77	3	CSF1
3.26525e-81	0.335033	0.27	0.158	7.81799e-77	3	MAPKAPK2
5.89422e-81	0.364388	0.34	0.218	1.41125e-76	3	STN1
6.97089e-81	0.363956	0.662	0.55	1.66904e-76	3	ACTR2
8.94631e-81	0.359191	0.292	0.176	2.14202e-76	3	NDFIP2
1.49858e-80	0.384623	0.479	0.344	3.58805e-76	3	FLT3LG
1.89104e-80	0.380272	0.508	0.376	4.52772e-76	3	TGOLN2
2.44311e-80	0.323827	0.258	0.148	5.84954e-76	3	OTUD5
5.94493e-80	0.345576	0.345	0.22	1.42339e-75	3	ADAM10
6.14485e-80	0.321714	0.886	0.827	1.47126e-75	3	FYB1
1.07376e-79	0.346758	0.308	0.189	2.57091e-75	3	ARNTL
2.36803e-79	0.298371	0.285	0.168	5.66977e-75	3	PPP1R35
2.47323e-79	0.389207	0.26	0.154	5.92166e-75	3	GFI1
2.68635e-79	0.377002	0.309	0.193	6.43192e-75	3	MMP24OS
4.98271e-79	0.310523	0.267	0.156	1.19301e-74	3	GLRX5
7.94454e-79	0.448135	0.495	0.365	1.90216e-74	3	CD27
1.30349e-77	0.38794	0.521	0.394	3.12095e-73	3	WNK1
3.2841e-77	0.369848	0.344	0.222	7.86312e-73	3	AC243960.1
5.06944e-77	0.354064	0.341	0.221	1.21377e-72	3	IFNAR2
1.77047e-76	0.351481	0.771	0.689	4.23904e-72	3	SEPTIN9
5.69482e-76	0.368691	0.565	0.431	1.36351e-71	3	RHOC
9.20093e-76	0.446983	0.305	0.192	2.20298e-71	3	CDKN1A
1.99341e-73	0.349233	0.671	0.56	4.77282e-69	3	EID1
6.42707e-73	0.309906	0.263	0.155	1.53883e-68	3	NCK2
9.33898e-73	0.465464	0.591	0.485	2.23603e-68	3	BAX
2.87097e-71	0.346618	0.378	0.255	6.87397e-67	3	GRAMD1A
3.74267e-71	0.333468	0.31	0.198	8.96107e-67	3	NEK7
4.07607e-71	0.366615	0.335	0.221	9.75934e-67	3	LPCAT4
8.68699e-71	0.346571	0.59	0.468	2.07992e-66	3	TPM4
2.04894e-70	0.332741	0.415	0.286	4.90577e-66	3	PIP4K2A
2.13049e-70	0.305828	0.27	0.165	5.10104e-66	3	NPTN
6.34813e-70	0.346286	0.429	0.305	1.51993e-65	3	BRD4
1.15635e-69	0.315495	0.31	0.198	2.76865e-65	3	SLK
1.90619e-69	0.331842	0.711	0.613	4.564e-65	3	SKAP1
2.66947e-69	0.394214	0.3	0.193	6.39152e-65	3	SMAD7
5.29353e-69	0.392577	0.549	0.435	1.26743e-64	3	CARD16
1.33248e-68	0.312317	0.321	0.207	3.19036e-64	3	CAB39
9.65848e-68	0.327945	0.665	0.557	2.31253e-63	3	SH2D2A
1.61028e-67	0.354778	0.567	0.451	3.85549e-63	3	MZT2A
4.89382e-67	0.312769	0.267	0.164	1.17173e-62	3	SIAH2
5.22779e-66	0.391094	0.44	0.324	1.25169e-61	3	EPB41
7.87234e-66	0.318104	0.409	0.289	1.88487e-61	3	RNPEPL1
1.17655e-65	0.336629	0.545	0.428	2.81701e-61	3	TNFRSF14
1.24242e-65	0.336148	0.31	0.202	2.97473e-61	3	RAB11FIP1
3.5634e-64	0.326451	0.596	0.484	8.53185e-60	3	WAS
8.38336e-64	0.306022	0.278	0.176	2.00723e-59	3	ARID1B
2.59677e-63	0.312768	0.344	0.231	6.21745e-59	3	CHKB
3.98367e-63	0.350018	0.363	0.249	9.53809e-59	3	HIST1H1E
1.03792e-62	0.362876	0.536	0.425	2.48509e-58	3	CMTM3
1.1062e-61	0.326016	0.539	0.414	2.64858e-57	3	NFKBIZ
3.46572e-61	0.276706	0.257	0.159	8.29798e-57	3	RABL6
3.98695e-61	0.350274	0.448	0.334	9.54596e-57	3	CD58
4.42868e-61	0.32284	0.303	0.199	1.06036e-56	3	KDM5B
4.85755e-61	0.303929	0.312	0.207	1.16304e-56	3	N4BP1
1.47928e-60	0.423977	0.379	0.272	3.54184e-56	3	BCL3
5.07651e-60	0.335989	0.409	0.297	1.21547e-55	3	CYTH1
9.31816e-60	0.31255	0.619	0.51	2.23105e-55	3	DPP7
1.50472e-59	0.412805	0.592	0.5	3.60275e-55	3	RPS27L
1.51295e-59	0.349303	0.47	0.359	3.62247e-55	3	STK10
6.48191e-59	0.308278	0.45	0.334	1.55196e-54	3	TM9SF2
1.17061e-58	0.326506	0.46	0.348	2.8028e-54	3	DIAPH1
4.52505e-58	0.306056	0.357	0.249	1.08343e-53	3	ORAI1
4.95905e-58	0.267467	0.258	0.163	1.18734e-53	3	EIF3B
1.08264e-57	0.313018	0.455	0.345	2.59217e-53	3	COMMD7
1.94859e-57	0.301813	0.288	0.191	4.66551e-53	3	SMAD2
2.90026e-57	0.283151	0.563	0.452	6.94409e-53	3	SLA
4.96204e-57	0.318739	0.455	0.344	1.18806e-52	3	NME3
1.96865e-56	0.324379	0.551	0.447	4.71354e-52	3	CACYBP
4.56696e-56	0.332098	0.689	0.597	1.09347e-51	3	AKAP13
5.00174e-56	0.280024	0.275	0.179	1.19757e-51	3	PTPN18
9.75099e-56	0.294345	0.304	0.203	2.33468e-51	3	MLLT6
2.69301e-55	0.324531	0.587	0.488	6.44787e-51	3	RNASET2
4.94173e-55	0.269476	0.323	0.219	1.1832e-50	3	SUZ12
4.94863e-55	0.288474	0.269	0.175	1.18485e-50	3	TRIM8
7.71499e-55	0.312348	0.349	0.246	1.8472e-50	3	OIP5-AS1
1.18141e-54	0.356455	0.309	0.215	2.82865e-50	3	ADA
1.43484e-54	0.327485	0.48	0.374	3.43545e-50	3	ARHGAP4
6.64294e-54	0.307698	0.349	0.247	1.59052e-49	3	SMARCC1
1.10329e-53	0.30908	0.306	0.209	2.6416e-49	3	INPP4A
2.4915e-53	0.352568	0.573	0.48	5.96539e-49	3	SYNGR2
2.73625e-53	0.345116	0.256	0.169	6.55141e-49	3	FAM118A
3.06915e-53	0.32555	0.599	0.504	7.34846e-49	3	DEF6
3.43627e-53	0.278668	0.279	0.185	8.22746e-49	3	DNAJC21
8.22189e-53	0.316917	0.517	0.409	1.96857e-48	3	TMC6
1.49122e-52	0.312237	0.623	0.524	3.57044e-48	3	CDKN1B
1.78664e-52	0.27645	0.888	0.808	4.27774e-48	3	TNFAIP3
2.36166e-52	0.301866	0.322	0.225	5.65453e-48	3	REXO2
4.99739e-52	0.281578	0.704	0.621	1.19652e-47	3	ATP6V1G1
5.07176e-52	0.291448	0.322	0.222	1.21433e-47	3	ANKRD13D
9.91539e-52	0.265942	0.321	0.221	2.37404e-47	3	PDS5A
1.65342e-51	0.263936	0.708	0.62	3.95879e-47	3	ICAM3
1.66282e-51	0.315113	0.329	0.231	3.98128e-47	3	C1GALT1
6.62957e-51	0.29118	0.46	0.357	1.58732e-46	3	TMC8
7.69197e-51	0.314917	0.438	0.338	1.84169e-46	3	SERINC3
9.89665e-51	0.294619	0.618	0.525	2.36956e-46	3	FNBP1
1.58804e-50	0.353744	0.442	0.343	3.80223e-46	3	PDE4D
3.1448e-50	0.269105	0.799	0.734	7.5296e-46	3	SEPTIN1
5.14779e-50	0.27678	0.273	0.18	1.23254e-45	3	IER5
5.52061e-50	0.302199	0.492	0.386	1.3218e-45	3	JAK3
9.67035e-50	0.318897	0.365	0.269	2.31537e-45	3	CHST11
2.52271e-49	0.267794	0.67	0.579	6.04012e-45	3	CALM3
3.56806e-49	0.296115	0.794	0.729	8.54301e-45	3	MYH9
3.58778e-49	0.283263	0.346	0.246	8.59023e-45	3	NAMPT
7.02463e-49	0.316187	0.623	0.539	1.68191e-44	3	ITGA4
7.18196e-49	0.314942	0.415	0.314	1.71958e-44	3	CDC42EP3
8.89549e-49	0.273475	0.268	0.178	2.12985e-44	3	CSNK1G2
1.41878e-48	0.312381	0.561	0.458	3.39699e-44	3	PDE4B
1.83149e-48	0.294211	0.454	0.35	4.38513e-44	3	ZNF292
2.1146e-48	0.289162	0.391	0.291	5.063e-44	3	PKN1
3.5399e-48	0.275117	0.483	0.371	8.47557e-44	3	PIK3IP1
3.72873e-48	0.280857	0.334	0.236	8.9277e-44	3	S1PR4
3.94143e-48	0.296253	0.329	0.232	9.43697e-44	3	IL6ST
4.24657e-48	0.298436	0.455	0.354	1.01676e-43	3	CYLD
4.5737e-48	0.381303	0.395	0.293	1.09508e-43	3	PHLDA1
4.87908e-48	0.273824	0.697	0.62	1.1682e-43	3	PGAM1
1.05507e-47	0.27841	0.258	0.173	2.52616e-43	3	PRPF19
1.47703e-47	0.361011	0.363	0.268	3.53646e-43	3	DUSP5
1.7357e-47	0.271118	0.316	0.221	4.15579e-43	3	RALBP1
3.12557e-47	0.283454	0.358	0.261	7.48354e-43	3	CCM2
3.26574e-47	0.261232	0.29	0.197	7.81916e-43	3	BRD7
8.71544e-47	0.275884	0.501	0.395	2.08674e-42	3	ANKRD11
1.10168e-46	0.265921	0.357	0.259	2.63776e-42	3	ASXL1
1.45872e-46	0.269394	0.304	0.211	3.49262e-42	3	TRIM28
3.6265e-46	0.289948	0.266	0.181	8.68292e-42	3	MAPKAPK3
4.93738e-46	0.264279	0.469	0.363	1.18216e-41	3	RNF19A
8.02158e-46	0.3057	0.285	0.196	1.92061e-41	3	GLRX
1.08983e-45	0.259152	0.304	0.211	2.60938e-41	3	SIPA1
1.93378e-45	0.270843	0.262	0.177	4.63006e-41	3	AP3D1
3.14198e-45	0.345356	0.336	0.248	7.52284e-41	3	NEDD9
5.61011e-45	0.251619	0.824	0.766	1.34323e-40	3	CAPZB
6.24499e-45	0.255848	0.668	0.584	1.49524e-40	3	CSTB
9.30973e-45	0.288418	0.396	0.302	2.22903e-40	3	SUPT4H1
1.34217e-44	0.283569	0.607	0.52	3.21356e-40	3	RHOF
1.75008e-44	0.278341	0.542	0.452	4.19022e-40	3	RASSF5
1.81446e-44	0.267682	0.39	0.292	4.34437e-40	3	BOD1L1
5.63393e-44	0.262613	0.57	0.471	1.34893e-39	3	SIT1
8.16847e-44	0.253181	0.342	0.245	1.95578e-39	3	DGKA
4.13216e-43	0.252175	0.731	0.658	9.89362e-39	3	ANKRD12
4.60414e-43	0.298645	0.61	0.525	1.10237e-38	3	RASAL3
4.62257e-43	0.252563	0.802	0.736	1.10678e-38	3	PPP1CA
1.15606e-42	0.252894	0.327	0.235	2.76794e-38	3	FAM104A
1.21002e-42	0.287685	0.427	0.333	2.89715e-38	3	SMARCA2
1.33062e-42	0.291725	0.406	0.315	3.1859e-38	3	GDI1
1.7278e-42	0.281002	0.369	0.274	4.13687e-38	3	ODF2L
1.90465e-42	0.321349	0.415	0.318	4.5603e-38	3	GPR25
2.81549e-42	0.264808	0.486	0.39	6.74112e-38	3	SDF4
5.21264e-42	0.272718	0.467	0.37	1.24806e-37	3	TNIP1
1.30855e-41	0.279498	0.429	0.334	3.13306e-37	3	GPRIN3
1.92655e-41	0.25601	0.295	0.208	4.61275e-37	3	TBL1XR1
2.66275e-41	0.258081	0.544	0.455	6.37541e-37	3	SNX6
4.02256e-41	0.293899	0.52	0.431	9.63122e-37	3	TNFAIP8
8.26912e-41	0.298454	0.987	0.971	1.97988e-36	3	IL32
8.43458e-41	0.261167	0.308	0.221	2.01949e-36	3	TP53I13
1.32344e-40	0.321756	0.441	0.351	3.16871e-36	3	ACP5
2.98479e-40	0.253642	0.651	0.571	7.14648e-36	3	FKBP8
4.21206e-40	0.271212	0.416	0.323	1.00849e-35	3	SYTL1
1.49075e-39	0.266151	0.551	0.455	3.5693e-35	3	TLN1
4.32846e-39	0.268921	0.631	0.553	1.03636e-34	3	BZW1
6.34639e-39	0.258121	0.358	0.269	1.51952e-34	3	TMEM248
9.57857e-39	0.250034	0.554	0.463	2.2934e-34	3	CFLAR
4.4479e-38	0.344465	0.302	0.221	1.06496e-33	3	CISH
4.47213e-38	0.283424	0.265	0.188	1.07076e-33	3	ARHGEF7
8.1401e-38	0.322498	0.487	0.409	1.94898e-33	3	GBP2
4.27887e-37	0.252944	0.614	0.531	1.02449e-32	3	RGS10
7.1064e-37	0.255107	0.45	0.361	1.70149e-32	3	ATP2B4
7.35457e-37	0.274123	0.447	0.362	1.76091e-32	3	AAK1
2.10222e-36	0.28021	0.495	0.408	5.03334e-32	3	HNRNPUL1
2.33281e-36	0.252094	0.459	0.372	5.58544e-32	3	TRAPPC5
2.92827e-36	0.254861	0.573	0.479	7.01115e-32	3	TENT5C
9.63984e-36	0.259285	0.359	0.275	2.30807e-31	3	SRPK2
2.5434e-35	0.276419	0.325	0.245	6.08966e-31	3	HDLBP
3.86994e-35	0.250675	0.483	0.399	9.26579e-31	3	C17orf49
4.20313e-35	0.274167	0.25	0.175	1.00636e-30	3	ENTPD1
5.1718e-34	0.251024	0.388	0.305	1.23828e-29	3	RAB10
4.15132e-33	0.287884	0.445	0.365	9.9395e-29	3	OXNAD1
4.50864e-32	0.25867	0.272	0.199	1.0795e-27	3	LINC-PINT
3.32686e-31	0.289869	0.329	0.255	7.9655e-27	3	MIS18BP1
9.08358e-31	0.273022	0.456	0.374	2.17488e-26	3	PLEKHF1
6.49882e-30	0.286136	0.573	0.5	1.55601e-25	3	ABI3
3.36034e-29	0.25065	0.343	0.27	8.04567e-25	3	RPS6KA3
5.52695e-27	0.25542	0.363	0.294	1.32332e-22	3	LPIN2
6.46127e-27	0.252604	0.556	0.49	1.54702e-22	3	RBL2
4.0676e-21	0.33054	0.522	0.473	9.73906e-17	3	TRBC1
1.34637e-19	0.265567	0.463	0.405	3.22361e-15	3	CAPG
5.94568e-19	0.276644	0.423	0.368	1.42357e-14	3	TIGIT
0	1.81915	0.649	0.237	0	4	CCL4L2
0	1.71082	0.42	0.054	0	4	CXCL13
0	1.35171	0.936	0.535	0	4	CCL4
0	1.32866	0.753	0.295	0	4	LINC02446
0	1.21429	0.89	0.421	0	4	GZMH
0	1.20209	0.544	0.208	0	4	HLA-DQB1
0	1.00735	0.974	0.565	0	4	CD8A
0	0.995066	0.999	0.757	0	4	CCL5
0	0.938515	0.555	0.254	0	4	HLA-DQA1
0	0.914597	0.882	0.519	0	4	HLA-DRB1
0	0.907781	0.875	0.664	0	4	ALOX5AP
0	0.88986	0.434	0.168	0	4	KLRC4
0	0.866528	0.285	0.091	0	4	CCL3L1
0	0.802173	0.835	0.447	0	4	CD8B
0	0.772882	0.851	0.585	0	4	HLA-DPA1
0	0.731634	0.991	0.97	0	4	MT-ND1
0	0.72131	0.705	0.419	0	4	KLRK1
0	0.714082	0.811	0.546	0	4	HLA-DPB1
0	0.689484	0.762	0.459	0	4	CTSW
0	0.611008	0.993	0.965	0	4	MT-ND3
0	0.607733	0.999	0.993	0	4	MT-ATP6
0	0.543874	0.999	0.998	0	4	RPS27
0	0.505638	0.998	0.992	0	4	MT-ND4L
7.64186e-298	0.556295	0.969	0.676	1.82969e-293	4	NKG7
2.85802e-286	0.312637	1	1	6.84296e-282	4	HLA-A
1.2792e-281	0.588999	0.981	0.909	3.06278e-277	4	CD74
5.58912e-281	0.846272	0.587	0.318	1.3382e-276	4	IFNG
5.77503e-281	0.53104	0.933	0.737	1.38272e-276	4	CST7
4.14093e-271	0.718141	0.575	0.331	9.91463e-267	4	FABP5
2.51961e-260	0.736567	0.252	0.087	6.03271e-256	4	VCAM1
9.15778e-253	0.777982	0.386	0.185	2.19265e-248	4	AL157402.2
1.2572e-241	0.327878	0.997	0.993	3.01011e-237	4	RPS24
1.01451e-234	0.875223	0.405	0.191	2.42904e-230	4	CCL3
2.67805e-225	0.329928	0.999	0.999	6.41206e-221	4	MT-CO2
6.72751e-225	0.721441	0.353	0.162	1.61077e-220	4	CRTAM
9.10031e-223	0.694431	0.588	0.39	2.17889e-218	4	RBPJ
6.23612e-218	0.909089	0.446	0.233	1.49311e-213	4	ZNF683
1.3788e-217	0.328932	0.995	0.988	3.30127e-213	4	RPL23A
9.73952e-208	0.70006	0.577	0.339	2.33193e-203	4	GZMK
4.28559e-206	0.831088	0.34	0.161	1.0261e-201	4	IGKV4-1
3.54876e-189	0.270628	0.998	0.997	8.4968e-185	4	HLA-C
6.49789e-189	0.343914	0.989	0.967	1.55579e-184	4	PTPRCAP
4.03091e-188	0.431013	0.943	0.846	9.65121e-184	4	HCST
1.55317e-187	0.298351	0.995	0.992	3.71875e-183	4	RPL14
1.53662e-185	0.2555	0.997	0.995	3.67912e-181	4	RPL26
1.84423e-184	0.320634	0.993	0.966	4.41564e-180	4	CD3E
2.27057e-184	0.603497	0.438	0.252	5.43643e-180	4	OASL
1.98697e-183	0.282519	0.997	0.991	4.7574e-179	4	RPL35A
1.88125e-180	0.27681	1	0.996	4.50429e-176	4	HLA-B
2.68932e-180	0.390482	0.98	0.956	6.43903e-176	4	MT-ATP8
1.8813e-169	0.261783	0.997	0.995	4.50439e-165	4	FAU
2.6875e-162	0.294075	0.995	0.992	6.43468e-158	4	RPL12
1.81716e-157	0.573096	0.49	0.304	4.35083e-153	4	HLA-DRB5
2.7536e-157	0.406862	0.936	0.834	6.59294e-153	4	COTL1
6.15019e-156	0.55486	0.621	0.432	1.47254e-151	4	ITM2C
1.58236e-155	0.531628	0.673	0.505	3.78864e-151	4	ITGAE
3.25464e-141	0.461027	0.711	0.56	7.79259e-137	4	GZMM
3.97888e-137	0.303065	0.98	0.953	9.52662e-133	4	RPL37A
8.85152e-135	0.502181	0.64	0.488	2.11932e-130	4	APOBEC3G
2.86028e-132	0.516917	0.519	0.368	6.84838e-128	4	CHST12
4.73025e-132	0.298436	0.973	0.954	1.13256e-127	4	ATP5F1E
4.83295e-129	0.432769	0.641	0.465	1.15715e-124	4	CXCR3
2.65815e-117	0.353403	0.887	0.838	6.3644e-113	4	TOMM7
4.62002e-117	0.558946	0.565	0.405	1.10617e-112	4	DUSP4
2.89409e-116	0.323689	0.921	0.839	6.92932e-112	4	PLAAT4
3.80911e-107	0.48313	0.456	0.313	9.12015e-103	4	JAML
1.37728e-106	0.432533	0.516	0.348	3.29763e-102	4	HLA-DRA
4.76832e-104	0.571933	0.798	0.721	1.14168e-99	4	DUSP2
2.19998e-101	0.419249	0.652	0.515	5.2674e-97	4	LGALS3
4.16903e-100	0.384278	0.713	0.615	9.9819e-96	4	RABAC1
7.1586e-100	0.451422	0.631	0.519	1.71398e-95	4	ANXA5
3.6966e-99	0.314765	0.884	0.825	8.85078e-95	4	PSMB9
2.55364e-96	0.264188	0.961	0.937	6.11417e-92	4	RPL36A
5.82969e-93	0.452556	0.458	0.315	1.3958e-88	4	GPR25
2.76696e-86	0.580514	0.268	0.156	6.62494e-82	4	TNFSF9
2.01085e-82	0.47638	0.259	0.151	4.81458e-78	4	MIR155HG
4.23128e-82	0.422473	0.4	0.282	1.0131e-77	4	PLAAT3
2.9463e-81	0.371573	0.669	0.551	7.05434e-77	4	LIME1
3.14398e-81	0.623391	0.309	0.195	7.52764e-77	4	IGKV3-20
4.11798e-78	0.272227	0.978	0.969	9.85968e-74	4	HSPA8
2.9052e-77	0.418646	0.677	0.584	6.95592e-73	4	CLEC2B
3.41299e-76	0.273354	0.895	0.854	8.17171e-72	4	CD99
1.40104e-72	0.492611	0.723	0.653	3.35452e-68	4	NR4A2
2.48685e-71	0.391957	0.602	0.514	5.95426e-67	4	TUBA4A
4.74597e-68	0.46961	0.318	0.215	1.13633e-63	4	FASLG
9.43703e-67	0.35717	0.629	0.536	2.25951e-62	4	CYTOR
3.34926e-65	0.396593	0.356	0.253	8.01914e-61	4	GABARAPL1
7.57458e-65	0.423586	0.344	0.242	1.81358e-60	4	TRG-AS1
6.09575e-64	0.367711	0.281	0.184	1.4595e-59	4	PPP2R2B
6.73688e-59	0.420462	0.592	0.49	1.61301e-54	4	RGCC
8.44823e-57	0.322029	0.618	0.504	2.02276e-52	4	CXCR6
2.3678e-56	0.391214	0.357	0.266	5.66923e-52	4	INPP4B
3.22562e-55	0.330974	0.663	0.591	7.7231e-51	4	SAMSN1
4.15419e-54	0.355927	0.325	0.234	9.94639e-50	4	TBCD
1.44328e-53	0.310292	0.344	0.244	3.45565e-49	4	MATK
2.3778e-53	0.331376	0.365	0.265	5.69316e-49	4	AOAH
2.8588e-49	0.302633	0.615	0.558	6.84481e-45	4	BLOC1S1
3.2696e-49	0.300268	0.564	0.483	7.8284e-45	4	IDH2
1.92687e-48	0.374429	0.301	0.221	4.6135e-44	4	MT1F
3.13682e-48	0.290673	0.684	0.612	7.51048e-44	4	ITGB2
1.02067e-47	0.307011	0.304	0.215	2.4438e-43	4	F2R
1.2458e-47	0.318802	0.534	0.463	2.98283e-43	4	BTN3A2
1.04457e-46	0.317856	0.55	0.473	2.50101e-42	4	SIT1
1.33136e-45	0.327804	0.515	0.435	3.18767e-41	4	LITAF
6.31921e-45	0.328272	0.689	0.635	1.51301e-40	4	TAGAP
6.82596e-45	0.311702	0.276	0.195	1.63434e-40	4	RAB37
1.97471e-44	0.283511	0.422	0.326	4.72805e-40	4	PTMS
7.33072e-44	0.342564	0.268	0.18	1.75519e-39	4	XCL2
1.56211e-43	0.303391	0.333	0.248	3.74015e-39	4	HLA-DMA
1.62925e-43	0.338585	0.758	0.742	3.90092e-39	4	TRBC2
2.37061e-43	0.280374	0.475	0.388	5.67595e-39	4	THEMIS
3.08946e-43	0.375582	0.329	0.249	7.39709e-39	4	PDCD1
6.11414e-43	0.253084	0.682	0.649	1.46391e-38	4	VAMP2
7.09519e-42	0.292187	0.274	0.195	1.6988e-37	4	SELENOM
4.21602e-41	0.304748	0.281	0.202	1.00944e-36	4	SLAMF7
5.10258e-40	0.300035	0.278	0.202	1.22171e-35	4	CD244
8.0336e-40	0.345502	0.359	0.289	1.92349e-35	4	APOBEC3C
8.05015e-40	0.338849	0.325	0.249	1.92745e-35	4	TOX
6.97242e-39	0.319906	0.394	0.322	1.66941e-34	4	PAG1
9.26857e-39	0.320647	0.567	0.515	2.21917e-34	4	TRAC
9.70945e-38	0.2727	0.911	0.907	2.32473e-33	4	MT-ND2
1.24193e-34	0.273453	0.524	0.476	2.97355e-30	4	RNF167
5.31463e-33	0.298576	0.364	0.299	1.27248e-28	4	FKBP5
7.43919e-33	0.277098	0.454	0.402	1.78117e-28	4	SNRPN
3.70872e-32	0.270686	0.455	0.402	8.8798e-28	4	PSTPIP1
6.35009e-32	0.255327	0.462	0.39	1.5204e-27	4	C12orf75
1.55635e-31	0.296145	0.423	0.366	3.72637e-27	4	TMX4
2.47067e-30	0.276925	0.441	0.369	5.91552e-26	4	CD27
1.62786e-29	0.301337	0.406	0.347	3.89759e-25	4	SLA2
3.53037e-29	0.251087	0.909	0.897	8.45276e-25	4	ZFP36L2
3.79251e-29	0.297484	0.298	0.236	9.0804e-25	4	TRAT1
7.84652e-29	0.284933	0.421	0.363	1.87869e-24	4	SH2D1A
9.61652e-29	0.283897	0.289	0.227	2.30248e-24	4	SAMD3
2.16746e-28	0.302614	0.256	0.197	5.18955e-24	4	SLF1
4.13131e-27	0.261647	0.371	0.303	9.8916e-23	4	CLIC3
2.96428e-25	0.288075	0.412	0.359	7.09738e-21	4	SCML4
9.36304e-20	0.299673	0.425	0.376	2.24179e-15	4	RGS2
0	1.80123	0.713	0.113	0	5	KLRC1
0	1.18522	0.41	0.108	0	5	IER5L
0	1.0878	0.713	0.448	0	5	GADD45B
0	1.03323	0.926	0.575	0	5	JUND
0	1.02972	0.993	0.935	0	5	RPS26
0	0.938124	0.454	0.211	0	5	CISH
0	0.899404	0.83	0.448	0	5	CD8B
0	0.896367	0.666	0.393	0	5	CAPG
0	0.884695	0.826	0.607	0	5	TXNIP
0	0.867297	0.358	0.108	0	5	XCL1
0	0.799768	0.331	0.102	0	5	MXRA7
0	0.782205	0.873	0.694	0	5	IER2
0	0.716018	0.278	0.084	0	5	PTGER2
0	0.697615	0.951	0.809	0	5	IFITM2
0	0.696451	0.985	0.899	0	5	VIM
0	0.695991	0.963	0.566	0	5	CD8A
0	0.684968	0.854	0.675	0	5	S100A10
0	0.645647	0.554	0.227	0	5	ZNF683
0	0.641806	0.672	0.365	0	5	HOPX
0	0.550251	0.978	0.937	0	5	MYL12A
1.6886e-305	0.612049	0.702	0.401	4.04301e-301	5	CD81
7.49896e-303	0.450303	0.995	0.985	1.79548e-298	5	RPL41
1.0949e-290	0.549682	0.768	0.485	2.62153e-286	5	ANXA1
6.22165e-288	0.574378	0.785	0.601	1.48965e-283	5	TUBA1B
3.66133e-280	0.56671	0.947	0.868	8.76632e-276	5	S100A6
2.49281e-272	0.651336	0.749	0.533	5.96854e-268	5	GNAI2
5.01447e-263	0.570731	0.858	0.674	1.20061e-258	5	GNAS
2.64167e-260	0.480957	0.968	0.931	6.32495e-256	5	CYBA
3.08486e-255	0.500991	0.975	0.869	7.38607e-251	5	S100A4
1.05544e-253	0.32498	1	0.995	2.52705e-249	5	RPS3A
9.50623e-236	0.638046	0.73	0.525	2.27608e-231	5	CD63
2.24146e-220	0.613314	0.663	0.422	5.36673e-216	5	KLRK1
9.55829e-209	0.611288	0.306	0.134	2.28854e-204	5	LAIR1
3.61431e-202	0.645969	0.51	0.302	8.65375e-198	5	UBE2S
1.6038e-200	0.592761	0.563	0.351	3.83998e-196	5	TAF10
4.33738e-198	0.329328	0.999	0.998	1.0385e-193	5	MT-CO1
2.21865e-188	0.378135	0.813	0.609	5.31212e-184	5	FOS
9.1256e-183	0.560483	0.672	0.506	2.18494e-178	5	PTP4A2
4.08354e-180	0.581065	0.556	0.36	9.77721e-176	5	ABHD17A
3.42946e-179	0.610122	0.535	0.351	8.21117e-175	5	SSBP4
3.56474e-179	0.4308	0.362	0.174	8.53506e-175	5	XCL2
2.36104e-178	0.37271	0.975	0.903	5.65304e-174	5	IFITM1
1.27814e-175	0.500081	0.703	0.518	3.06025e-171	5	TGFB1
7.78346e-174	0.432573	0.968	0.928	1.86359e-169	5	JUNB
1.87717e-171	0.635967	0.605	0.44	4.4945e-167	5	PARP8
5.37563e-170	0.61821	0.612	0.409	1.28709e-165	5	LGALS1
9.72842e-170	0.349866	0.972	0.956	2.32928e-165	5	CALM1
4.9719e-169	0.588611	0.634	0.493	1.19042e-164	5	DHRS7
2.84535e-167	0.433387	0.766	0.576	6.81263e-163	5	PRF1
3.32433e-167	0.520222	0.275	0.123	7.95944e-163	5	LFNG
1.07788e-165	0.348547	0.995	0.986	2.58077e-161	5	SH3BGRL3
8.61011e-164	0.44711	0.696	0.464	2.06152e-159	5	CTSW
9.23182e-163	0.701304	0.653	0.499	2.21037e-158	5	CITED2
2.25657e-143	0.524199	0.296	0.15	5.40291e-139	5	SMURF2
7.46442e-142	0.542998	0.319	0.167	1.78721e-137	5	AUTS2
5.05823e-141	0.497407	0.611	0.426	1.21109e-136	5	FOSB
1.18955e-140	0.25503	0.997	0.987	2.84813e-136	5	RPS2
7.05433e-140	0.534304	0.547	0.383	1.68902e-135	5	THEMIS
1.10723e-136	0.719583	0.67	0.524	2.65105e-132	5	HSPA1A
2.76746e-135	0.510002	0.362	0.204	6.62613e-131	5	PPP1R14B
1.14402e-134	0.465159	0.644	0.482	2.73913e-130	5	MZT2B
8.2487e-134	0.483039	0.673	0.514	1.97499e-129	5	LGALS3
2.01375e-133	0.257392	0.957	0.857	4.82151e-129	5	CD7
5.85091e-132	0.514046	0.59	0.443	1.40088e-127	5	ANXA2
1.75302e-126	0.494234	0.533	0.367	4.19725e-122	5	LINC01578
2.53845e-124	0.473026	0.66	0.52	6.07781e-120	5	ARL4C
3.8239e-124	0.440706	0.787	0.693	9.15556e-120	5	SRSF2
3.86271e-124	0.56802	0.345	0.203	9.24849e-120	5	INTS6
1.67762e-123	0.566462	0.333	0.181	4.01672e-119	5	AREG
1.68841e-123	0.363465	0.928	0.875	4.04256e-119	5	CD2
2.9101e-123	0.55142	0.399	0.247	6.96766e-119	5	CD55
1.755e-121	0.517347	0.392	0.245	4.20201e-117	5	ZBTB7A
1.59744e-116	0.50015	0.399	0.254	3.82476e-112	5	URI1
2.97594e-116	0.485367	0.464	0.316	7.1253e-112	5	PABPN1
6.27417e-115	0.515133	0.42	0.276	1.50222e-110	5	CAPNS1
1.47113e-114	0.475012	0.537	0.39	3.52232e-110	5	HNRNPL
4.74183e-113	0.411845	0.25	0.125	1.13534e-108	5	IFITM3
2.78644e-112	0.527877	0.441	0.297	6.67156e-108	5	NCF1
4.77051e-111	0.484755	0.42	0.279	1.1422e-106	5	TXNL4A
1.34456e-109	0.435371	0.31	0.175	3.21927e-105	5	ALYREF
4.72745e-109	0.48618	0.429	0.286	1.13189e-104	5	PIP4K2A
1.26104e-108	0.286959	0.972	0.958	3.01931e-104	5	DDX5
9.03039e-107	0.403751	0.815	0.708	2.16215e-102	5	DDIT4
1.21869e-106	0.376035	0.908	0.844	2.9179e-102	5	JUN
4.53781e-106	0.498865	0.447	0.309	1.08649e-101	5	KLF13
5.92727e-106	0.451129	0.622	0.493	1.41917e-101	5	PLP2
1.71639e-103	0.360287	0.841	0.771	4.10954e-99	5	CKLF
7.32592e-103	0.380677	0.738	0.626	1.75405e-98	5	TLE5
1.28366e-102	0.486615	0.389	0.255	3.07347e-98	5	GRAMD1A
5.31069e-102	0.474587	0.34	0.204	1.27154e-97	5	ITGA1
6.15172e-102	0.476755	0.499	0.349	1.47291e-97	5	H1FX
9.17451e-102	0.415911	0.744	0.644	2.19665e-97	5	EMP3
1.31111e-101	0.451516	0.612	0.5	3.13919e-97	5	CCND3
7.98623e-100	0.521582	0.419	0.285	1.91214e-95	5	H2AFX
3.49682e-98	0.345013	0.904	0.871	8.37243e-94	5	PNRC1
2.72478e-97	0.333134	0.692	0.572	6.52394e-93	5	GSTP1
1.89371e-95	0.444873	0.463	0.33	4.5341e-91	5	MAP2K2
4.4801e-94	0.445573	0.34	0.212	1.07267e-89	5	MBD2
3.57262e-92	0.426712	0.539	0.411	8.55393e-88	5	HNRNPD
4.79404e-92	0.45986	0.585	0.474	1.14784e-87	5	TUBB4B
7.00473e-92	0.423194	0.298	0.178	1.67714e-87	5	UBE2M
1.19753e-90	0.459794	0.594	0.453	2.86725e-86	5	HSPA1B
1.20522e-89	0.44451	0.313	0.194	2.88565e-85	5	HEBP2
4.30406e-89	0.497606	0.456	0.334	1.03052e-84	5	SLC38A2
7.57523e-89	0.45403	0.438	0.315	1.81374e-84	5	GNB1
1.07287e-88	0.467331	0.33	0.209	2.56877e-84	5	PURA
2.0551e-87	0.4303	0.344	0.219	4.92052e-83	5	TNFSF12
1.59194e-86	0.464731	0.25	0.142	3.81158e-82	5	AC022706.1
2.01159e-86	0.409382	0.262	0.151	4.81634e-82	5	AKT1
4.18479e-86	0.424483	0.597	0.496	1.00196e-81	5	ARF6
6.36925e-85	0.408119	0.254	0.145	1.52499e-80	5	CCNY
1.23917e-83	0.342704	0.779	0.698	2.96696e-79	5	S100A11
3.35514e-81	0.432697	0.443	0.323	8.03322e-77	5	GLS
3.97277e-81	0.413769	0.682	0.607	9.51201e-77	5	BRD2
2.87168e-78	0.298703	0.421	0.272	6.87567e-74	5	KLRD1
5.89879e-78	0.407236	0.365	0.247	1.41235e-73	5	CTBP1
6.38016e-78	0.350115	0.733	0.666	1.5276e-73	5	H2AFZ
7.61417e-78	0.395673	0.26	0.155	1.82306e-73	5	DUS1L
3.5192e-77	0.253973	0.811	0.669	8.42602e-73	5	ALOX5AP
5.68665e-73	0.3479	0.437	0.31	1.36155e-68	5	UBALD2
3.25338e-72	0.406331	0.297	0.19	7.78957e-68	5	PRKCQ-AS1
5.01674e-71	0.384613	0.59	0.499	1.20116e-66	5	ABI3
1.91544e-70	0.415818	0.286	0.183	4.58613e-66	5	MDFIC
6.50132e-70	0.30441	0.303	0.19	1.55661e-65	5	EGR1
6.68796e-70	0.32056	0.452	0.316	1.6013e-65	5	GPR25
1.13964e-69	0.418535	0.284	0.18	2.72863e-65	5	IER5
9.0712e-69	0.325602	0.747	0.691	2.17192e-64	5	PAXX
1.55238e-68	0.319805	0.779	0.743	3.71686e-64	5	HNRNPDL
1.70113e-68	0.402804	0.369	0.256	4.07302e-64	5	SYTL2
3.95231e-67	0.41586	0.395	0.288	9.46302e-63	5	PITPNC1
6.54921e-67	0.313757	0.596	0.469	1.56808e-62	5	CXCR3
1.01172e-66	0.350946	0.683	0.61	2.42237e-62	5	ZYX
1.23761e-66	0.387616	0.305	0.203	2.96321e-62	5	NENF
1.11864e-65	0.38478	0.371	0.263	2.67835e-61	5	STK24
4.16891e-65	0.254292	0.603	0.445	9.98161e-61	5	IL7R
6.0917e-64	0.332709	0.651	0.563	1.45853e-59	5	SFPQ
1.44154e-63	0.388554	0.413	0.307	3.45147e-59	5	PRNP
2.1196e-62	0.4296	0.373	0.275	5.07495e-58	5	SNHG1
6.84099e-62	0.38326	0.275	0.179	1.63794e-57	5	PLEKHO1
1.39127e-61	0.301544	0.39	0.273	3.33111e-57	5	NR4A1
1.77234e-61	0.404353	0.31	0.211	4.24351e-57	5	SLC2A4RG
3.87205e-60	0.332263	0.642	0.563	9.27086e-56	5	SET
1.6271e-57	0.286365	0.727	0.671	3.89577e-53	5	CTSD
1.83111e-57	0.301586	0.741	0.701	4.38423e-53	5	CD53
1.01461e-56	0.368805	0.318	0.223	2.42928e-52	5	ANKRD13D
1.04214e-56	0.255204	0.921	0.906	2.4952e-52	5	MT-ND2
4.89148e-55	0.262603	0.852	0.836	1.17117e-50	5	TPM3
2.35081e-54	0.328131	0.53	0.447	5.62855e-50	5	SRSF9
4.98112e-54	0.369815	0.553	0.481	1.19263e-49	5	EMB
1.15982e-53	0.35545	0.409	0.315	2.77695e-49	5	CDC42EP3
4.43513e-53	0.365391	0.367	0.274	1.0619e-48	5	RASSF1
3.96246e-52	0.368796	0.3	0.212	9.48731e-48	5	E2F4
5.8645e-52	0.315817	0.292	0.198	1.40414e-47	5	TNFSF14
9.24039e-52	0.353562	0.428	0.343	2.21243e-47	5	STUB1
4.0109e-51	0.359524	0.337	0.248	9.60331e-47	5	DAZAP1
5.09183e-50	0.311567	0.411	0.31	1.21914e-45	5	TC2N
5.9939e-50	0.354165	0.441	0.347	1.43512e-45	5	FKBP11
1.97099e-49	0.364601	0.395	0.307	4.71915e-45	5	GRK2
3.35071e-48	0.31899	0.547	0.469	8.0226e-44	5	SUN2
2.48302e-47	0.298132	0.622	0.553	5.94511e-43	5	SRRM2
6.07862e-46	0.305035	0.679	0.642	1.4554e-41	5	RSRP1
4.16236e-45	0.334992	0.274	0.192	9.96594e-41	5	LIX1L
7.80982e-45	0.313361	0.478	0.393	1.8699e-40	5	GIMAP1
2.57471e-44	0.349038	0.377	0.294	6.16463e-40	5	BOD1L1
6.34233e-44	0.341425	0.395	0.31	1.51854e-39	5	PDE7A
2.88662e-42	0.303111	0.393	0.301	6.91144e-38	5	CLIC3
8.20176e-42	0.33929	0.282	0.204	1.96375e-37	5	BCL7C
4.32277e-41	0.385745	0.482	0.417	1.035e-36	5	SNHG8
6.89276e-41	0.359454	0.29	0.215	1.65033e-36	5	ARL2
1.86201e-40	0.351882	0.359	0.287	4.4582e-36	5	DSTN
3.18095e-40	0.319188	0.431	0.352	7.61614e-36	5	CDV3
5.17519e-40	0.326082	0.403	0.328	1.2391e-35	5	PDLIM2
3.62381e-39	0.308429	0.369	0.292	8.67649e-35	5	RNPEPL1
1.88899e-38	0.313694	0.39	0.312	4.52282e-34	5	RBMS1
1.50129e-36	0.325047	0.372	0.304	3.59455e-32	5	MGST3
4.139e-36	0.322181	0.268	0.199	9.91e-32	5	GLO1
7.96891e-36	0.305814	0.312	0.238	1.908e-31	5	TUBA1C
1.52842e-34	0.268099	0.536	0.474	3.6595e-30	5	SIT1
2.62023e-34	0.343245	0.344	0.277	6.27362e-30	5	SNHG12
1.22762e-32	0.321358	0.297	0.231	2.93928e-28	5	SNHG7
1.24454e-32	0.285295	0.262	0.193	2.97981e-28	5	PERP
1.56573e-32	0.305039	0.268	0.201	3.74884e-28	5	SLK
6.77171e-31	0.310685	0.306	0.24	1.62135e-26	5	AGTRAP
8.05132e-29	0.259525	0.287	0.221	1.92773e-24	5	LINC01138
8.2641e-28	0.267442	0.282	0.219	1.97867e-23	5	SRM
1.33911e-27	0.30362	0.424	0.374	3.20624e-23	5	RGS19
1.87532e-27	0.267831	0.607	0.589	4.49007e-23	5	CSTB
9.58582e-27	0.282558	0.273	0.213	2.29513e-22	5	RNF139
4.11578e-26	0.314021	0.361	0.303	9.85442e-22	5	PPP1R10
6.05619e-26	0.269073	0.471	0.429	1.45003e-21	5	CMTM3
3.28856e-25	0.296197	0.388	0.34	7.8738e-21	5	VPS29
6.91126e-25	0.275332	0.305	0.249	1.65476e-20	5	CPNE3
1.03053e-24	0.259955	0.328	0.269	2.46739e-20	5	TMEM259
6.65598e-24	0.264175	0.292	0.235	1.59364e-19	5	CHKB
1.54237e-23	0.274878	0.28	0.225	3.69291e-19	5	ANTKMT
1.68064e-23	0.268102	0.298	0.243	4.02395e-19	5	LYSMD2
4.13997e-23	0.25594	0.298	0.241	9.91233e-19	5	MAPK1
2.55573e-22	0.25998	0.273	0.219	6.11919e-18	5	KPNA4
7.40445e-22	0.250623	0.495	0.462	1.77285e-17	5	GTF3A
1.90997e-21	0.266269	0.409	0.367	4.57305e-17	5	CMPK1
3.82345e-21	0.265612	0.374	0.328	9.15449e-17	5	MFSD10
2.39886e-17	0.256625	0.273	0.232	5.7436e-13	5	CTDSP1
1.23616e-16	0.250432	0.31	0.27	2.95973e-12	5	MAGED2
1.56659e-14	0.251619	0.301	0.263	3.75088e-10	5	ASXL1
0	3.40649	0.609	0.044	0	6	IL17A
0	2.13242	0.92	0.378	0	6	KLRB1
0	1.73565	0.801	0.169	0	6	TMIGD2
0	1.52924	0.282	0.093	0	6	TRAV8-2
0	1.33586	0.748	0.285	0	6	LINC01871
0	1.27812	0.88	0.487	0	6	CXCR6
0	1.14514	0.87	0.493	0	6	ITGAE
0	1.1177	0.698	0.297	0	6	JAML
0	1.06857	0.726	0.33	0	6	MGAT4A
0	1.05743	0.558	0.175	0	6	CCR6
0	1.04397	0.521	0.158	0	6	ENTPD1
0	1.04001	0.56	0.195	0	6	ASB2
0	1.00987	0.35	0.034	0	6	IL26
0	0.989938	0.318	0.019	0	6	CA10
0	0.988063	0.377	0.073	0	6	LAYN
0	0.976036	0.701	0.33	0	6	FKBP11
0	0.972405	0.484	0.121	0	6	CCL20
0	0.972211	0.389	0.064	0	6	GPR34
0	0.960441	0.871	0.579	0	6	OSTF1
0	0.956613	0.974	0.566	0	6	CD8A
0	0.946052	0.356	0.05	0	6	IL23R
0	0.909374	0.656	0.303	0	6	GPR25
0	0.904955	0.778	0.476	0	6	RBL2
0	0.904458	0.783	0.441	0	6	RORA
0	0.884153	0.937	0.785	0	6	ZFP36L1
0	0.857945	0.699	0.378	0	6	SIRPG
0	0.855953	0.786	0.509	0	6	PTPN22
0	0.828082	0.342	0.074	0	6	RORC
0	0.814927	0.295	0.049	0	6	ADAM12
0	0.811038	0.534	0.256	0	6	TMEM167A
0	0.762517	0.328	0.102	0	6	SPRY1
0	0.751667	0.747	0.489	0	6	ABI3
0	0.73542	0.262	0.036	0	6	CHN1
0	0.705379	0.996	0.965	0	6	MT-ND3
0	0.691216	0.354	0.096	0	6	SMCO4
0	0.686891	0.413	0.158	0	6	DAPK2
0	0.68543	0.272	0.043	0	6	FSD1
0	0.685095	0.287	0.068	0	6	CHRM3-AS2
0	0.674508	0.99	0.9	0	6	CD3D
0	0.62217	0.259	0.053	0	6	GPR82
0	0.606455	0.973	0.876	0	6	EVL
0	0.589539	0.352	0.116	0	6	CTSH
0	0.526542	0.998	0.992	0	6	MT-ND4L
0	0.488254	0.997	0.993	0	6	MT-ATP6
0	0.45705	0.996	0.966	0	6	CD3E
1.49631e-306	0.719123	0.675	0.404	3.58261e-302	6	CAMK4
4.59711e-304	0.724231	0.312	0.11	1.10069e-299	6	MSC
1.67752e-297	0.592421	0.328	0.119	4.01649e-293	6	ABCB1
3.03504e-297	0.540191	0.98	0.855	7.26679e-293	6	CD7
1.58961e-295	0.592341	0.917	0.758	3.806e-291	6	CD3G
2.38278e-264	0.552603	0.976	0.92	5.70509e-260	6	CD52
1.00333e-259	0.586301	0.261	0.089	2.40226e-255	6	TNFSF13B
3.67943e-253	0.452242	0.973	0.911	8.80965e-249	6	LAPTM5
1.69191e-251	0.661331	0.895	0.718	4.05094e-247	6	RGS1
6.45107e-247	0.694701	0.605	0.364	1.54458e-242	6	PLEKHF1
3.59208e-244	0.638369	0.327	0.135	8.60052e-240	6	TIFA
2.56465e-243	0.286816	0.998	1	6.14053e-239	6	RPLP1
2.45471e-232	0.364993	0.998	0.993	5.87731e-228	6	MT-CO3
2.57006e-230	0.592208	0.432	0.213	6.15349e-226	6	STN1
6.8715e-226	0.59513	0.493	0.262	1.64524e-221	6	TNFRSF1A
5.58162e-224	0.60001	0.729	0.516	1.33641e-219	6	PCBP2
4.8679e-220	0.597197	0.822	0.592	1.16552e-215	6	ID2
4.16041e-216	0.635408	0.57	0.336	9.96126e-212	6	PDE4D
3.74426e-211	0.568997	0.392	0.188	8.96489e-207	6	RAB37
2.60708e-210	0.577621	0.558	0.329	6.24213e-206	6	RGL4
7.46107e-210	0.63979	0.504	0.28	1.7864e-205	6	ABLIM1
2.08586e-206	0.545852	0.782	0.584	4.99418e-202	6	FKBP1A
1.78478e-199	0.5325	0.811	0.612	4.27331e-195	6	CD96
3.46596e-197	0.376692	0.785	0.451	8.29855e-193	6	CD8B
1.06591e-195	0.50811	0.26	0.104	2.55211e-191	6	AGPAT5
4.01468e-195	0.518784	0.458	0.241	9.61235e-191	6	TOX
1.845e-194	0.657066	0.583	0.369	4.41747e-190	6	GPR65
3.18082e-194	0.583863	0.392	0.197	7.61585e-190	6	TRIB2
1.90737e-191	0.502068	0.396	0.194	4.56682e-187	6	CD244
1.28446e-189	0.529192	0.747	0.55	3.07538e-185	6	SASH3
1.56657e-186	0.54958	0.416	0.214	3.75083e-182	6	ZEB2
3.1638e-183	0.513037	0.754	0.561	7.57508e-179	6	YWHAQ
2.07101e-175	0.513558	0.364	0.182	4.95862e-171	6	ARHGEF7
1.86461e-174	0.250737	0.998	0.999	4.46445e-170	6	MT-CO2
9.71116e-174	0.501251	0.629	0.395	2.32514e-169	6	CAPG
4.88363e-171	0.49314	0.578	0.36	1.16929e-166	6	LIMS1
8.58621e-165	0.523533	0.544	0.344	2.0558e-160	6	MGAT1
3.98819e-161	0.286747	0.998	0.995	9.54893e-157	6	MT-CYB
7.25103e-161	0.500901	0.324	0.161	1.73611e-156	6	CARS
8.54863e-161	0.4725	0.363	0.186	2.0468e-156	6	ARNTL
3.95169e-160	0.543647	0.736	0.576	9.46154e-156	6	ABRACL
7.33195e-159	0.518692	0.74	0.568	1.75549e-154	6	CELF2
1.05453e-158	0.464854	0.292	0.136	2.52486e-154	6	MAST4
5.48751e-158	0.481563	0.304	0.144	1.31387e-153	6	LINC01934
2.44385e-157	0.44438	0.259	0.113	5.8513e-153	6	FURIN
3.02042e-155	0.470764	0.272	0.123	7.23179e-151	6	YPEL2
1.60511e-153	0.398282	0.909	0.699	3.84313e-149	6	GZMA
4.41463e-149	0.443626	0.823	0.667	1.057e-144	6	ACAP1
6.12743e-149	0.509247	0.438	0.252	1.46709e-144	6	NUCB2
3.58524e-145	0.403572	0.28	0.131	8.58413e-141	6	MON1B
3.56157e-144	0.295814	0.987	0.967	8.52748e-140	6	PTPRCAP
2.6446e-143	0.497154	0.721	0.534	6.33197e-139	6	ITGA4
1.26785e-141	0.445226	0.272	0.128	3.03561e-137	6	ATP10D
1.91962e-138	0.400229	0.915	0.826	4.59614e-134	6	FYB1
2.17358e-137	0.478713	0.558	0.363	5.2042e-133	6	LDLRAD4
1.32569e-133	0.421995	0.563	0.359	3.1741e-129	6	TIGIT
1.23976e-132	0.429991	0.761	0.594	2.96836e-128	6	ZAP70
1.96287e-129	0.460961	0.677	0.503	4.69969e-125	6	PRKCH
1.16619e-128	0.457643	0.451	0.275	2.79221e-124	6	CCDC69
3.12662e-127	0.4655	0.602	0.419	7.48605e-123	6	CCNH
4.86203e-125	0.38155	0.868	0.763	1.16412e-120	6	CAPZB
7.75285e-124	0.49596	0.521	0.348	1.85626e-119	6	PHYKPL
3.49148e-123	0.409701	0.288	0.145	8.35966e-119	6	ANKRD28
1.52559e-122	0.391436	0.421	0.243	3.65273e-118	6	SLAMF1
2.84468e-122	0.523903	0.802	0.684	6.81101e-118	6	BTG2
2.27851e-120	0.390767	0.676	0.493	5.45544e-116	6	UCP2
2.28525e-120	0.369292	0.787	0.589	5.47158e-116	6	SPOCK2
1.54576e-118	0.504559	0.599	0.436	3.70102e-114	6	RUNX3
1.94455e-117	0.405805	0.716	0.558	4.65583e-113	6	EID1
6.68995e-117	0.373165	0.881	0.771	1.60178e-112	6	CIRBP
9.6677e-117	0.432555	0.57	0.403	2.31474e-112	6	HMOX2
1.23209e-116	0.456997	0.637	0.469	2.94998e-112	6	RNF167
9.07691e-116	0.38282	0.261	0.13	2.17328e-111	6	MPRIP
1.39755e-115	0.310902	0.967	0.931	3.34615e-111	6	ITM2B
3.5479e-115	0.439503	0.555	0.38	8.49475e-111	6	TSEN54
2.76826e-113	0.36857	0.257	0.128	6.62805e-109	6	ARL3
2.85837e-113	0.411774	0.663	0.502	6.84378e-109	6	LPXN
9.35065e-113	0.413747	0.681	0.5	2.23883e-108	6	CD6
2.11622e-112	0.411635	0.751	0.598	5.06687e-108	6	PDCD4
2.45294e-112	0.437833	0.468	0.299	5.87308e-108	6	GRAP2
4.21812e-111	0.404146	0.474	0.296	1.00994e-106	6	CLIC3
1.01809e-108	0.438671	0.366	0.215	2.43761e-104	6	PPAN
1.54934e-108	0.408485	0.329	0.184	3.7096e-104	6	PRR5
2.01699e-108	0.368726	0.865	0.754	4.82927e-104	6	STK17B
8.23894e-108	0.354576	0.739	0.559	1.97265e-103	6	GZMM
2.06446e-107	0.399163	0.283	0.151	4.94294e-103	6	MAP3K4
1.63461e-106	0.426626	0.35	0.204	3.91375e-102	6	AHR
1.94053e-105	0.45854	0.65	0.495	4.6462e-101	6	IKZF3
5.49061e-105	0.259514	0.97	0.941	1.31462e-100	6	RPL4
1.15147e-104	0.453379	0.849	0.736	2.75697e-100	6	TRBC2
4.46531e-104	0.367228	0.261	0.135	1.06913e-99	6	RUNX2
2.19304e-102	0.29701	0.93	0.871	5.2508e-98	6	RHOA
4.20289e-102	0.741679	0.574	0.47	1.0063e-97	6	TRBC1
2.23485e-100	0.38479	0.505	0.34	5.35089e-96	6	UBAC2
2.03363e-99	0.294592	0.912	0.831	4.86912e-95	6	LCK
3.67095e-99	0.407025	0.605	0.444	8.78935e-95	6	CACYBP
2.96759e-98	0.263974	0.964	0.869	7.1053e-94	6	S100A4
3.14741e-98	0.305605	0.906	0.837	7.53583e-94	6	CCNI
3.30732e-96	0.357946	0.267	0.143	7.91871e-92	6	GPR68
9.98469e-95	0.326336	0.261	0.137	2.39063e-90	6	LAIR1
8.14914e-94	0.342053	0.782	0.662	1.95115e-89	6	RAP1B
2.14299e-93	0.383681	0.544	0.39	5.13096e-89	6	BIN1
1.55719e-92	0.398423	0.359	0.221	3.72838e-88	6	PCID2
2.60591e-92	0.344909	0.808	0.684	6.23933e-88	6	TBC1D10C
2.63602e-91	0.400274	0.473	0.317	6.31141e-87	6	PAG1
5.08939e-91	0.328794	0.274	0.149	1.21855e-86	6	TOX2
5.96072e-91	0.343447	0.809	0.687	1.42718e-86	6	PAXX
2.12667e-90	0.355075	0.799	0.669	5.0919e-86	6	FYN
6.83519e-90	0.349148	0.319	0.186	1.63655e-85	6	CKAP2
1.49307e-88	0.373564	0.392	0.249	3.57487e-84	6	MPC1
1.59551e-88	0.369591	0.612	0.457	3.82014e-84	6	LAMP1
2.11803e-88	0.316684	0.845	0.732	5.07119e-84	6	SEPTIN1
8.02223e-88	0.335804	0.327	0.196	1.92076e-83	6	RPIA
2.46407e-87	0.357537	0.623	0.472	5.89973e-83	6	SELENOT
1.40685e-86	0.390306	0.539	0.385	3.36841e-82	6	C12orf75
3.38649e-86	0.411525	0.594	0.452	8.10828e-82	6	CLEC2D
1.00126e-84	0.309003	0.977	0.954	2.39731e-80	6	HSP90AA1
1.14162e-84	0.356403	0.684	0.544	2.73337e-80	6	PRELID1
1.08196e-82	0.336414	0.334	0.204	2.59055e-78	6	ELOF1
3.00161e-82	0.400221	0.585	0.431	7.18675e-78	6	PTGER4
9.7922e-82	0.314631	0.834	0.723	2.34455e-77	6	CYTIP
1.81986e-81	0.357924	0.363	0.23	4.35728e-77	6	RPS6KA1
1.84352e-81	0.341152	0.406	0.265	4.41394e-77	6	NMRK1
2.32014e-81	0.339686	0.345	0.213	5.55511e-77	6	TESC
2.76887e-81	0.279041	0.983	0.953	6.62951e-77	6	MT-ND5
1.06902e-80	0.282172	0.27	0.15	2.55956e-76	6	JCHAIN
4.31481e-80	0.321238	0.252	0.14	1.0331e-75	6	LINC00963
5.98475e-80	0.395545	0.42	0.284	1.43293e-75	6	SRRT
5.39731e-78	0.283104	0.865	0.779	1.29228e-73	6	HCLS1
1.52248e-76	0.334397	0.617	0.477	3.64528e-72	6	SYNGR2
2.58183e-75	0.378144	0.297	0.177	6.18167e-71	6	KLRC4
2.52894e-74	0.299259	0.311	0.19	6.05504e-70	6	CAT
1.22899e-73	0.250873	0.931	0.889	2.94257e-69	6	ATP5MG
1.41888e-73	0.304629	0.318	0.196	3.39722e-69	6	GLO1
1.36666e-72	0.319424	0.378	0.246	3.27219e-68	6	PLSCR1
2.46051e-72	0.321144	0.371	0.242	5.8912e-68	6	HDLBP
3.19993e-72	0.316097	0.411	0.278	7.66158e-68	6	TMEM14C
6.43691e-72	0.351574	0.364	0.238	1.54119e-67	6	NLRC3
7.41901e-72	0.334068	0.658	0.523	1.77633e-67	6	FNBP1
1.45555e-71	0.337614	0.583	0.449	3.48502e-67	6	SCAND1
8.002e-71	0.277251	0.833	0.743	1.91592e-66	6	UQCR11
1.32359e-70	0.31918	0.516	0.378	3.16906e-66	6	TMEM230
4.56007e-70	0.314447	0.269	0.161	1.09182e-65	6	ABHD13
9.24235e-70	0.323323	0.511	0.373	2.2129e-65	6	RAB27A
1.47375e-69	0.276872	0.79	0.667	3.5286e-65	6	CTSD
1.86647e-69	0.317734	0.293	0.177	4.46889e-65	6	CD84
2.05277e-69	0.29701	0.539	0.384	4.91495e-65	6	THEMIS
1.4209e-68	0.34163	0.582	0.453	3.40206e-64	6	SURF4
5.72431e-68	0.317004	0.515	0.379	1.37057e-63	6	SNHG5
1.25075e-67	0.334519	0.546	0.413	2.99468e-63	6	ITGB7
1.58347e-66	0.34336	0.603	0.477	3.79129e-62	6	PDIA6
1.73705e-66	0.328649	0.617	0.483	4.15903e-62	6	PNISR
2.50344e-66	0.287567	0.58	0.433	5.99399e-62	6	GYG1
2.354e-65	0.315289	0.542	0.408	5.63617e-61	6	TMC6
4.17638e-65	0.319501	0.466	0.331	9.99951e-61	6	CHIC2
1.01565e-63	0.321856	0.317	0.2	2.43177e-59	6	ERN1
7.82931e-63	0.302958	0.408	0.278	1.87457e-58	6	GPR171
9.52175e-63	0.292415	0.754	0.64	2.27979e-58	6	GYPC
3.72404e-62	0.299516	0.375	0.252	8.91647e-58	6	ORMDL3
4.25028e-62	0.287151	0.696	0.566	1.01764e-57	6	ARHGAP9
6.63213e-62	0.317219	0.485	0.358	1.58793e-57	6	PPA1
3.68177e-61	0.289723	0.324	0.21	8.81527e-57	6	IL12RB1
8.9147e-61	0.298747	0.491	0.364	2.13445e-56	6	METTL9
1.16882e-60	0.274449	0.797	0.67	2.7985e-56	6	ALOX5AP
1.2809e-60	0.308995	0.498	0.369	3.06685e-56	6	ARRB2
4.29928e-60	0.3116	0.289	0.182	1.02938e-55	6	CLSTN3
1.2689e-59	0.26405	0.608	0.466	3.03814e-55	6	STOM
2.48358e-57	0.266965	0.507	0.369	5.94644e-53	6	CHST12
3.6271e-57	0.28566	0.67	0.548	8.68435e-53	6	TCEA1
5.47319e-57	0.29124	0.694	0.581	1.31045e-52	6	TRAF3IP3
5.08176e-55	0.299867	0.304	0.2	1.21673e-50	6	TMEM50B
6.9103e-55	0.338945	0.256	0.161	1.65453e-50	6	IRF4
8.46047e-55	0.286689	0.343	0.235	2.02569e-50	6	SEPHS2
9.25269e-55	0.280563	0.489	0.363	2.21537e-50	6	OXNAD1
1.96667e-54	0.258444	0.665	0.538	4.70879e-50	6	PAK2
3.94268e-54	0.30233	0.332	0.224	9.43995e-50	6	AC243960.1
8.03073e-54	0.2681	0.292	0.19	1.9228e-49	6	MAEA
1.56569e-53	0.269093	0.587	0.464	3.74874e-49	6	ENSA
1.72279e-53	0.256532	0.843	0.755	4.12486e-49	6	LCP2
2.23187e-53	0.257165	0.368	0.252	5.34376e-49	6	GABARAPL1
2.74483e-53	0.316786	0.504	0.386	6.57195e-49	6	JAK3
5.1455e-53	0.293481	0.322	0.214	1.23199e-48	6	FASLG
6.63654e-53	0.268188	0.332	0.224	1.58899e-48	6	MOB3A
8.45827e-53	0.32029	0.45	0.333	2.02516e-48	6	IVNS1ABP
1.7901e-52	0.290567	0.659	0.547	4.28605e-48	6	ELF1
2.3541e-52	0.266199	0.344	0.235	5.63641e-48	6	FAM104A
5.00729e-52	0.270265	0.71	0.605	1.19889e-47	6	WDR1
6.64339e-51	0.272018	0.288	0.189	1.59063e-46	6	USP20
1.01075e-50	0.26275	0.491	0.369	2.42004e-46	6	IFI27L2
4.76661e-50	0.262474	0.263	0.169	1.14127e-45	6	BORCS7
1.50223e-49	0.258753	0.641	0.53	3.59679e-45	6	RGS10
4.06457e-49	0.256598	0.745	0.645	9.73179e-45	6	APBB1IP
1.1465e-48	0.27229	0.646	0.537	2.74508e-44	6	TAX1BP1
1.59543e-48	0.280113	0.415	0.305	3.81994e-44	6	ARHGEF3
8.147e-48	0.27992	0.488	0.373	1.95064e-43	6	SEPTIN2
8.30721e-47	0.266242	0.382	0.273	1.98899e-42	6	RASSF1
1.2792e-46	0.280318	0.608	0.498	3.06279e-42	6	NR3C1
4.32169e-46	0.265656	0.433	0.324	1.03474e-41	6	PSMB8-AS1
9.76165e-45	0.265134	0.275	0.184	2.33723e-40	6	USP36
9.95191e-45	0.256754	0.479	0.365	2.38278e-40	6	TBRG1
3.41635e-44	0.296432	0.423	0.318	8.17977e-40	6	RAPGEF6
1.24831e-43	0.26475	0.378	0.274	2.98883e-39	6	ODF2L
3.8202e-43	0.266032	0.638	0.534	9.14671e-39	6	EPC1
3.86016e-43	0.323417	0.51	0.408	9.24239e-39	6	CBLB
4.27458e-43	0.251512	0.303	0.207	1.02346e-38	6	ITGA1
7.7201e-43	0.286042	0.491	0.39	1.84842e-38	6	HSPA9
1.0155e-41	0.254326	0.472	0.366	2.43142e-37	6	CYBC1
1.38544e-41	0.262959	0.37	0.267	3.31715e-37	6	CCDC18-AS1
1.87299e-41	0.255216	0.468	0.361	4.48451e-37	6	AAK1
2.96587e-40	0.278726	0.388	0.289	7.10118e-36	6	PDCL3
7.29117e-39	0.275334	0.811	0.757	1.74572e-34	6	DNAJB1
1.12278e-38	0.274909	0.373	0.276	2.68827e-34	6	EVI2A
4.16248e-35	0.285048	0.389	0.294	9.96623e-31	6	PHLDA1
3.48464e-34	0.253445	0.331	0.246	8.34328e-30	6	PDIA4
9.36367e-32	0.272295	0.526	0.437	2.24194e-27	6	SYTL3
0	2.10335	0.862	0.322	0	7	GZMK
0	1.23158	0.973	0.735	0	7	CST7
0	1.08214	0.525	0.247	0	7	CCL4L2
0	0.953584	0.373	0.139	0	7	KLRG1
2.6289e-232	0.929487	0.44	0.241	6.29438e-228	7	CMC1
0	0.91065	0.991	0.759	0	7	CCL5
0	0.899408	0.885	0.54	0	7	CCL4
5.76457e-298	0.88443	0.715	0.434	1.38021e-293	7	GZMH
8.80768e-232	0.869958	0.844	0.718	2.10882e-227	7	DUSP2
1.8828e-254	0.843222	0.665	0.431	4.50798e-250	7	ITM2C
0	0.838553	0.96	0.678	0	7	NKG7
1.20257e-167	0.830849	0.316	0.154	2.87932e-163	7	TNFSF9
0	0.820297	0.978	0.909	0	7	CD74
0	0.793332	0.355	0.131	0	7	PLEK
3.16275e-223	0.771931	0.556	0.355	7.57258e-219	7	SH2D1A
2.96097e-261	0.771026	0.723	0.456	7.08944e-257	7	CD8B
1.52754e-169	0.727654	0.55	0.363	3.6574e-165	7	CD27
1.96825e-290	0.723281	0.838	0.575	4.71259e-286	7	CD8A
8.61709e-287	0.714231	0.781	0.549	2.06319e-282	7	HLA-DPB1
2.33606e-77	0.706708	0.465	0.327	5.59323e-73	7	IFNG
1.68081e-81	0.689382	0.514	0.415	4.02437e-77	7	CLDND1
5.71112e-141	0.677424	0.416	0.254	1.36741e-136	7	OASL
8.74922e-209	0.673647	0.681	0.487	2.09483e-204	7	APOBEC3G
2.06653e-273	0.670168	0.818	0.588	4.94789e-269	7	HLA-DPA1
0	0.66524	0.939	0.838	0	7	PLAAT4
4.71704e-248	0.659722	0.785	0.526	1.1294e-243	7	HLA-DRB1
6.26089e-177	0.659495	0.707	0.561	1.49904e-172	7	GZMM
1.23301e-180	0.65416	0.402	0.22	2.95218e-176	7	SAMD3
1.52148e-182	0.64095	0.719	0.555	3.64288e-178	7	GIMAP4
3.78672e-87	0.594008	0.802	0.758	9.06654e-83	7	DNAJB1
3.10222e-106	0.577687	0.379	0.245	7.42765e-102	7	LYST
2.35947e-131	0.577271	0.343	0.194	5.64928e-127	7	LYAR
3.932e-161	0.574381	0.653	0.465	9.41438e-157	7	CXCR3
7.45926e-142	0.562463	0.675	0.531	1.78597e-137	7	GIMAP5
4.1204e-24	0.55992	0.271	0.22	9.86547e-20	7	MX1
6.6287e-15	0.559641	0.462	0.444	1.58711e-10	7	ISG15
7.21633e-138	0.556814	0.43	0.261	1.72781e-133	7	AOAH
8.75139e-09	0.549174	0.33	0.314	0.000209535	7	IFI6
6.80715e-126	0.525185	0.312	0.166	1.62984e-121	7	CRTAM
2.6706e-112	0.523444	0.697	0.585	6.39423e-108	7	ITM2A
2.49243e-105	0.521029	0.37	0.232	5.96763e-101	7	TRAT1
3.62062e-102	0.49919	0.347	0.213	8.66885e-98	7	F2R
2.56769e-90	0.488232	0.8	0.745	6.14782e-86	7	LY6E
0	0.486749	0.997	0.988	0	7	RPL23A
2.20654e-87	0.485807	0.436	0.309	5.28313e-83	7	TC2N
1.26678e-128	0.482664	0.278	0.138	3.03305e-124	7	EOMES
1.07663e-93	0.463789	0.578	0.47	2.57777e-89	7	ARPC5L
2.86284e-28	0.46364	0.273	0.2	6.8545e-24	7	CCL3
6.31486e-183	0.463392	0.931	0.847	1.51197e-178	7	HCST
1.22848e-96	0.449684	0.735	0.626	2.94134e-92	7	GIMAP7
1.00158e-73	0.448702	0.498	0.392	2.39809e-69	7	GIMAP1
7.34941e-71	0.442318	0.439	0.335	1.75967e-66	7	RPS10
1.77581e-90	0.439254	0.563	0.432	4.25183e-86	7	LITAF
8.79661e-40	0.430377	0.655	0.615	2.10617e-35	7	ISG20
3.54829e-27	0.427669	0.395	0.319	8.49567e-23	7	LINC02446
6.13965e-73	0.42688	0.29	0.178	1.47002e-68	7	KLRC4
3.15607e-82	0.422183	0.956	0.904	7.55659e-78	7	IFITM1
6.45925e-68	0.415459	0.614	0.55	1.54654e-63	7	UBE2L6
4.9738e-55	0.412287	0.361	0.266	1.19088e-50	7	INPP4B
1.17231e-83	0.411402	0.666	0.552	2.80687e-79	7	LIME1
6.69596e-60	0.405453	0.465	0.372	1.60321e-55	7	CHST12
3.90571e-200	0.401855	0.986	0.967	9.35144e-196	7	PTPRCAP
2.53879e-56	0.400487	0.379	0.284	6.07861e-52	7	PLAAT3
2.41228e-127	0.395949	0.888	0.825	5.77571e-123	7	PSMB9
0	0.383535	0.999	0.998	0	7	RPS15A
6.06192e-51	0.380359	0.447	0.367	1.4514e-46	7	APMAP
0	0.377378	1	0.998	0	7	RPS27
5.88521e-77	0.376699	0.69	0.584	1.4091e-72	7	CLEC2B
2.32728e-34	0.376484	0.667	0.637	5.5722e-30	7	TAGAP
1.3775e-41	0.375478	0.571	0.516	3.29815e-37	7	TUBA4A
3.62989e-78	0.372985	0.575	0.428	8.69105e-74	7	KLRK1
3.59589e-128	0.37069	0.928	0.884	8.60964e-124	7	PSME1
1.98915e-63	0.368731	0.484	0.351	4.76262e-59	7	HLA-DRA
9.24636e-127	0.365353	0.913	0.853	2.21386e-122	7	CD99
1.47872e-40	0.360019	0.298	0.222	3.54051e-36	7	MT1F
9.43302e-49	0.359923	0.34	0.248	2.25855e-44	7	HLA-DMA
2.06599e-78	0.359151	0.719	0.61	4.94659e-74	7	ITGB2
1.03266e-54	0.350586	0.617	0.537	2.4725e-50	7	CYTOR
1.20386e-47	0.34947	0.27	0.185	2.8824e-43	7	PPP2R2B
1.88364e-46	0.348285	0.29	0.201	4.50999e-42	7	SLAMF7
1.27229e-48	0.343053	0.442	0.341	3.04625e-44	7	FABP5
1.61497e-100	0.336819	0.899	0.837	3.86673e-96	7	COTL1
9.61104e-40	0.334741	0.834	0.779	2.30117e-35	7	CXCR4
1.72925e-37	0.333966	0.258	0.186	4.14034e-33	7	GGA2
3.2883e-53	0.331747	0.566	0.483	7.87318e-49	7	IDH2
9.54581e-172	0.331579	0.991	0.985	2.28555e-167	7	HLA-E
3.17242e-36	0.331324	0.543	0.491	7.59573e-32	7	DENND2D
1.35678e-34	0.330485	0.755	0.742	3.24853e-30	7	TRBC2
4.94988e-20	0.32981	0.329	0.285	1.18515e-15	7	IRF7
4.41886e-36	0.329067	0.414	0.346	1.05801e-31	7	C5orf56
1.67007e-103	0.32539	0.914	0.879	3.99866e-99	7	RPL36AL
3.90388e-256	0.32441	1	1	9.34706e-252	7	HLA-A
0	0.322805	1	0.999	0	7	RPL28
1.37267e-37	0.31911	0.52	0.464	3.28658e-33	7	BTN3A2
1.95803e-11	0.318149	0.318	0.287	4.68812e-07	7	CD38
1.79563e-32	0.31461	0.49	0.41	4.29928e-28	7	DUSP4
7.53518e-28	0.314478	0.397	0.342	1.80415e-23	7	PYHIN1
1.08871e-28	0.31254	0.28	0.222	2.60671e-24	7	AP3S1
1.70707e-218	0.311676	1	0.997	4.08724e-214	7	HLA-C
1.51161e-16	0.310018	0.324	0.292	3.61924e-12	7	IFI35
1.19465e-42	0.306622	0.837	0.808	2.86035e-38	7	KLF6
3.2709e-19	0.304681	0.538	0.494	7.83153e-15	7	RGCC
8.9723e-25	0.302851	0.254	0.197	2.14824e-20	7	SLF1
8.71422e-69	0.298333	0.304	0.196	2.08645e-64	7	IGKV3-20
1.01484e-72	0.295831	0.87	0.839	2.42983e-68	7	TOMM7
1.79559e-23	0.293679	0.336	0.286	4.29919e-19	7	CCSER2
1.10732e-36	0.291739	0.538	0.47	2.65125e-32	7	STOM
1.52674e-237	0.287259	0.934	0.698	3.65547e-233	7	GZMA
2.39243e-32	0.283689	0.534	0.499	5.7282e-28	7	GABARAPL2
1.86733e-102	0.283262	0.965	0.937	4.47094e-98	7	RPL36A
3.16494e-20	0.282393	0.448	0.41	7.57782e-16	7	NFATC2
2.9987e-23	0.281807	0.316	0.257	7.1798e-19	7	LINC00861
1.99323e-165	0.278243	0.998	0.995	4.77238e-161	7	RPS25
2.85398e-43	0.275552	0.743	0.701	6.8333e-39	7	CNN2
2.5687e-32	0.275308	0.614	0.57	6.15025e-28	7	RHOH
3.82234e-16	0.272462	0.295	0.251	9.15182e-12	7	PDCD1
2.015e-97	0.272124	0.972	0.954	4.82451e-93	7	ATP5F1E
1.18259e-72	0.269083	0.978	0.966	2.83148e-68	7	MT-ND3
1.8839e-38	0.268632	0.692	0.655	4.51063e-34	7	HLA-F
1.81584e-74	0.267804	0.952	0.932	4.34766e-70	7	OAZ1
5.8535e-22	0.265172	0.282	0.229	1.4015e-17	7	BTN3A1
1.97258e-153	0.264946	0.996	0.992	4.72296e-149	7	RPL35A
3.31835e-38	0.264305	0.684	0.649	7.94513e-34	7	VAMP2
3.37479e-14	0.263707	0.475	0.452	8.08025e-10	7	PIK3R1
4.01822e-09	0.259707	0.315	0.292	9.62082e-05	7	GBP1
8.86078e-19	0.259272	0.416	0.382	2.12154e-14	7	CASP4
1.29562e-38	0.258779	0.707	0.652	3.1021e-34	7	CD44
1.48314e-25	0.258263	0.544	0.513	3.55108e-21	7	IL16
5.93013e-100	0.257346	0.994	0.992	1.41985e-95	7	MT-ND4L
3.43234e-44	0.256854	0.767	0.737	8.21805e-40	7	GUK1
3.63409e-28	0.254991	0.576	0.539	8.7011e-24	7	SHISA5
1.12599e-33	0.254851	0.685	0.65	2.69596e-29	7	PSMB10
3.33842e-84	0.253708	0.993	0.993	7.99318e-80	7	MT-ATP6
8.05744e-08	0.253486	0.277	0.258	0.00192919	7	SAMD9L
2.76679e-141	0.251584	0.998	0.995	6.62453e-137	7	RPL7A
0	2.48105	0.678	0.14	0	8	TNFRSF4
0	2.30773	0.78	0.072	0	8	FOXP3
0	1.83219	0.493	0.053	0	8	IL2RA
0	1.75852	0.81	0.415	0	8	BATF
0	1.74733	0.628	0.19	0	8	TNFRSF18
0	1.73247	0.886	0.586	0	8	SAT1
0	1.59729	0.828	0.346	0	8	TIGIT
0	1.52657	0.502	0.101	0	8	LINC01943
0	1.52054	0.926	0.477	0	8	LTB
0	1.47607	0.731	0.277	0	8	ICOS
0	1.45796	0.752	0.341	0	8	MIR4435-2HG
0	1.45174	0.562	0.104	0	8	TBC1D4
0	1.4276	0.742	0.312	0	8	CTLA4
0	1.41638	0.755	0.304	0	8	ARID5B
0	1.37155	0.781	0.423	0	8	CARD16
0	1.33046	0.559	0.113	0	8	SELL
0	1.31314	0.775	0.446	0	8	TNFRSF1B
0	1.26698	0.781	0.351	0	8	CD27
0	1.26095	0.76	0.398	0	8	PIM2
0	1.25313	0.744	0.396	0	8	DUSP4
0	1.20915	0.366	0.025	0	8	RTKN2
0	1.20213	0.434	0.076	0	8	GK
0	1.18579	0.543	0.215	0	8	PMAIP1
0	1.13752	0.378	0.077	0	8	LAIR2
0	1.12631	0.498	0.141	0	8	PELI1
0	1.11612	0.343	0.066	0	8	TNFRSF9
0	1.11022	0.491	0.101	0	8	IKZF2
0	1.08951	0.581	0.284	0	8	PHLDA1
0	1.07547	0.686	0.34	0	8	FCMR
0	1.0754	0.532	0.184	0	8	GLRX
0	1.05376	0.278	0.019	0	8	IL1R2
0	1.04208	0.305	0.078	0	8	MAGEH1
0	1.02274	0.672	0.338	0	8	DNPH1
0	1.00317	0.76	0.49	0	8	UCP2
0	0.996599	0.581	0.198	0	8	CD28
0	0.988694	0.645	0.335	0	8	BIRC3
0	0.966583	0.358	0.058	0	8	IL12RB2
0	0.960135	0.998	0.97	0	8	IL32
0	0.958322	0.704	0.398	0	8	GBP2
0	0.953614	0.282	0.015	0	8	CCR8
0	0.922429	0.838	0.605	0	8	ISG20
0	0.919155	0.666	0.384	0	8	CORO1B
0	0.909151	0.326	0.099	0	8	LTA
0	0.893821	0.918	0.718	0	8	RGS1
0	0.884474	0.387	0.125	0	8	OAS1
0	0.880659	0.456	0.187	0	8	IL21R
0	0.863722	0.506	0.161	0	8	CD4
0	0.853062	0.721	0.397	0	8	PBXIP1
0	0.844761	0.88	0.586	0	8	SPOCK2
0	0.843189	0.443	0.148	0	8	STAM
0	0.7948	0.278	0.028	0	8	F5
0	0.766267	0.455	0.179	0	8	SNX9
0	0.764172	0.532	0.238	0	8	SLAMF1
0	0.760795	0.528	0.238	0	8	TMEM173
0	0.739635	0.262	0.042	0	8	CUL9
0	0.73181	0.444	0.164	0	8	NCF4
0	0.72836	0.4	0.137	0	8	THEM4
0	0.726033	0.309	0.079	0	8	LAYN
0	0.72085	0.312	0.073	0	8	ETV7
0	0.645499	0.995	0.99	0	8	TMSB10
0	0.63256	0.316	0.102	0	8	POU2F2
0	0.632269	0.283	0.077	0	8	CCR4
0	0.629796	0.298	0.071	0	8	CD79B
0	0.521243	1	1	0	8	HLA-A
1.39473e-305	0.588139	0.269	0.078	3.3394e-301	8	HS3ST3B1
1.82322e-291	0.822756	0.624	0.345	4.36533e-287	8	EPSTI1
1.91273e-281	0.729777	0.456	0.202	4.57965e-277	8	TRAF1
2.05275e-278	0.599898	0.946	0.802	4.9149e-274	8	FXYD5
2.41642e-271	0.923473	0.681	0.424	5.78563e-267	8	CREM
7.54865e-269	0.830067	0.689	0.431	1.80737e-264	8	IL10RA
4.15553e-262	0.535998	0.973	0.93	9.94958e-258	8	OAZ1
1.02665e-261	0.593662	0.992	0.971	2.45811e-257	8	BTG1
9.81402e-252	0.766777	0.528	0.278	2.34977e-247	8	UGP2
2.29135e-249	0.63725	0.428	0.188	5.48618e-245	8	DUSP16
1.09266e-247	0.74109	0.783	0.552	2.61616e-243	8	GBP5
4.71689e-243	0.26222	1	1	1.12937e-238	8	B2M
2.14687e-242	0.649409	0.975	0.87	5.14025e-238	8	S100A4
2.16118e-242	0.551503	0.28	0.097	5.1745e-238	8	CD59
4.16717e-242	0.722839	0.482	0.239	9.97745e-238	8	NAMPT
2.33578e-241	0.706619	0.51	0.262	5.59255e-237	8	RHBDD2
1.2667e-238	0.710278	0.322	0.123	3.03286e-234	8	GADD45A
1.48765e-237	0.684733	0.485	0.24	3.56188e-233	8	FAS
3.23055e-233	0.605369	0.405	0.179	7.73491e-229	8	TPP1
2.48009e-232	0.529291	0.326	0.125	5.93809e-228	8	UXS1
1.34302e-231	0.605834	0.349	0.141	3.2156e-227	8	FRMD4B
1.23042e-230	0.623138	0.387	0.169	2.94598e-226	8	HTATIP2
9.41064e-225	0.506131	0.252	0.084	2.25319e-220	8	ZC3H12D
3.17041e-222	0.580974	0.364	0.153	7.59092e-218	8	PBX4
5.34084e-220	0.822118	0.296	0.115	1.27876e-215	8	HPGD
6.48051e-213	0.710615	0.743	0.53	1.55163e-208	8	CYTOR
1.49779e-210	0.538845	0.33	0.136	3.58616e-206	8	FAM110A
3.29343e-209	0.655707	0.767	0.562	7.88546e-205	8	RHOH
4.15299e-206	0.605204	0.84	0.695	9.9435e-202	8	SOD1
1.55193e-205	0.685698	0.915	0.78	3.71579e-201	8	TSC22D3
6.95621e-204	0.509732	0.253	0.09	1.66553e-199	8	MAP1LC3A
1.7831e-201	0.655735	0.561	0.315	4.26928e-197	8	SOCS3
1.30037e-200	0.519146	0.927	0.846	3.11348e-196	8	ARPC1B
7.62053e-200	0.665684	0.561	0.324	1.82458e-195	8	IGFLR1
1.04077e-193	0.63026	0.452	0.23	2.49193e-189	8	PHTF2
1.8233e-186	0.601379	0.735	0.538	4.36553e-182	8	RHOG
3.90807e-183	0.588902	0.592	0.364	9.35709e-179	8	TNIP1
5.04255e-183	0.655785	0.54	0.312	1.20734e-178	8	PRDM1
9.90482e-182	0.504659	0.297	0.123	2.37151e-177	8	IL18R1
7.10959e-181	0.488845	0.28	0.113	1.70225e-176	8	TMEM154
6.0302e-177	0.593747	0.662	0.443	1.44381e-172	8	UBE2B
9.709e-175	0.564818	0.603	0.373	2.32463e-170	8	NDFIP1
1.7287e-174	0.54545	0.644	0.426	4.13902e-170	8	PPM1G
1.01281e-169	0.754878	0.477	0.274	2.42498e-165	8	PIM3
3.67992e-169	0.580633	0.448	0.24	8.81084e-165	8	PCED1B
5.17773e-169	0.544988	0.502	0.28	1.2397e-164	8	CTSB
1.4204e-168	0.55181	0.617	0.401	3.40086e-164	8	PRDX2
1.49742e-168	0.679733	0.692	0.495	3.58528e-164	8	RPS27L
4.11407e-166	0.565742	0.387	0.188	9.85031e-162	8	CCR6
3.31679e-161	0.611721	0.608	0.386	7.9414e-157	8	SIRPG
7.78023e-159	0.522716	0.42	0.22	1.86282e-154	8	TNIK
9.81164e-156	0.545841	0.428	0.228	2.3492e-151	8	IL6ST
2.4046e-153	0.557868	0.467	0.269	5.75733e-149	8	GALM
2.74246e-153	0.447201	0.372	0.179	6.56626e-149	8	MAF
5.298e-153	0.537529	0.412	0.221	1.2685e-148	8	REXO2
7.48112e-153	0.571476	0.523	0.316	1.7912e-148	8	HNRNPLL
9.58039e-153	0.516058	0.372	0.187	2.29383e-148	8	ATOX1
2.34725e-150	0.74843	0.644	0.477	5.62003e-146	8	SYNGR2
1.77871e-149	0.443884	0.93	0.862	4.25877e-145	8	YWHAB
1.38295e-148	0.411809	0.25	0.103	3.3112e-144	8	BACH1
2.22075e-144	0.397279	0.976	0.91	5.31714e-140	8	CD74
3.53438e-144	0.482523	0.358	0.179	8.46237e-140	8	CNST
1.14713e-140	0.528172	0.502	0.301	2.74658e-136	8	TLK1
5.56506e-140	0.426182	0.314	0.147	1.33244e-135	8	ICAM2
4.45311e-138	0.545564	0.46	0.27	1.06621e-133	8	BTG3
3.02905e-136	0.520474	0.428	0.243	7.25246e-132	8	CNIH1
7.46654e-136	0.446055	0.279	0.127	1.78771e-131	8	PVT1
4.90028e-135	0.511182	0.743	0.576	1.17327e-130	8	CALM3
7.86454e-135	0.525982	0.371	0.197	1.88301e-130	8	TYMP
4.53692e-133	0.455831	0.296	0.14	1.08628e-128	8	NABP1
4.49535e-131	0.433171	0.279	0.129	1.07632e-126	8	SPATS2L
1.67368e-130	0.435518	0.424	0.232	4.0073e-126	8	TNFRSF25
4.55856e-130	0.554525	0.623	0.432	1.09146e-125	8	USP15
8.66716e-130	0.498888	0.714	0.542	2.07518e-125	8	IL2RB
4.19663e-129	0.487973	0.374	0.2	1.0048e-124	8	RAB11FIP1
1.21189e-127	0.586924	0.598	0.412	2.90163e-123	8	NFKBIZ
1.763e-127	0.394039	0.296	0.141	4.22116e-123	8	LIMA1
2.78126e-127	0.655398	0.387	0.214	6.65918e-123	8	MX1
3.27703e-127	0.432845	0.338	0.17	7.84619e-123	8	PHACTR2
8.00656e-127	0.441769	0.31	0.151	1.91701e-122	8	HOXB2
1.11982e-126	0.477977	0.365	0.195	2.6812e-122	8	GRINA
4.74533e-125	0.487265	0.65	0.475	1.13617e-120	8	NDUFV2
3.6405e-124	0.469423	0.623	0.426	8.71646e-120	8	TNFRSF14
7.30694e-124	0.415345	0.295	0.144	1.7495e-119	8	SEC14L1
1.31026e-123	0.741362	0.483	0.306	3.13716e-119	8	IFI6
2.23808e-123	0.438965	0.34	0.177	5.35863e-119	8	ZC3H7A
2.66955e-120	0.516473	0.625	0.444	6.3917e-116	8	CACYBP
6.98554e-120	0.406816	0.286	0.138	1.67255e-115	8	MAST4
8.07972e-119	0.416761	0.301	0.15	1.93453e-114	8	CRTAP
3.27676e-118	0.528681	0.554	0.369	7.84554e-114	8	PIK3IP1
9.17789e-118	0.558615	0.4	0.232	2.19746e-113	8	SERPINB9
6.18085e-117	0.452136	0.332	0.173	1.47988e-112	8	PLK3
1.00715e-116	0.475444	0.71	0.535	2.41142e-112	8	STAT3
6.14916e-116	0.450818	0.408	0.234	1.47229e-111	8	SLC44A2
1.06032e-115	0.353161	0.908	0.832	2.53872e-111	8	SUMO2
1.93124e-115	0.370868	0.999	1	4.62396e-111	8	MALAT1
1.24062e-114	0.449722	0.832	0.724	2.97042e-110	8	CYTIP
5.03265e-114	0.586912	0.789	0.697	1.20497e-109	8	CTSC
8.59995e-114	0.479769	0.291	0.147	2.05909e-109	8	LY75
1.01107e-113	0.544253	0.631	0.455	2.4208e-109	8	PDE4B
1.30751e-113	0.449188	0.261	0.125	3.13057e-109	8	ZNF101
4.08398e-113	0.713474	0.752	0.639	9.77827e-109	8	PKM
1.48647e-112	0.521182	0.66	0.487	3.55905e-108	8	NEAT1
1.65633e-112	0.476771	0.426	0.253	3.96575e-108	8	P2RY10
3.31025e-111	0.447287	0.421	0.249	7.92573e-107	8	CMTM7
7.05256e-111	0.571276	0.521	0.347	1.68859e-106	8	ACP5
9.67537e-111	0.49361	0.629	0.45	2.31657e-106	8	SLA
3.98827e-110	0.49443	0.334	0.181	9.54912e-106	8	BCL2L1
4.7534e-110	0.444779	0.326	0.172	1.13811e-105	8	ENTPD1
1.60658e-109	0.379683	0.281	0.139	3.84664e-105	8	TXNDC11
2.10413e-107	0.391604	0.262	0.127	5.03793e-103	8	TMEM140
8.4993e-107	0.433023	0.68	0.516	2.03499e-102	8	RAP1A
1.11689e-106	0.523613	0.321	0.176	2.67416e-102	8	NINJ1
1.88338e-106	0.397583	0.79	0.667	4.50939e-102	8	UBE2D2
1.77394e-105	0.327199	0.994	0.99	4.24734e-101	8	FTH1
2.47608e-105	0.442434	0.428	0.258	5.92848e-101	8	CCM2
3.12448e-102	0.435317	0.415	0.25	7.48094e-98	8	NIBAN1
5.98484e-102	0.414758	0.275	0.139	1.43295e-97	8	LAX1
1.58369e-101	0.353945	0.286	0.145	3.79182e-97	8	KDSR
1.10043e-98	0.429974	0.418	0.256	2.63475e-94	8	GRSF1
3.11438e-98	0.37129	0.306	0.163	7.45676e-94	8	TACC3
8.24376e-98	0.411985	0.662	0.492	1.9738e-93	8	SH3BGRL
1.94316e-96	0.436587	0.618	0.449	4.65251e-92	8	SCAND1
3.6118e-96	0.408754	0.473	0.305	8.64773e-92	8	GTF3C6
7.39584e-95	0.395461	0.268	0.138	1.77079e-90	8	TRIM14
1.86348e-94	0.366347	0.971	0.946	4.46172e-90	8	SRGN
2.46725e-94	0.424469	0.486	0.317	5.90733e-90	8	CASP1
6.70093e-94	0.442318	0.551	0.378	1.6044e-89	8	SAMHD1
2.3398e-92	0.439205	0.306	0.171	5.60218e-88	8	SMS
5.51779e-92	0.400372	0.373	0.221	1.32113e-87	8	IFNAR2
2.12826e-91	0.364258	0.527	0.343	5.09569e-87	8	CD5
1.35906e-90	0.498584	0.686	0.558	3.25399e-86	8	SH2D2A
1.29964e-89	0.342863	0.286	0.153	3.11172e-85	8	TRAF3
8.45122e-88	0.346966	0.834	0.72	2.02348e-83	8	JAK1
1.00127e-86	0.39756	0.549	0.388	2.39735e-82	8	SDF4
1.40563e-86	0.360808	0.869	0.773	3.36549e-82	8	CIRBP
3.21016e-86	0.391381	0.28	0.152	7.68608e-82	8	RAB9A
3.2151e-84	0.435608	0.533	0.375	7.69792e-80	8	TTC39C
3.79245e-84	0.394811	0.71	0.565	9.08027e-80	8	SQSTM1
4.24213e-84	0.364911	0.859	0.769	1.01569e-79	8	UQCRB
1.35663e-83	0.471259	0.605	0.462	3.24818e-79	8	CFLAR
6.05947e-83	0.364074	0.334	0.193	1.45082e-78	8	GOLGA8B
7.39437e-83	0.44944	0.653	0.498	1.77043e-78	8	SYNE2
6.0024e-81	0.272894	0.985	0.972	1.43715e-76	8	ARHGDIB
1.19276e-80	0.326242	0.312	0.176	2.85582e-76	8	NDFIP2
2.29653e-80	0.303774	0.974	0.948	5.49859e-76	8	SARAF
7.67369e-80	0.340972	0.386	0.237	1.83731e-75	8	PTTG1
1.09909e-79	0.447505	0.529	0.377	2.63155e-75	8	CMTM6
1.92965e-79	0.378642	0.636	0.486	4.62015e-75	8	NOP10
5.6793e-79	0.323849	0.276	0.15	1.35979e-74	8	TOX2
3.63869e-78	0.359476	0.292	0.167	8.71213e-74	8	PMVK
4.9714e-78	0.377093	0.545	0.386	1.1903e-73	8	ELOVL5
1.47668e-77	0.388621	0.741	0.612	3.53561e-73	8	SKAP1
2.81668e-77	0.343949	0.307	0.176	6.74399e-73	8	NCOA3
2.91641e-76	0.318411	0.926	0.892	6.98277e-72	8	IL2RG
6.16475e-76	0.32551	0.796	0.692	1.47603e-71	8	COX5B
8.55571e-76	0.367916	0.379	0.236	2.04849e-71	8	RELB
2.62393e-75	0.354639	0.343	0.207	6.28249e-71	8	TSPAN5
6.66017e-75	0.359668	0.386	0.244	1.59464e-70	8	DGKA
3.79222e-74	0.302656	0.322	0.189	9.07971e-70	8	CCDC167
4.33127e-74	0.355344	0.275	0.155	1.03703e-69	8	HDAC7
[truncated: 6,468 more rows]

## Sheet: Table S5
Supplementary Table S5. scRNA-seq cluster markers of CD8.C12(GZMK+ T) cells from six STAD patient samples
p_val	avg_log2FC	pct.1	pct.2	p_val_adj	cluster	gene
2.53e-212	1.30217	0.971	0.729	6.06e-208	0	CXCR4
9.16e-124	0.733921	0.964	0.861	2.19e-119	0	RPL13A
3.44e-122	0.663333	1	1	8.24e-118	0	MALAT1
3.05e-116	0.967061	0.944	0.813	7.3e-112	0	ZFP36L2
3.84e-104	0.975928	0.897	0.718	9.19e-100	0	ZFP36
7.1e-98	0.955187	0.945	0.813	1.7e-93	0	JUNB
1.74e-93	0.985247	0.793	0.506	4.16e-89	0	NR4A2
3.43e-93	0.894988	0.877	0.646	8.21e-89	0	TNFAIP3
8.35e-92	0.971986	0.814	0.561	2e-87	0	BTG2
5.77e-85	1.43518	0.379	0.113	1.38e-80	0	IL7R
2.19e-82	1.12204	0.509	0.228	5.25e-78	0	CREM
3.73e-78	0.832024	0.846	0.616	8.92e-74	0	TSC22D3
1.54e-77	0.513922	0.978	0.959	3.69e-73	0	RPS2
5.06e-74	0.815559	0.893	0.732	1.21e-69	0	DNAJB1
5.91e-74	1.10848	0.528	0.258	1.41e-69	0	ZNF331
2.97e-73	0.59192	0.991	0.95	7.12e-69	0	BTG1
1.01e-72	0.949436	0.359	0.11	2.43e-68	0	GPR183
1.06e-69	0.833363	0.649	0.392	2.54e-65	0	YPEL5
1.88e-67	0.495439	0.973	0.929	4.51e-63	0	SARAF
4.75e-63	0.861452	0.648	0.4	1.14e-58	0	HIST1H4C
5.55e-61	0.918892	0.424	0.185	1.33e-56	0	MYADM
3.09e-60	0.790057	0.447	0.204	7.4e-56	0	CSRNP1
1.19e-59	0.54793	0.965	0.913	2.85e-55	0	MT-ATP8
4.47e-59	1.19645	0.478	0.244	1.07e-54	0	FOSB
1.23e-57	0.726288	0.955	0.898	2.96e-53	0	HSP90AA1
9.74e-57	0.992601	0.25	0.064	2.33e-52	0	KLF2
5.97e-55	0.936695	0.654	0.449	1.43e-50	0	RGCC
3.89e-54	0.830042	0.482	0.247	9.32e-50	0	SOCS1
1.04e-52	0.565924	0.922	0.784	2.49e-48	0	DUSP2
6.97e-52	0.652934	0.574	0.326	1.67e-47	0	TENT5C
4.93e-49	0.560487	0.901	0.814	1.18e-44	0	MT-ND2
1.78e-48	0.83455	0.645	0.437	4.26e-44	0	NFKBIA
4.31e-47	0.360471	0.992	0.979	1.03e-42	0	RPS16
7.28e-46	0.898643	0.593	0.411	1.74e-41	0	DUSP4
5.18e-45	0.686515	0.646	0.443	1.24e-40	0	MT-ND6
5.77e-45	0.367928	0.973	0.957	1.38e-40	0	RPS29
6.23e-45	0.613503	0.734	0.558	1.49e-40	0	DNAJA1
8.36e-45	0.318212	0.996	0.996	2e-40	0	EIF1
3.22e-44	0.749731	0.375	0.179	7.72e-40	0	SOCS3
5.78e-44	0.691713	0.441	0.221	1.38e-39	0	TNFSF9
2.36e-43	0.595391	0.662	0.467	5.64e-39	0	RPS20
2.78e-43	0.565451	0.858	0.744	6.66e-39	0	HSP90AB1
4.09e-43	0.589907	0.812	0.685	9.8e-39	0	LDHA
1.14e-42	0.685634	0.651	0.458	2.72e-38	0	AHNAK
4.17e-42	0.389139	0.981	0.961	9.98e-38	0	SRGN
1.75e-41	0.670323	0.586	0.382	4.2e-37	0	NEAT1
7.64e-41	0.585708	0.701	0.538	1.83e-36	0	SRSF2
7.8e-41	0.628102	0.271	0.102	1.87e-36	0	P2RY8
3.79e-40	0.426631	0.978	0.957	9.08e-36	0	MT-ND1
1.88e-39	0.704932	0.381	0.191	4.49e-35	0	SERTAD1
2.92e-39	0.560797	0.756	0.601	6.98e-35	0	MYH9
1.64e-38	0.378007	0.99	0.976	3.93e-34	0	H3F3B
4.82e-37	0.253901	0.998	0.996	1.15e-32	0	RPL23A
7.82e-37	0.614291	0.31	0.141	1.87e-32	0	IFRD1
2.58e-35	0.631554	0.407	0.224	6.17e-31	0	ARID5B
9.06e-35	0.500664	0.777	0.654	2.17e-30	0	CD44
1.12e-34	0.485339	0.875	0.773	2.68e-30	0	SRSF7
4.56e-34	0.521705	0.304	0.134	1.09e-29	0	CD28
6.97e-33	0.54722	0.527	0.347	1.67e-28	0	EIF5
3.39e-32	0.359476	0.914	0.862	8.13e-28	0	RPL27A
5.95e-32	0.529395	0.556	0.381	1.42e-27	0	EML4
1.75e-31	0.553705	0.368	0.198	4.19e-27	0	SKIL
3.91e-31	0.601148	0.426	0.256	9.37e-27	0	DDX3X
4.05e-31	0.521938	0.387	0.218	9.71e-27	0	HNRNPUL1
5.39e-30	0.561184	0.546	0.373	1.29e-25	0	NFATC2
4.26e-29	0.575897	0.295	0.146	1.02e-24	0	H2AFX
1.76e-28	0.532586	0.479	0.308	4.21e-24	0	RNF19A
2.18e-28	0.522459	0.602	0.449	5.21e-24	0	BRD2
5.27e-28	0.663798	0.836	0.768	1.26e-23	0	JUN
6.84e-28	0.584308	0.507	0.344	1.64e-23	0	TUBB4B
1.46e-27	0.521906	0.984	0.982	3.5e-23	0	FTH1
1.81e-27	0.492343	0.295	0.147	4.34e-23	0	PDE3B
2.91e-27	0.480757	0.331	0.176	6.98e-23	0	FOXP1
3.04e-27	0.477739	0.601	0.433	7.29e-23	0	SYNE2
4.48e-27	0.514962	0.456	0.295	1.07e-22	0	SPOCK2
4.9e-27	0.321458	0.91	0.86	1.17e-22	0	RPL38
9.1e-27	0.500009	0.258	0.123	2.18e-22	0	POLR2A
1.36e-26	0.52544	0.563	0.412	3.25e-22	0	IDS
1.55e-26	0.508912	0.303	0.16	3.7e-22	0	ABLIM1
3.7e-26	0.466105	0.269	0.131	8.86e-22	0	PDE4DIP
1.25e-25	0.436876	0.708	0.574	2.99e-21	0	SRSF5
1.48e-25	0.443355	0.384	0.224	3.54e-21	0	MCUB
3.13e-25	0.545723	0.371	0.221	7.5e-21	0	MAP3K8
1.16e-24	0.504603	0.284	0.145	2.77e-20	0	BHLHE40
2.19e-24	0.381401	0.951	0.927	5.24e-20	0	MT-ND5
3.54e-24	0.394024	0.856	0.736	8.46e-20	0	DUSP1
1.74e-23	0.455854	0.554	0.396	4.17e-19	0	STAT3
8.77e-23	0.49268	0.439	0.289	2.1e-18	0	FCMR
9.72e-23	0.492367	0.304	0.169	2.33e-18	0	TSPYL2
1.44e-22	0.414388	0.699	0.562	3.45e-18	0	PRRC2C
2.21e-22	0.466196	0.472	0.32	5.28e-18	0	SYTL3
3.25e-22	0.481645	0.354	0.206	7.79e-18	0	LTB
3.28e-22	0.440267	0.25	0.127	7.85e-18	0	GSPT1
3.46e-22	0.427852	0.285	0.153	8.27e-18	0	PDE4D
4.29e-22	0.428683	0.33	0.191	1.03e-17	0	BIRC3
4.65e-22	0.410164	0.553	0.406	1.11e-17	0	CCNL1
5.68e-22	0.280092	0.989	0.993	1.36e-17	0	MT-CO3
1.2e-21	0.449484	0.445	0.301	2.87e-17	0	DDX6
1.31e-21	0.48413	0.341	0.204	3.13e-17	0	CD82
1.61e-21	0.483299	0.362	0.222	3.84e-17	0	NFKBIZ
1.85e-21	0.476117	0.297	0.168	4.44e-17	0	SLC38A2
2.16e-21	0.442789	0.676	0.541	5.18e-17	0	MCL1
1.03e-20	0.383441	0.686	0.561	2.48e-16	0	LEPROTL1
1.09e-20	0.52977	0.586	0.459	2.6e-16	0	CLDND1
4.29e-20	0.410102	0.868	0.813	1.03e-15	0	KLF6
5e-20	0.458331	0.357	0.222	1.2e-15	0	PIM2
6.35e-20	0.431075	0.288	0.165	1.52e-15	0	HIF1A
6.56e-20	0.415171	0.252	0.137	1.57e-15	0	TUBA1C
1.11e-19	0.449863	0.355	0.223	2.65e-15	0	SDCBP
1.61e-19	0.279031	0.911	0.873	3.86e-15	0	EEF2
1.84e-19	0.396385	0.415	0.275	4.41e-15	0	CCSER2
2.28e-19	0.379491	0.27	0.149	5.46e-15	0	SETD2
2.88e-19	0.448806	0.41	0.28	6.9e-15	0	SBDS
3.32e-19	0.40986	0.627	0.501	7.94e-15	0	ZFAS1
7.51e-19	0.381555	0.68	0.576	1.8e-14	0	EZR
7.82e-19	0.377579	0.298	0.172	1.87e-14	0	RIPOR2
9.83e-19	0.637668	0.617	0.485	2.35e-14	0	FOS
1.24e-18	0.383305	0.385	0.25	2.98e-14	0	BCL11B
2.51e-18	0.413273	0.357	0.23	6.02e-14	0	EPB41
6.89e-18	0.433953	0.375	0.25	1.65e-13	0	RALGAPA1
1.76e-17	0.315265	0.71	0.607	4.21e-13	0	NOP53
1.79e-17	0.49034	0.615	0.5	4.28e-13	0	DDIT4
5.12e-17	0.386239	0.264	0.151	1.23e-12	0	CEMIP2
6.23e-17	0.37463	0.414	0.282	1.49e-12	0	ETS1
7.59e-17	0.361505	0.269	0.156	1.82e-12	0	SNHG16
9.78e-17	0.370283	0.564	0.44	2.34e-12	0	AKAP13
1.06e-16	0.465338	0.544	0.422	2.55e-12	0	PIK3R1
1.11e-16	0.375086	0.265	0.155	2.66e-12	0	IQGAP2
1.26e-16	0.331324	0.538	0.405	3.02e-12	0	PPP2R5C
1.66e-16	0.386088	0.397	0.27	3.97e-12	0	ZC3HAV1
1.74e-16	0.467467	0.28	0.169	4.16e-12	0	PMAIP1
2.94e-16	0.377996	0.408	0.293	7.03e-12	0	NOP58
3.61e-16	0.414121	0.435	0.314	8.63e-12	0	ARID5A
8.7e-16	0.451037	0.445	0.328	2.08e-11	0	PDE4B
1.1e-15	0.377507	0.344	0.229	2.63e-11	0	FAM102A
1.44e-15	0.352502	0.253	0.148	3.45e-11	0	NUP98
1.45e-15	0.409405	0.306	0.193	3.47e-11	0	HLA-DRB5
3.11e-15	0.382677	0.636	0.517	7.44e-11	0	SAT1
3.42e-15	0.407705	0.553	0.438	8.2e-11	0	TUBA1B
3.64e-15	0.35107	0.415	0.3	8.71e-11	0	SFPQ
3.92e-15	0.335762	0.512	0.391	9.38e-11	0	IKZF1
6.39e-15	0.380259	0.464	0.348	1.53e-10	0	UBE2B
6.43e-15	0.399324	0.322	0.214	1.54e-10	0	PPP1R16B
8.14e-15	0.308545	0.7	0.596	1.95e-10	0	CYTIP
1.1e-14	0.33564	0.299	0.189	2.65e-10	0	ZFAND5
1.17e-14	0.253162	0.756	0.645	2.8e-10	0	RNF213
1.28e-14	0.312316	0.315	0.201	3.07e-10	0	MGAT4A
1.48e-14	0.335796	0.397	0.278	3.55e-10	0	ATP1A1
1.64e-14	0.328009	0.329	0.214	3.92e-10	0	ATM
1.78e-14	0.393692	0.273	0.172	4.26e-10	0	SNHG1
2.82e-14	0.31331	0.616	0.512	6.76e-10	0	RPS17
3.2e-14	0.376511	0.592	0.481	7.67e-10	0	ADGRE5
5.25e-14	0.33069	0.429	0.313	1.26e-09	0	SRRM2
5.49e-14	0.322501	0.615	0.512	1.32e-09	0	SF1
5.5e-14	0.381968	0.563	0.436	1.32e-09	0	PPP1R15A
5.6e-14	0.340145	0.283	0.177	1.34e-09	0	MLLT3
5.81e-14	0.457032	0.331	0.227	1.39e-09	0	HSPH1
1.1e-13	0.361502	0.465	0.349	2.63e-09	0	RUNX3
1.42e-13	0.302219	0.681	0.587	3.39e-09	0	SEPTIN9
1.81e-13	0.335331	0.327	0.22	4.33e-09	0	JMJD6
2.35e-13	0.370924	0.375	0.263	5.63e-09	0	RGS2
2.63e-13	0.331047	0.627	0.514	6.31e-09	0	LITAF
2.86e-13	0.257706	0.816	0.759	6.84e-09	0	RPL7
3.6e-13	0.450737	0.699	0.605	8.61e-09	0	IER2
4.91e-13	0.296541	0.272	0.17	1.17e-08	0	EIF4G1
5.62e-13	0.287411	0.626	0.526	1.35e-08	0	HSPE1
9.62e-13	0.308375	0.34	0.235	2.3e-08	0	HMGA1
1.13e-12	0.291678	0.258	0.162	2.71e-08	0	SSH2
1.4e-12	0.304482	0.3	0.201	3.36e-08	0	RSBN1
2.17e-12	0.343003	0.463	0.352	5.19e-08	0	SLC38A1
3.02e-12	0.317997	0.423	0.316	7.24e-08	0	G3BP2
3.25e-12	0.268159	0.32	0.215	7.77e-08	0	JUND
3.28e-12	0.313066	0.426	0.318	7.86e-08	0	DNAJB6
3.47e-12	0.292254	0.623	0.522	8.31e-08	0	GAS5
3.8e-12	0.29421	0.418	0.312	9.11e-08	0	WAS
4.78e-12	0.29987	0.493	0.382	1.14e-07	0	AKNA
5.82e-12	0.289593	0.298	0.198	1.39e-07	0	PRPF8
6.51e-12	0.323948	0.604	0.516	1.56e-07	0	SNHG6
9.42e-12	0.396538	0.466	0.373	2.26e-07	0	SLA
9.62e-12	0.285227	0.682	0.59	2.3e-07	0	PCED1B-AS1
1.1e-11	0.367897	0.308	0.211	2.64e-07	0	ICOS
1.25e-11	0.315402	0.317	0.223	3e-07	0	TGFB1
1.44e-11	0.297794	0.316	0.215	3.46e-07	0	DDX21
1.71e-11	0.287776	0.721	0.678	4.09e-07	0	FXYD5
1.74e-11	0.329351	0.437	0.336	4.17e-07	0	LYST
2.44e-11	0.296407	0.338	0.241	5.85e-07	0	CHD1
2.48e-11	0.314814	0.552	0.455	5.93e-07	0	SELENOK
3.13e-11	0.28264	0.678	0.588	7.49e-07	0	RBM39
3.2e-11	0.319687	0.433	0.328	7.67e-07	0	WSB1
3.25e-11	0.483765	0.557	0.475	7.78e-07	0	ANXA1
4.65e-11	0.324965	0.784	0.706	1.11e-06	0	RGS1
5.65e-11	0.315867	0.254	0.167	1.35e-06	0	IVNS1ABP
5.88e-11	0.34258	0.294	0.205	1.41e-06	0	ODC1
5.92e-11	0.280049	0.253	0.164	1.42e-06	0	WAC
6.91e-11	0.394434	0.608	0.544	1.65e-06	0	TUBA4A
9.64e-11	0.263932	0.334	0.234	2.31e-06	0	SF3A1
9.92e-11	0.26411	0.389	0.293	2.37e-06	0	DDX18
1.11e-10	0.282982	0.313	0.22	2.67e-06	0	GLG1
1.19e-10	0.303934	0.732	0.665	2.85e-06	0	SNHG29
1.59e-10	0.288921	0.49	0.395	3.8e-06	0	TC2N
1.71e-10	0.293257	0.319	0.229	4.09e-06	0	NAA50
1.89e-10	0.297883	0.441	0.344	4.53e-06	0	SNHG8
1.91e-10	0.345964	0.757	0.711	4.57e-06	0	IRF1
2.73e-10	0.297483	0.518	0.418	6.54e-06	0	CD6
3.14e-10	0.293862	0.393	0.297	7.52e-06	0	AKAP9
3.38e-10	0.301325	0.706	0.633	8.09e-06	0	ITM2C
4.48e-10	0.28043	0.433	0.334	1.07e-05	0	REL
5.89e-10	0.288589	0.298	0.211	1.41e-05	0	ANKRD11
6.15e-10	0.313244	0.334	0.249	1.47e-05	0	ATP2B4
6.84e-10	0.284784	0.565	0.466	1.64e-05	0	ARID4B
8.24e-10	0.278424	0.638	0.564	1.97e-05	0	ANKRD12
8.68e-10	0.294638	0.265	0.183	2.08e-05	0	TACC1
1.3e-09	0.325645	0.387	0.298	3.11e-05	0	WNK1
2.5e-09	0.257818	0.432	0.338	6e-05	0	H2AFV
3.66e-09	0.264754	0.389	0.3	8.76e-05	0	NONO
3.71e-09	0.270569	0.306	0.221	8.89e-05	0	GGA2
5.47e-09	0.28865	0.422	0.33	0.000130849	0	TRAT1
1.04e-08	0.26175	0.525	0.44	0.000249459	0	OCIAD2
1.3e-08	0.261453	0.257	0.18	0.000311875	0	TTC3
1.66e-08	0.302257	0.458	0.366	0.00039827	0	FLNA
1.91e-08	0.256394	0.269	0.192	0.000456553	0	DNAJB9
1.97e-08	0.269792	0.421	0.334	0.000470658	0	FAM177A1
2.82e-08	0.306695	0.505	0.433	0.000675932	0	HERPUD1
3.54e-08	0.316864	0.419	0.338	0.00084681	0	HSPD1
5.56e-08	0.269582	0.459	0.38	0.00133157	0	CDKN1B
5.77e-08	0.262625	0.379	0.298	0.00138036	0	PCM1
7.99e-08	0.272806	0.279	0.206	0.00191422	0	RALGDS
8.79e-08	0.317002	0.56	0.483	0.00210412	0	SLC2A3
1.58e-07	0.272489	0.433	0.353	0.00378447	0	TAF1D
2.68e-07	0.286544	0.285	0.213	0.00641407	0	GATA3
2.12e-06	0.254508	0.415	0.346	0.0506902	0	CHD2
3.27e-06	0.254907	0.326	0.264	0.0783117	0	SRRT
9.04e-06	0.335317	0.493	0.446	0.216465	0	TUBA1A
1.17e-87	0.432678	0.999	0.995	2.8e-83	1	PFN1
3.15e-84	0.518209	0.996	0.989	7.53e-80	1	CCL5
9.85e-68	0.927272	0.358	0.118	2.36e-63	1	IGLV1-51
1.41e-67	0.372477	1	1	3.37e-63	1	ACTB
9.61e-60	0.77755	0.285	0.083	2.3e-55	1	IGLV2-14
3.94e-58	0.838094	0.385	0.156	9.43e-54	1	JCHAIN
2.18e-52	0.760984	0.446	0.216	5.23e-48	1	IGKV3-20
1.88e-49	0.342349	0.999	0.991	4.5e-45	1	IL32
7.07e-46	0.312698	0.992	0.987	1.69e-41	1	CD3E
3.84e-44	0.382433	0.965	0.909	9.2e-40	1	HCST
1.25e-40	0.688685	0.253	0.091	2.99e-36	1	IGKV4-1
1.63e-36	0.34551	0.992	0.978	3.91e-32	1	SH3BGRL3
1.01e-35	0.402639	0.979	0.949	2.42e-31	1	NKG7
1.49e-35	0.377477	0.931	0.872	3.56e-31	1	CLIC1
7.72e-35	0.342284	0.963	0.915	1.85e-30	1	GZMA
8.04e-35	0.292324	0.98	0.967	1.93e-30	1	ATP5F1E
2.3e-34	0.559265	0.537	0.378	5.5e-30	1	RPS10
1.23e-33	0.308502	0.979	0.953	2.93e-29	1	CORO1A
1.27e-33	0.599258	0.466	0.297	3.03e-29	1	PLEKHF1
8.08e-33	0.282612	0.992	0.974	1.93e-28	1	CFL1
1.96e-31	0.325298	0.962	0.925	4.7e-27	1	PLAAT4
4.37e-30	0.510339	0.584	0.427	1.05e-25	1	SIT1
3.26e-29	0.406762	0.876	0.853	7.81e-25	1	GZMK
7.54e-29	0.295965	0.998	0.99	1.81e-24	1	MT-ATP6
3.14e-27	0.435571	0.79	0.7	7.52e-23	1	GIMAP7
9.66e-27	0.52729	0.584	0.433	2.31e-22	1	CXCR6
2.81e-23	0.276957	0.949	0.934	6.73e-19	1	CD3D
4.01e-22	0.288488	0.913	0.866	9.61e-18	1	IL2RG
1.46e-21	0.283846	0.892	0.852	3.49e-17	1	RHOA
2.03e-21	0.39543	0.759	0.674	4.86e-17	1	GZMM
2.9e-21	0.312566	0.79	0.722	6.95e-17	1	UQCR11
3.12e-21	0.258551	0.945	0.9	7.46e-17	1	TMA7
7.38e-21	0.255177	0.984	0.966	1.77e-16	1	CST7
6.75e-20	0.25798	0.952	0.9	1.62e-15	1	MYL12A
1.85e-19	0.383109	0.611	0.5	4.43e-15	1	ABRACL
2.59e-19	0.27206	0.929	0.886	6.2e-15	1	MYL12B
5.64e-19	0.559837	0.444	0.329	1.35e-14	1	KLRG1
1.31e-18	0.353383	0.684	0.606	3.14e-14	1	PPP1R18
1.53e-18	0.383799	0.716	0.65	3.67e-14	1	GIMAP5
2.51e-18	0.258744	0.915	0.867	6.02e-14	1	ATP5MG
3.67e-18	0.79196	0.35	0.224	8.79e-14	1	CCL3
6.03e-18	0.645289	0.269	0.159	1.44e-13	1	CCL3L1
1.14e-17	0.317587	0.983	0.974	2.72e-13	1	CD74
1.17e-17	0.439665	0.303	0.188	2.8e-13	1	PVRIG
1.31e-17	0.350059	0.629	0.547	3.13e-13	1	ARPC5L
1.45e-17	0.289581	0.877	0.835	3.48e-13	1	LSP1
4.48e-17	0.253503	0.948	0.916	1.07e-12	1	PSME1
7.17e-17	0.251613	0.866	0.826	1.72e-12	1	OST4
1.65e-16	0.266526	0.848	0.804	3.96e-12	1	RNASEK
7.07e-16	0.274645	0.739	0.668	1.69e-11	1	PPP1CA
8.04e-16	0.270017	0.735	0.671	1.92e-11	1	SLC9A3R1
1.86e-15	0.292929	0.78	0.72	4.46e-11	1	CNN2
2.81e-15	0.405487	0.354	0.248	6.72e-11	1	TRG-AS1
5.1e-15	0.307397	0.704	0.621	1.22e-10	1	CXCR3
7.48e-15	0.638984	0.471	0.368	1.79e-10	1	TRBC1
8.88e-15	0.358604	0.77	0.681	2.13e-10	1	GZMH
2.66e-14	0.321607	0.621	0.559	6.37e-10	1	CSTB
3.36e-14	0.344138	0.717	0.642	8.04e-10	1	EMP3
3.47e-14	0.408296	0.298	0.198	8.3e-10	1	FCRL6
6.2e-14	0.312002	0.746	0.666	1.48e-09	1	ITM2A
6.67e-14	0.275187	0.783	0.716	1.6e-09	1	CTSC
8.18e-14	0.353772	0.513	0.418	1.96e-09	1	UCP2
1.1e-13	0.291624	0.612	0.53	2.64e-09	1	VAMP8
1.18e-13	0.267456	0.65	0.572	2.82e-09	1	GSTP1
1.3e-13	0.254945	0.863	0.822	3.12e-09	1	S100A6
2.73e-13	0.281906	0.706	0.641	6.52e-09	1	GPSM3
1.01e-12	0.330136	0.52	0.451	2.42e-08	1	SELENOW
1.67e-12	0.280067	0.599	0.526	4e-08	1	DBI
2.6e-12	0.289638	0.75	0.7	6.23e-08	1	GIMAP4
2.88e-12	0.269195	0.722	0.659	6.9e-08	1	PAXX
4.04e-12	0.313442	0.592	0.516	9.68e-08	1	TRAF3IP3
1.02e-11	0.468554	0.595	0.482	2.44e-07	1	CCL4L2
1.16e-11	0.406557	0.526	0.427	2.78e-07	1	IFNG
1.24e-11	0.300643	0.78	0.739	2.96e-07	1	TRBC2
1.4e-11	0.267267	0.699	0.65	3.36e-07	1	LAT
2.21e-11	0.300353	0.759	0.7	5.3e-07	1	CD8B
4.86e-11	0.291	0.262	0.176	1.16e-06	1	RAB37
5.31e-11	0.333486	0.331	0.247	1.27e-06	1	TNFRSF1A
7.75e-11	0.268546	0.643	0.547	1.86e-06	1	ALOX5AP
1.13e-10	0.255027	0.712	0.638	2.7e-06	1	LIME1
1.35e-10	0.256706	0.611	0.542	3.24e-06	1	SKAP1
1.56e-10	0.299065	0.384	0.303	3.74e-06	1	RGL4
1.73e-10	0.325361	0.387	0.305	4.14e-06	1	RHOC
2.41e-10	0.25823	0.683	0.63	5.78e-06	1	TBC1D10C
3.07e-10	0.282118	0.519	0.449	7.36e-06	1	SPCS2
3.26e-10	0.26159	0.59	0.518	7.81e-06	1	CALM3
3.41e-10	0.299151	0.426	0.352	8.16e-06	1	HSPB1
3.74e-10	0.344022	0.487	0.414	8.95e-06	1	FABP5
9.1e-10	0.277084	0.477	0.409	2.18e-05	1	BIN1
9.15e-10	0.294379	0.582	0.518	2.19e-05	1	DENND2D
1.04e-09	0.252818	0.689	0.654	2.48e-05	1	HIGD2A
1.32e-09	0.302818	0.465	0.386	3.16e-05	1	PTPN6
1.72e-09	0.295774	0.389	0.318	4.13e-05	1	ZNRD1
1.83e-09	0.282651	0.418	0.337	4.38e-05	1	CORO1B
1.89e-09	0.280209	0.451	0.372	4.52e-05	1	SAMD3
2.47e-09	0.261914	0.569	0.518	5.91e-05	1	ARPC4
2.64e-09	0.316306	0.408	0.332	6.31e-05	1	SIRPG
4.66e-09	0.256924	0.66	0.586	0.000111562	1	CTSW
4.93e-09	0.293594	0.406	0.335	0.000117936	1	GPR174
6.29e-09	0.263261	0.598	0.538	0.000150577	1	DDX17
1.19e-08	0.284536	0.55	0.502	0.000285764	1	FKBP1A
1.63e-08	0.254288	0.449	0.379	0.000389889	1	THEMIS
3.27e-08	0.269348	0.384	0.32	0.00078252	1	POLR2G
1.57e-07	0.255987	0.38	0.315	0.00374992	1	M6PR
1.64e-07	0.330219	0.444	0.364	0.00393047	1	LINC02446
3.82e-07	0.255399	0.434	0.38	0.00913858	1	TWF2
4.3e-07	0.254254	0.327	0.264	0.0102915	1	NT5C
3.16e-06	0.250563	0.495	0.448	0.0755621	1	ABI3
5.3e-06	0.264317	0.294	0.244	0.12686	1	LINC01138
0.000239435	0.266429	0.56	0.544	1	1	CD27
0.000160265	0.255902	0.438	0.387	1	1	LGALS1
1.74e-160	2.90131	0.989	0.421	4.17e-156	2	ISG15
5.63e-167	2.85404	0.935	0.283	1.35e-162	2	IFI6
4.27e-196	2.70754	0.939	0.219	1.02e-191	2	MX1
0	2.31466	0.697	0.018	0	2	IFIT1
3.59e-304	2.30308	0.762	0.051	8.58e-300	2	RSAD2
1.68e-218	2.21906	0.835	0.119	4.03e-214	2	OAS1
2.22e-151	2.1498	0.471	0.042	5.31e-147	2	IFIT2
4.85e-87	2.02729	0.92	0.51	1.16e-82	2	MT2A
4.48e-205	2.01806	0.54	0.037	1.07e-200	2	IFIT3
9.01e-106	1.86022	0.966	0.631	2.16e-101	2	ISG20
7.63e-121	1.76799	0.701	0.145	1.83e-116	2	MX2
4.05e-167	1.76581	0.617	0.072	9.71e-163	2	HERC5
1.75e-172	1.75831	0.64	0.075	4.18e-168	2	IFI44L
9.96e-83	1.71915	0.774	0.282	2.39e-78	2	CD38
4.96e-100	1.70848	0.831	0.291	1.19e-95	2	EPSTI1
6.63e-103	1.7065	0.759	0.213	1.59e-98	2	PLSCR1
7.7e-195	1.66832	0.605	0.055	1.84e-190	2	CMPK2
1.83e-89	1.58832	0.812	0.292	4.39e-85	2	IRF7
2.4e-100	1.58697	0.805	0.244	5.74e-96	2	XAF1
5.67e-66	1.58002	0.617	0.187	1.36e-61	2	TNFSF10
1.06e-184	1.56661	0.609	0.059	2.54e-180	2	USP18
1.8e-72	1.56409	0.831	0.384	4.3e-68	2	OASL
4.12e-96	1.53151	0.72	0.199	9.86e-92	2	EIF2AK2
3.65e-88	1.51569	0.751	0.24	8.74e-84	2	SAMD9L
1.03e-101	1.51327	0.989	0.785	2.46e-97	2	LY6E
3.19e-31	1.51245	0.785	0.526	7.63e-27	2	GZMB
2.76e-106	1.50453	1	0.952	6.6e-102	2	IFITM1
1.79e-145	1.49962	0.54	0.061	4.28e-141	2	OAS3
1.62e-84	1.49558	0.782	0.289	3.88e-80	2	IFI35
3.83e-58	1.48178	0.705	0.284	9.16e-54	2	GBP1
8.81e-116	1.46055	0.598	0.103	2.11e-111	2	LGALS9
1.29e-70	1.42894	0.893	0.445	3.09e-66	2	STAT1
1.41e-67	1.3816	0.651	0.201	3.37e-63	2	SAMD9
1.11e-70	1.36306	0.854	0.418	2.65e-66	2	TRIM22
1.64e-72	1.33252	0.897	0.493	3.93e-68	2	BST2
7.94e-106	1.30638	0.517	0.08	1.9e-101	2	IFI44
4.7e-79	1.27602	0.602	0.153	1.12e-74	2	OAS2
4.52e-65	1.26961	0.847	0.397	1.08e-60	2	IFI16
1.12e-23	1.21899	0.778	0.552	2.69e-19	2	SAT1
8.57e-49	1.20728	0.556	0.188	2.05e-44	2	PARP14
4.97e-66	1.1875	0.594	0.174	1.19e-61	2	LAP3
4.3e-61	1.1763	0.521	0.134	1.03e-56	2	DDX58
1.23e-68	1.162	0.655	0.202	2.95e-64	2	PARP9
1.95e-54	1.14372	0.693	0.259	4.67e-50	2	PPM1K
1.05e-52	1.12954	0.908	0.505	2.52e-48	2	LAG3
1.47e-51	1.12411	0.862	0.532	3.53e-47	2	SP100
3.65e-48	1.0936	0.739	0.334	8.74e-44	2	SP110
2.39e-50	1.08509	0.912	0.591	5.73e-46	2	UBE2L6
1.76e-74	1.0799	0.387	0.061	4.21e-70	2	PNPT1
5.26e-52	1.0775	0.552	0.171	1.26e-47	2	ZBP1
7.84e-35	1.06012	0.812	0.521	1.88e-30	2	GBP5
3.04e-71	1.04526	0.467	0.094	7.28e-67	2	HSH2D
1.03e-38	1.03478	0.533	0.196	2.46e-34	2	NT5C3A
1e-47	1.00913	0.387	0.094	2.4e-43	2	DDX60L
1.74e-74	0.995959	0.437	0.078	4.17e-70	2	IFIH1
3.65e-58	0.990171	0.375	0.074	8.73e-54	2	PALM2-AKAP2
3.44e-64	0.979841	0.425	0.086	8.23e-60	2	STAT2
3.23e-30	0.977357	0.425	0.148	7.73e-26	2	ZNF683
3.8e-51	0.974016	0.467	0.123	9.09e-47	2	DDX60
2.73e-39	0.970119	0.494	0.168	6.55e-35	2	ZNFX1
3.01e-64	0.949846	0.36	0.061	7.21e-60	2	IFIT5
5.95e-34	0.947178	0.72	0.362	1.43e-29	2	ADAR
1.14e-35	0.942106	0.556	0.221	2.73e-31	2	PARP10
2.3e-30	0.940804	0.701	0.371	5.5e-26	2	SHFL
2.54e-56	0.918507	0.368	0.072	6.08e-52	2	HELZ2
1.91e-44	0.899206	0.418	0.113	4.56e-40	2	PARP12
1.25e-30	0.8874	0.897	0.677	2.99e-26	2	RNF213
4.48e-41	0.886892	0.475	0.149	1.07e-36	2	TRAFD1
1.26e-34	0.884662	0.774	0.441	3.01e-30	2	CHST12
1.16e-25	0.865682	0.517	0.241	2.79e-21	2	GBP4
1.93e-36	0.854023	0.874	0.666	4.61e-32	2	DRAP1
1.64e-35	0.852506	0.406	0.126	3.92e-31	2	N4BP1
3.99e-29	0.852033	0.525	0.225	9.55e-25	2	NUB1
3.66e-25	0.847145	0.521	0.241	8.76e-21	2	XRN1
8.68e-31	0.847081	0.609	0.286	2.08e-26	2	PHF11
7.75e-09	0.813879	0.406	0.249	0.000185564	2	JUND
1.91e-25	0.810425	0.506	0.222	4.57e-21	2	HLA-DRB5
2.67e-21	0.809782	0.552	0.283	6.4e-17	2	APOL6
7.61e-18	0.781348	0.713	0.466	1.82e-13	2	HLA-DRA
6.08e-39	0.780402	0.345	0.086	1.46e-34	2	ENDOD1
9.46e-18	0.77806	0.693	0.475	2.27e-13	2	SLFN5
1.33e-24	0.773111	0.395	0.148	3.2e-20	2	DTX3L
3.12e-40	0.770054	0.337	0.082	7.48e-36	2	RTP4
1.94e-34	0.765136	0.479	0.163	4.65e-30	2	NMI
1.72e-19	0.749655	0.506	0.255	4.12e-15	2	RBPJ
4.17e-20	0.738916	0.889	0.77	9.98e-16	2	IFITM2
3.22e-27	0.738081	0.41	0.151	7.71e-23	2	TYMP
2.51e-21	0.734512	0.621	0.334	6e-17	2	SP140
4.01e-38	0.73257	0.268	0.055	9.6e-34	2	CCR1
7.33e-54	0.731999	0.276	0.041	1.75e-49	2	ETV7
7.95e-25	0.711358	0.851	0.627	1.9e-20	2	TAP1
9e-22	0.705125	0.697	0.421	2.15e-17	2	RBCK1
2.91e-13	0.69082	0.51	0.309	6.96e-09	2	PTMS
1.28e-27	0.689439	0.406	0.141	3.08e-23	2	TMEM140
7.25e-19	0.684099	0.356	0.146	1.74e-14	2	HELB
9.37e-13	0.678257	0.471	0.27	2.24e-08	2	ACP5
7.24e-46	0.677808	0.261	0.044	1.73e-41	2	HERC6
7.74e-17	0.670375	0.506	0.266	1.85e-12	2	SAMHD1
1.21e-20	0.667523	0.372	0.149	2.89e-16	2	PML
3.88e-17	0.664328	0.67	0.41	9.29e-13	2	CARD16
2e-32	0.664176	0.272	0.065	4.78e-28	2	TRIM25
1.42e-20	0.648684	0.31	0.113	3.4e-16	2	DUSP5
2.43e-15	0.645679	0.494	0.269	5.81e-11	2	TPM4
1.2e-18	0.628168	0.881	0.683	2.87e-14	2	PSMB8
7.99e-19	0.62411	0.36	0.148	1.91e-14	2	TRIM21
1.12e-10	0.620915	0.793	0.67	2.69e-06	2	PRF1
8.06e-17	0.617585	0.609	0.345	1.93e-12	2	GBP2
9.67e-13	0.615756	0.682	0.469	2.32e-08	2	SMCHD1
6.66e-16	0.613763	0.372	0.169	1.59e-11	2	TRANK1
1.89e-18	0.606425	0.793	0.559	4.52e-14	2	SHISA5
8.28e-14	0.603366	0.379	0.186	1.98e-09	2	CAPG
1.3e-13	0.601802	0.529	0.317	3.11e-09	2	HLA-DQA1
2.44e-30	0.601771	0.973	0.881	5.85e-26	2	PSMB9
4.5e-15	0.597848	0.529	0.304	1.08e-10	2	DYNLT1
4.47e-20	0.59474	0.264	0.087	1.07e-15	2	ECE1
8.11e-19	0.585658	0.479	0.23	1.94e-14	2	CHMP5
2.07e-16	0.577063	0.418	0.194	4.97e-12	2	FASLG
1.49e-10	0.575258	0.418	0.235	3.57e-06	2	HLA-DQB1
1.09e-11	0.573564	0.778	0.585	2.61e-07	2	MCL1
1.09e-15	0.573414	0.533	0.282	2.6e-11	2	KPNB1
8.31e-15	0.572438	0.743	0.493	1.99e-10	2	ANXA1
3.07e-20	0.570448	0.261	0.083	7.36e-16	2	GALNT2
5.89e-12	0.564034	0.613	0.419	1.41e-07	2	TAP2
1.35e-13	0.563267	0.395	0.199	3.23e-09	2	ODF2L
1.28e-24	0.562863	0.276	0.081	3.08e-20	2	SPATS2L
1.1e-17	0.562511	0.464	0.221	2.62e-13	2	LPIN2
9.29e-14	0.55581	0.536	0.308	2.22e-09	2	ZC3HAV1
1.21e-08	0.537704	0.333	0.188	0.000290542	2	KLRD1
1.42e-10	0.537569	0.736	0.572	3.41e-06	2	ALOX5AP
2.87e-12	0.525056	0.69	0.493	6.87e-08	2	ELF1
5.38e-19	0.521737	0.31	0.116	1.29e-14	2	FBXO6
6.28e-22	0.520406	0.253	0.075	1.5e-17	2	CNP
1.2e-14	0.511738	0.609	0.372	2.86e-10	2	NAPA
1e-16	0.508131	0.261	0.094	2.4e-12	2	ODF3B
2.71e-10	0.506173	0.64	0.424	6.49e-06	2	ITGAE
2.07e-11	0.502853	0.525	0.312	4.95e-07	2	TANK
1.17e-10	0.501814	0.364	0.193	2.79e-06	2	BHLHE40
8.5e-10	0.500017	0.621	0.443	2.04e-05	2	CD164
4.29e-13	0.499168	0.402	0.201	1.03e-08	2	VPS37B
4.36e-14	0.497841	0.398	0.196	1.04e-09	2	MYD88
4.73e-15	0.495977	0.356	0.158	1.13e-10	2	TMEM123
1.2e-10	0.495841	0.613	0.398	2.87e-06	2	C5orf56
1.15e-17	0.495634	0.33	0.13	2.76e-13	2	MCOLN2
1.99e-09	0.492708	0.314	0.169	4.77e-05	2	APOBEC3H
2.19e-07	0.492339	0.644	0.528	0.00524197	2	COX5A
2.72e-10	0.491579	0.567	0.364	6.5e-06	2	USP15
1.49e-11	0.487678	0.525	0.324	3.57e-07	2	SNX6
4.8e-11	0.475794	0.851	0.738	1.15e-06	2	TNFAIP3
2.34e-09	0.47576	0.575	0.399	5.6e-05	2	PARP8
3.33e-11	0.475331	0.533	0.32	7.97e-07	2	CASP1
3.99e-11	0.474984	0.326	0.161	9.56e-07	2	PRKD2
1.73e-07	0.472769	0.559	0.403	0.00413301	2	ID2
8.01e-10	0.458234	0.372	0.202	1.92e-05	2	MTHFD2
1.12e-08	0.45158	0.475	0.299	0.000267633	2	UTRN
3.31e-09	0.448063	0.525	0.339	7.92e-05	2	TOP1
4.12e-07	0.446196	0.441	0.289	0.00987052	2	GNAI2
2.97e-09	0.442401	0.548	0.347	7.12e-05	2	SCML4
4.21e-12	0.434116	0.9	0.75	1.01e-07	2	PSME2
6.15e-09	0.432996	0.513	0.325	0.000147184	2	CAPN2
6.04e-09	0.43249	0.352	0.198	0.000144503	2	TBC1D1
2.44e-10	0.432264	0.337	0.175	5.83e-06	2	BAG1
1.38e-07	0.429336	0.51	0.344	0.00330356	2	HM13
2.48e-11	0.428792	0.667	0.449	5.93e-07	2	STAT3
1.24e-07	0.424208	0.839	0.732	0.00295902	2	RGS1
4.82e-08	0.422914	0.425	0.263	0.00115307	2	AC008875.3
1.94e-09	0.416645	0.628	0.449	4.64e-05	2	PSMA6
6.9e-09	0.411866	0.395	0.221	0.000165134	2	ETNK1
2.04e-08	0.409319	0.548	0.354	0.000488628	2	SLA2
1.68e-08	0.40807	0.287	0.148	0.000402134	2	CTLA4
1.11e-06	0.407972	0.414	0.272	0.0265783	2	NFKBIZ
4.73e-07	0.40439	0.54	0.366	0.0113227	2	CD47
1.61e-12	0.400289	0.973	0.916	3.85e-08	2	MYL12A
1.77e-07	0.397124	0.326	0.186	0.00422824	2	C1GALT1
7.66e-09	0.393228	0.709	0.524	0.000183481	2	STOM
4.13e-08	0.390129	0.674	0.487	0.000987838	2	IRF9
2.06e-06	0.389252	0.525	0.376	0.0493475	2	IRF2
1.46e-07	0.376305	0.513	0.32	0.00349707	2	LNPEP
1.19e-07	0.376212	0.471	0.305	0.00284904	2	CALCOCO2
2.88e-08	0.373777	0.333	0.183	0.000690115	2	HNRNPD
5.36e-08	0.37266	0.736	0.582	0.00128356	2	S100A11
4.56e-08	0.372092	0.797	0.69	0.00109194	2	CD48
6.37e-09	0.367094	0.333	0.179	0.000152598	2	TRIM38
1.6e-09	0.365011	0.284	0.139	3.82e-05	2	AZI2
1.48e-08	0.364677	0.9	0.776	0.000354046	2	HLA-DRB1
3.73e-17	0.362181	0.996	0.998	8.94e-13	2	TMSB10
1.42e-06	0.361761	0.456	0.311	0.0338864	2	GSDMD
9.01e-07	0.360974	0.559	0.387	0.0215813	2	RUNX3
3.05e-08	0.360532	0.268	0.138	0.000729888	2	MAP2K2
7.73e-11	0.354784	0.989	0.971	1.85e-06	2	UBC
4.92e-07	0.351996	0.556	0.382	0.0117726	2	PPP1CC
3.38e-08	0.349089	0.391	0.229	0.000810138	2	SUSD3
1.48e-08	0.346628	0.87	0.703	0.000355008	2	GZMH
1.15e-07	0.344974	0.506	0.33	0.00274554	2	NSD3
1.76e-09	0.344482	0.598	0.379	4.21e-05	2	LINC02446
1.37e-07	0.341096	0.295	0.158	0.00327093	2	NAMPT
1.96e-06	0.337122	0.395	0.247	0.0469387	2	ARHGEF3
1.1e-07	0.336454	0.268	0.142	0.00262435	2	BCL3
3.87e-07	0.330599	0.655	0.486	0.00926907	2	PSMA5
4.2e-07	0.329853	0.939	0.869	0.0100592	2	CD52
7.2e-07	0.327634	0.644	0.471	0.0172326	2	CCDC85B
7.08e-09	0.32004	0.9	0.832	0.000169498	2	FYB1
2.4e-07	0.316228	0.307	0.169	0.00574117	2	SLC7A5
3.59e-08	0.309893	0.939	0.868	0.000859675	2	EVL
7.78e-07	0.297426	0.927	0.814	0.0186276	2	SUB1
5.36e-07	0.292946	0.272	0.148	0.0128257	2	ZNF106
1.95e-08	0.292558	0.966	0.937	0.000467195	2	PLAAT4
1.17e-06	0.285732	0.429	0.273	0.0281256	2	CLIC3
3.46e-07	0.278524	0.276	0.15	0.00829061	2	BIRC2
5.28e-07	0.268426	0.284	0.153	0.0126462	2	TRAF5
0	4.41823	0.969	0.039	0	3	TRBV7-6
6.57e-285	3.71317	0.95	0.076	1.57e-280	3	TRAV8-2
2.31e-201	1.39768	0.631	0.034	5.52e-197	3	TRBV6-5
6.94e-153	1.39973	0.556	0.039	1.66e-148	3	TRAV13-2
1.29e-32	0.793893	1	0.959	3.09e-28	3	NKG7
4.72e-27	0.616398	1	0.991	1.13e-22	3	CCL5
1.4e-24	0.886338	0.369	0.109	3.36e-20	3	HOXB2
8.17e-23	0.77213	0.956	0.704	1.96e-18	3	GZMH
1.24e-21	0.891612	0.675	0.346	2.97e-17	3	SIRPG
2.84e-19	0.765608	0.744	0.378	6.8e-15	3	LINC02446
3.88e-19	1.20448	0.769	0.451	9.29e-15	3	IFNG
1.05e-18	0.477863	1	0.997	2.52e-14	3	TMSB10
4.8e-18	0.429738	1	1	1.15e-13	3	RPS19
3.73e-17	0.746948	0.931	0.778	8.94e-13	3	HLA-DRB1
1.29e-16	0.799137	0.7	0.43	3.08e-12	3	FABP5
6.11e-15	0.376532	1	0.993	1.46e-10	3	IL32
1.24e-14	0.805212	0.462	0.198	2.98e-10	3	IGLV1-51
2.81e-14	0.595967	0.988	0.895	6.74e-10	3	COTL1
3.66e-14	0.688969	0.488	0.225	8.76e-10	3	FCRL6
7.76e-13	0.432416	0.969	0.891	1.86e-08	3	CLIC1
4.6e-12	0.656696	0.781	0.574	1.1e-07	3	ALOX5AP
5.91e-12	0.64634	0.588	0.35	1.42e-07	3	INPP4B
6.02e-12	0.642516	0.844	0.69	1.44e-07	3	ITM2A
1.13e-11	1.29255	0.494	0.262	2.7e-07	3	CCL3
1.58e-11	0.742613	0.706	0.473	3.78e-07	3	HLA-DRA
2.86e-11	0.715017	0.506	0.28	6.84e-07	3	KLRC4
3.65e-11	0.579457	0.762	0.546	8.75e-07	3	SH2D1A
3.87e-11	0.33775	0.975	0.948	9.26e-07	3	MYL6
7.64e-11	0.592969	0.819	0.662	1.83e-06	3	LAT
8.9e-11	0.530567	0.312	0.131	2.13e-06	3	CDKN2A
1.28e-10	0.483951	0.419	0.202	3.08e-06	3	PECAM1
1.32e-10	0.509685	0.794	0.606	3.16e-06	3	CTSW
1.41e-10	0.597695	0.512	0.288	3.38e-06	3	MT1F
1.54e-10	0.748539	0.55	0.322	3.7e-06	3	HLA-DQA1
2.03e-10	0.33137	1	1	4.87e-06	3	ACTB
3.37e-10	0.440253	0.981	0.928	8.07e-06	3	HCST
3.58e-10	0.51788	0.6	0.356	8.57e-06	3	CD5
3.8e-10	0.860114	0.444	0.234	9.11e-06	3	XCL2
8.87e-10	0.527483	0.681	0.451	2.12e-05	3	CD6
1.13e-09	0.554207	0.762	0.579	2.7e-05	3	ZYX
1.24e-09	0.575305	0.4	0.2	2.97e-05	3	RAB37
1.87e-09	0.528799	0.581	0.351	4.47e-05	3	PLEKHF1
2.01e-09	0.381944	1	0.831	4.82e-05	3	CD8A
2.04e-09	0.474898	0.925	0.813	4.88e-05	3	HLA-DPA1
2.76e-09	0.483962	0.688	0.428	6.6e-05	3	ITGAE
3.17e-09	0.603232	0.288	0.126	7.6e-05	3	IGLV3-25
3.31e-09	0.382107	0.925	0.82	7.94e-05	3	SUMO2
4.61e-09	0.347732	0.944	0.865	0.000110416	3	ARPC3
9.25e-09	0.503049	0.331	0.156	0.000221438	3	CSF1
1.11e-08	0.309616	0.988	0.955	0.000265842	3	RAC2
1.7e-08	0.410871	0.956	0.881	0.000408059	3	IL2RG
2.76e-08	0.589996	0.706	0.55	0.000660464	3	C9orf16
3.13e-08	0.489461	0.294	0.136	0.000750009	3	MT1E
4.24e-08	0.502447	0.675	0.494	0.00101579	3	ANXA5
4.66e-08	0.448599	0.631	0.396	0.00111489	3	THEMIS
4.8e-08	0.449345	0.706	0.512	0.00114911	3	FKBP1A
6.14e-08	0.475326	0.519	0.311	0.00147011	3	GRAP2
8.1e-08	0.423521	0.431	0.235	0.00193994	3	JCHAIN
9.92e-08	0.299808	0.981	0.964	0.00237459	3	EEF1D
1.21e-07	0.476873	0.419	0.234	0.00289761	3	ATP6V0E2
1.7e-07	0.437756	0.9	0.775	0.00408077	3	HLA-DPB1
3.14e-07	0.586912	0.256	0.115	0.00752568	3	IGLV2-23
4.05e-07	0.446206	0.262	0.123	0.00969683	3	IGLV3-1
4.2e-07	0.26854	1	0.996	0.0100576	3	PFN1
5.14e-07	0.548048	0.5	0.33	0.0122976	3	LASP1
5.22e-07	0.43894	0.488	0.305	0.0124945	3	COPZ1
5.97e-07	0.42098	0.3	0.152	0.0142956	3	MIR155HG
6.9e-07	0.37746	0.681	0.478	0.0165244	3	SIT1
8.54e-07	0.510302	0.475	0.312	0.0204398	3	VAMP5
9.45e-07	0.550061	0.506	0.332	0.0226203	3	M6PR
9.61e-07	0.394465	0.5	0.316	0.0230086	3	PTMS
1.02e-06	0.501675	0.688	0.481	0.024376	3	CXCR6
1.05e-06	0.607281	0.419	0.257	0.0250566	3	IGFLR1
1.12e-06	0.406627	0.438	0.256	0.0267367	3	AKIRIN2
1.25e-06	0.403363	0.894	0.819	0.029822	3	SUB1
1.3e-06	0.44691	0.569	0.409	0.0310318	3	OASL
1.4e-06	0.38442	0.562	0.372	0.0335361	3	HSPB1
1.41e-06	0.286973	0.975	0.938	0.033808	3	PLAAT4
1.53e-06	0.428791	0.519	0.331	0.0365794	3	HLA-DMA
1.54e-06	0.326358	0.988	0.984	0.0369307	3	ACTG1
1.73e-06	0.432073	0.75	0.57	0.0414913	3	ARPC5L
1.87e-06	0.327294	0.887	0.835	0.0447871	3	FYB1
2.71e-06	0.299936	0.981	0.931	0.0648005	3	GZMA
3.47e-06	0.384474	0.719	0.543	0.0830042	3	CD27
4.1e-06	0.436632	0.762	0.67	0.0981977	3	LDHB
4.3e-06	0.370571	0.75	0.595	0.10291	3	GSTP1
5.7e-06	0.293144	0.988	0.977	0.136365	3	CD74
5.9e-06	0.411212	0.544	0.367	0.141237	3	BATF
6.06e-06	0.253121	0.981	0.962	0.145127	3	CORO1A
6.79e-06	0.455999	0.281	0.153	0.162595	3	LINC01934
9.3e-06	0.389709	0.662	0.536	0.222608	3	ABRACL
9.87e-06	0.28368	0.825	0.692	0.236371	3	PSMB8
1.54e-05	0.481168	0.706	0.538	0.36817	3	GZMB
1.54e-05	0.361249	0.787	0.629	0.368564	3	PPP1R18
1.91e-05	0.629345	0.65	0.519	0.458038	3	CCL4L2
2.16e-05	0.355166	0.775	0.637	0.516102	3	GYPC
2.31e-05	0.253361	0.994	0.977	0.554164	3	GAPDH
2.42e-05	0.441064	0.469	0.334	0.579369	3	MIEN1
2.49e-05	0.475002	0.325	0.199	0.596844	3	CD244
2.49e-05	0.363435	0.762	0.606	0.59699	3	ATP5MC3
2.67e-05	0.399271	0.425	0.266	0.63927	3	RBPJ
2.83e-05	0.40619	0.594	0.448	0.677194	3	UCP2
2.84e-05	0.315677	0.575	0.404	0.679993	3	NDUFS7
2.99e-05	0.318318	0.938	0.861	0.714849	3	CD69
3.05e-05	0.366297	0.756	0.612	0.729977	3	DYNLL1
3.18e-05	0.400304	0.394	0.25	0.760732	3	TOX
3.39e-05	0.3885	0.519	0.361	0.812118	3	CORO1B
3.5e-05	0.275338	0.85	0.76	0.837783	3	GABARAP
3.75e-05	0.326618	0.394	0.243	0.897641	3	ACAA2
3.76e-05	0.373171	0.588	0.423	0.901253	3	AOAH
3.78e-05	0.266685	0.9	0.849	0.904866	3	LSP1
0.000616966	0.425497	0.394	0.28	1	3	ACP5
5.92e-05	0.419566	0.356	0.219	1	3	DTHD1
0.000110993	0.414317	0.362	0.24	1	3	OXNAD1
5.85e-05	0.405166	0.681	0.539	1	3	CALM3
9.89e-05	0.393323	0.338	0.218	1	3	ANXA2R
0.000884402	0.381713	0.531	0.444	1	3	GYG1
0.000160464	0.380735	0.288	0.174	1	3	APOBEC3H
7.94e-05	0.378431	0.562	0.407	1	3	ID2
0.00691617	0.374096	0.944	0.883	1	3	CCL4
0.000109746	0.373726	0.506	0.346	1	3	TMC6
0.000116802	0.37145	0.456	0.323	1	3	NUCB1
0.000552774	0.35448	0.481	0.357	1	3	GPR174
0.000276423	0.352645	0.462	0.329	1	3	CASP1
0.00485665	0.34966	0.356	0.26	1	3	PLEKHJ1
6.22e-05	0.341982	0.719	0.601	1	3	BRK1
0.000259308	0.33502	0.275	0.168	1	3	TIMM17A
0.00156512	0.334215	0.331	0.223	1	3	RHBDD2
0.000843699	0.333887	0.388	0.271	1	3	TMEM256
0.000699105	0.330774	0.481	0.348	1	3	TSEN54
0.00977179	0.329345	0.537	0.436	1	3	TIGIT
0.000401582	0.328649	0.544	0.397	1	3	GLIPR2
0.00236642	0.327681	0.481	0.361	1	3	CNPY3
0.00040872	0.327311	0.631	0.534	1	3	ARPC4
0.000281661	0.326585	0.544	0.396	1	3	SAMD3
0.000126001	0.325312	0.494	0.351	1	3	IFI27L2
0.000287382	0.324609	0.662	0.558	1	3	SEM1
0.00296808	0.324438	0.306	0.206	1	3	FASLG
0.000595259	0.323126	0.613	0.485	1	3	PRDX5
6.05e-05	0.319277	0.3	0.172	1	3	SLC25A38
0.000212935	0.318543	0.394	0.263	1	3	EIF6
0.000621237	0.316649	0.456	0.328	1	3	RGL4
0.00148551	0.311734	0.362	0.248	1	3	RAB8B
0.000150958	0.311254	0.713	0.578	1	3	PGAM1
0.00476689	0.31093	0.512	0.411	1	3	CASP4
0.000937124	0.31026	0.4	0.28	1	3	PARVG
0.000195767	0.30942	0.781	0.641	1	3	HMGN1
0.000788096	0.307465	0.869	0.736	1	3	CTSC
0.00222091	0.305111	0.419	0.312	1	3	SMIM26
0.00027641	0.304492	0.462	0.305	1	3	CRTAM
0.000428519	0.30327	0.45	0.316	1	3	C17orf49
0.000182287	0.301866	0.556	0.391	1	3	PRDX6
9.24e-05	0.301389	0.85	0.722	1	3	SEPTIN7
0.000342477	0.300657	0.3	0.184	1	3	STOML2
0.0060943	0.299922	0.506	0.414	1	3	SEC11A
0.000540412	0.297999	0.694	0.56	1	3	IDH2
0.00250642	0.297833	0.406	0.298	1	3	NAA10
9.2e-05	0.297733	0.844	0.738	1	3	CNN2
0.00124655	0.297502	0.581	0.454	1	3	RAB1B
0.000658563	0.295941	0.275	0.174	1	3	SLC25A11
0.000185803	0.295633	0.812	0.715	1	3	ITGB2
0.000400244	0.294937	0.625	0.493	1	3	RHOF
4.27e-05	0.292166	0.863	0.756	1	3	PSME2
0.000280798	0.291259	0.713	0.546	1	3	PSMB3
0.000989804	0.290525	0.688	0.581	1	3	PKM
0.000623756	0.290175	0.613	0.487	1	3	CAPZA1
0.00056635	0.290117	0.731	0.593	1	3	TRAPPC1
0.00414944	0.28806	0.412	0.302	1	3	PNN
0.000110745	0.286975	0.931	0.864	1	3	RHOA
0.0032677	0.286754	0.444	0.331	1	3	RHOC
0.000451954	0.285287	0.25	0.147	1	3	SNAP47
0.00236652	0.285009	0.613	0.49	1	3	POLD4
0.000693611	0.284829	0.3	0.189	1	3	TMEM14A
0.00126766	0.282154	0.262	0.165	1	3	BCAS4
0.00182499	0.282085	0.794	0.691	1	3	SLC9A3R1
0.00421426	0.280977	0.431	0.324	1	3	ACP1
0.000535448	0.280975	0.55	0.421	1	3	TNFRSF14
0.000611567	0.280358	0.725	0.635	1	3	ACTR3
0.00271221	0.280033	0.662	0.564	1	3	SKAP1
0.000566307	0.279784	0.581	0.436	1	3	ATP5PB
0.000747623	0.279295	0.469	0.334	1	3	DNAJC15
0.00823446	0.279278	0.319	0.228	1	3	ORMDL2
0.00726093	0.278325	0.488	0.392	1	3	PPM1G
0.00112661	0.276506	0.325	0.214	1	3	ZNHIT3
8.49e-05	0.276237	0.894	0.801	1	3	LCK
0.000350608	0.276139	0.438	0.288	1	3	PDCD1
0.0014248	0.273148	0.35	0.232	1	3	EMC3
0.00130176	0.271763	0.438	0.315	1	3	MT1X
0.00466724	0.271121	0.444	0.327	1	3	POLR3GL
0.00127847	0.270918	0.438	0.311	1	3	LINC00861
0.00112158	0.269313	0.412	0.286	1	3	YWHAE
0.00350514	0.26887	0.688	0.595	1	3	RABAC1
0.000212861	0.268647	0.5	0.336	1	3	SH3BP1
0.00068111	0.267619	0.613	0.47	1	3	SPCS2
9.9e-05	0.266853	0.894	0.795	1	3	LIMD2
0.000429344	0.266202	0.512	0.371	1	3	CLTA
0.000676485	0.266186	0.262	0.156	1	3	IGLV2-14
0.00157915	0.266158	0.312	0.204	1	3	CWC15
0.0061306	0.265989	0.444	0.354	1	3	TMEM230
0.00609538	0.264846	0.25	0.17	1	3	PDHB
0.00402569	0.264568	0.356	0.25	1	3	CDC26
0.00557673	0.264485	0.462	0.35	1	3	SP140
0.00182662	0.26291	0.688	0.55	1	3	C11orf58
0.00260451	0.260795	0.769	0.677	1	3	APOBEC3G
0.00196128	0.259682	0.275	0.177	1	3	CKAP2
0.00707881	0.257737	0.412	0.304	1	3	LSM6
0.00667441	0.257621	0.381	0.282	1	3	TXNL1
0.00660473	0.255711	0.519	0.428	1	3	UBE2V1
0.000389845	0.255271	0.431	0.298	1	3	IGKV3-20
0.00322587	0.254739	0.306	0.208	1	3	COMMD8
0.00382259	0.254605	0.725	0.612	1	3	CYTOR
0.00388038	0.253909	0.425	0.313	1	3	MIR4435-2HG
0.00588065	0.252778	0.338	0.243	1	3	TADA3
0.00362731	0.25209	0.75	0.662	1	3	LIME1
0.00723975	0.252034	0.619	0.493	1	3	PSMA5
0.00402313	0.250546	0.531	0.408	1	3	C5orf56
0.00304307	0.250383	0.75	0.662	1	3	GPSM3
9.82e-175	2.64867	0.694	0.053	2.35e-170	4	KLRC2
4.81e-134	2.28188	0.41	0.02	1.15e-129	4	KLRC1
1.27e-132	1.79564	0.425	0.022	3.05e-128	4	KIR2DL4
2.43e-102	1.21277	0.433	0.032	5.82e-98	4	KLRC3
6.25e-102	1.72721	0.507	0.048	1.5e-97	4	CD160
1.67e-81	2.17929	0.903	0.256	3.99e-77	4	HOPX
3.67e-81	1.02672	0.306	0.02	8.79e-77	4	CLNK
1.69e-63	1.13858	0.306	0.027	4.04e-59	4	TMIGD2
1.46e-57	1.49836	0.724	0.178	3.49e-53	4	KLRD1
1.62e-50	1.35898	0.567	0.118	3.89e-46	4	GPR25
4.16e-50	0.921482	0.381	0.053	9.96e-46	4	IKZF2
3.14e-43	1.48843	0.985	0.742	7.52e-39	4	CD7
2.05e-42	1.56728	0.873	0.376	4.9e-38	4	LINC02446
4.38e-28	0.687687	0.299	0.056	1.05e-23	4	ABCB1
9.3e-28	1.13057	0.784	0.407	2.23e-23	4	CD63
7.17e-25	1.0628	0.537	0.187	1.72e-20	4	CAPG
4.46e-24	0.75296	0.321	0.073	1.07e-19	4	CD9
6.02e-24	1.95797	0.328	0.08	1.44e-19	4	TRGV9
9.24e-22	0.622842	0.306	0.073	2.21e-17	4	CDIP1
3.01e-19	0.58926	1	0.991	7.22e-15	4	CCL5
5.51e-19	1.03025	0.612	0.276	1.32e-14	4	TRG-AS1
1.01e-18	0.635682	0.313	0.084	2.42e-14	4	RIN3
4.4e-18	0.918165	0.873	0.572	1.05e-13	4	ALOX5AP
5.36e-17	0.633635	0.343	0.105	1.28e-12	4	TRGC2
6.48e-17	0.732138	0.955	0.848	1.55e-12	4	PABPC1
1.19e-16	0.421897	1	1	2.85e-12	4	ACTB
5.37e-16	0.996414	0.567	0.273	1.29e-11	4	CLIC3
1.08e-15	1.33412	0.343	0.121	2.58e-11	4	TRGV2
1.36e-14	1.18657	0.403	0.159	3.26e-10	4	ZNF683
2.82e-14	0.828146	0.828	0.593	6.76e-10	4	GSTP1
3.7e-14	0.341167	1	1	8.87e-10	4	RPLP1
1.44e-13	0.678973	0.403	0.16	3.46e-09	4	BCAS4
2.16e-13	0.652919	0.843	0.605	5.16e-09	4	CTSW
7.55e-13	0.62577	0.873	0.642	1.81e-08	4	TPI1
1.28e-12	0.5732	0.276	0.089	3.07e-08	4	DAPK2
3.33e-12	0.79542	0.276	0.092	7.97e-08	4	KLRB1
3.73e-12	0.261553	0.993	1	8.92e-08	4	TMSB4X
8.66e-12	0.632456	0.612	0.325	2.07e-07	4	RHOC
1.03e-11	0.57735	0.918	0.668	2.46e-07	4	S100A4
2.35e-10	0.346017	1	0.996	5.62e-06	4	PTMA
2.7e-10	0.638699	0.679	0.46	6.46e-06	4	OSTF1
4.24e-10	0.502305	0.254	0.09	1.01e-05	4	GALNT2
8.89e-10	0.555508	0.47	0.227	2.13e-05	4	FCRL6
9.66e-10	0.534833	0.313	0.13	2.31e-05	4	AC022706.1
1.57e-09	0.543642	0.306	0.128	3.77e-05	4	TMEM14C
2.03e-09	0.617411	0.649	0.41	4.87e-05	4	PTPN22
2.19e-09	0.45515	0.269	0.102	5.24e-05	4	STN1
3.48e-09	0.532682	0.515	0.268	8.33e-05	4	MATK
6.37e-09	0.643639	0.418	0.202	0.000152401	4	IGLV1-51
7.4e-09	0.440985	0.687	0.436	0.000177238	4	ATP6V1F
7.88e-09	0.674553	0.336	0.157	0.000188702	4	CSF1
9.13e-09	0.356303	1	0.983	0.000218575	4	ACTG1
1.09e-08	0.761618	0.448	0.235	0.000259991	4	XCL2
1.24e-08	0.677401	0.604	0.409	0.000296742	4	PTPN6
1.38e-08	0.614372	0.575	0.353	0.000330392	4	SCML4
1.68e-08	0.592564	0.47	0.249	0.000401133	4	CCDC69
2.31e-08	0.758106	0.485	0.278	0.000554268	4	LDLRAD4
3.68e-08	0.48455	0.799	0.561	0.000881718	4	CD96
7.41e-08	0.303484	1	0.983	0.00177352	4	SH3BGRL3
7.64e-08	0.427113	0.299	0.127	0.00182819	4	IGLV3-25
1.21e-07	0.471481	0.366	0.179	0.00289663	4	STARD3NL
1.45e-07	0.420073	0.276	0.119	0.00347832	4	IGLV2-11
1.57e-07	0.305911	0.463	0.235	0.00376763	4	JCHAIN
1.69e-07	0.362436	0.261	0.109	0.00405598	4	R3HDM1
1.75e-07	0.536717	0.463	0.251	0.00420189	4	PHYKPL
2.31e-07	0.377981	0.343	0.159	0.00552498	4	FYTTD1
2.42e-07	0.462704	0.284	0.123	0.00579092	4	IGLV3-1
4.12e-07	0.490988	0.642	0.431	0.00987041	4	ITGAE
4.19e-07	0.338292	0.993	0.928	0.0100397	4	HCST
4.39e-07	0.379205	0.261	0.113	0.0105092	4	PRR5
4.85e-07	0.261154	1	0.998	0.0116181	4	TPT1
6.13e-07	0.354982	0.985	0.941	0.014684	4	FTL
6.18e-07	0.508688	0.619	0.406	0.0147983	4	ID2
7.2e-07	0.394707	0.261	0.116	0.0172398	4	IGLV2-23
8.21e-07	0.309234	0.978	0.937	0.0196655	4	RPL22
9.49e-07	0.389351	0.851	0.633	0.0227167	4	CYTIP
1.32e-06	0.430314	0.351	0.182	0.0315398	4	LINC01871
1.37e-06	0.465329	0.358	0.188	0.032843	4	DENND1B
1.65e-06	0.373148	0.493	0.282	0.0395962	4	KLRC4
1.76e-06	0.31574	0.299	0.137	0.0421255	4	IGLV1-40
2.18e-06	0.363178	0.388	0.206	0.052121	4	ODF2L
2.18e-06	0.37961	0.358	0.184	0.0522796	4	CLSTN3
2.71e-06	0.430855	0.716	0.524	0.0647875	4	PRELID1
3.39e-06	0.492713	0.373	0.208	0.0811505	4	AGTRAP
3.44e-06	0.349932	0.933	0.831	0.0824265	4	SRP14
3.73e-06	0.34198	0.306	0.148	0.0892256	4	VPS26C
3.96e-06	0.324438	0.291	0.139	0.094886	4	RAB4A
4.27e-06	0.421873	0.515	0.316	0.102342	4	CAMK4
5.2e-06	0.371564	0.306	0.153	0.124463	4	PIN4
8.81e-06	0.360946	0.358	0.192	0.211043	4	SMARCB1
1.06e-05	0.370715	0.776	0.58	0.254351	4	ZYX
1.1e-05	0.622367	0.433	0.267	0.262764	4	CCL3
1.28e-05	0.343522	0.343	0.18	0.307266	4	ATP8A1
1.62e-05	0.277675	0.97	0.938	0.386859	4	PLAAT4
1.65e-05	0.439857	0.455	0.273	0.39498	4	TNFRSF1A
1.66e-05	0.440058	0.657	0.473	0.397291	4	SELENOH
1.69e-05	0.350971	0.381	0.211	0.404639	4	MPC1
1.72e-05	0.388013	0.485	0.294	0.411199	4	RNF187
1.79e-05	0.394076	0.448	0.275	0.427517	4	STAT4
1.83e-05	0.390163	0.291	0.151	0.43922	4	PRNP
1.85e-05	0.384113	0.791	0.622	0.441771	4	CTSD
1.86e-05	0.377493	0.433	0.258	0.445238	4	FDFT1
1.87e-05	0.351028	0.269	0.133	0.447371	4	ACADM
1.96e-05	0.360358	0.388	0.218	0.470238	4	ITGA1
2.1e-05	0.345946	0.433	0.25	0.501743	4	PRDX3
2.53e-05	0.381383	0.373	0.213	0.60686	4	SUCLG1
2.55e-05	0.256816	1	0.976	0.611054	4	ARHGDIB
2.81e-05	0.345239	0.851	0.69	0.672991	4	SLC9A3R1
2.84e-05	0.295777	0.978	0.918	0.67895	4	MYL12A
2.85e-05	0.284468	0.948	0.871	0.681902	4	CD52
2.97e-05	0.407404	0.291	0.156	0.710661	4	CALHM2
3.21e-05	0.304029	0.993	0.993	0.768533	4	MT-ATP6
3.23e-05	0.295867	0.254	0.124	0.7722	4	CEBPZOS
3.61e-05	0.323033	0.254	0.127	0.863521	4	MPV17
3.88e-05	0.348165	0.44	0.264	0.928601	4	PHB
3.99e-05	0.402961	0.813	0.678	0.954966	4	PAXX
4.18e-05	0.265096	0.701	0.482	1	4	CXCR6
4.19e-05	0.354577	0.291	0.155	1	4	IGLV2-14
4.23e-05	0.376862	0.522	0.347	1	4	LSM2
5.56e-05	0.313534	0.284	0.148	1	4	SNAPIN
6.55e-05	0.337429	0.47	0.289	1	4	HSPA9
6.66e-05	0.388633	0.321	0.179	1	4	PCID2
6.97e-05	0.388246	0.44	0.274	1	4	HMGN3
7.17e-05	0.396056	0.597	0.443	1	4	LAMP1
7.42e-05	0.319562	0.276	0.146	1	4	AC007384.1
7.89e-05	0.328522	0.537	0.342	1	4	TMED9
7.91e-05	0.366815	0.709	0.53	1	4	VPS28
8.95e-05	0.380826	0.56	0.384	1	4	CHCHD10
9.28e-05	0.358505	0.687	0.515	1	4	BLOC1S1
9.45e-05	0.388672	0.507	0.331	1	4	PRKAR1A
9.54e-05	0.32049	0.478	0.292	1	4	SEPTIN2
0.000105158	0.280981	0.321	0.179	1	4	SMIM12
0.000106324	0.384876	0.679	0.532	1	4	STOM
0.000111121	0.297432	0.336	0.188	1	4	CNIH4
0.00011914	0.292277	0.351	0.201	1	4	MRPL38
0.000127194	0.344073	0.664	0.482	1	4	EID1
0.000130978	0.331083	0.739	0.556	1	4	HNRNPA3
0.000131955	0.316867	0.612	0.432	1	4	RPS10
0.000146282	0.297795	0.336	0.193	1	4	COPB2
0.000148769	0.372569	0.53	0.362	1	4	SLA2
0.000151128	0.374582	0.366	0.225	1	4	DSTN
0.000156148	0.378505	0.784	0.556	1	4	TUBB
0.000157134	0.251517	0.284	0.15	1	4	GPAA1
0.00016142	0.254896	0.948	0.87	1	4	EVL
0.000172054	0.300576	0.627	0.424	1	4	MICOS10
0.000173369	0.355377	0.44	0.277	1	4	PPA1
0.000187545	0.332208	0.44	0.284	1	4	GIMAP6
0.000198754	0.362336	0.664	0.474	1	4	TCEA1
0.00020621	0.296563	0.261	0.142	1	4	DPH3
0.000212164	0.32728	0.59	0.429	1	4	BIN1
0.000213727	0.362784	0.336	0.2	1	4	CD244
0.000234922	0.432144	0.612	0.46	1	4	ABI3
0.000243258	0.384245	0.433	0.285	1	4	PRKACB
0.000246767	0.353087	0.448	0.282	1	4	NT5C
0.000257988	0.362299	0.299	0.174	1	4	PPAN
0.000271569	0.314605	0.41	0.259	1	4	DCXR
0.00027736	0.285196	0.261	0.142	1	4	EPN1
0.000290942	0.360366	0.612	0.466	1	4	C9orf78
0.000295203	0.268991	0.269	0.148	1	4	TRPT1
0.000306306	0.330959	0.709	0.563	1	4	SKAP1
0.000320922	0.382332	0.336	0.205	1	4	ZBTB1
0.000321553	0.299992	0.373	0.229	1	4	SMIM7
0.00034818	0.318339	0.858	0.723	1	4	SEPTIN7
0.000372511	0.31814	0.746	0.578	1	4	PDCD4
0.000378353	0.2961	0.396	0.242	1	4	ZRANB2
0.00044989	0.277531	0.463	0.298	1	4	IGKV3-20
0.000464066	0.271796	0.97	0.912	1	4	H3F3A
0.000493056	0.354609	0.672	0.516	1	4	BST2
0.000504591	0.403567	0.261	0.146	1	4	NR4A1
0.000516793	0.330507	0.806	0.696	1	4	CKLF
0.000604491	0.306359	0.351	0.217	1	4	NUDT22
0.00062341	0.268431	0.261	0.15	1	4	TNFSF14
0.000749533	0.303881	0.813	0.641	1	4	HMGN1
0.000785914	0.27487	0.366	0.227	1	4	NAXE
0.000817402	0.263747	0.313	0.184	1	4	IRAK4
0.00091095	0.304302	0.612	0.423	1	4	AOAH
0.000912506	0.349483	0.351	0.223	1	4	FKBP11
0.000952419	0.262563	0.366	0.225	1	4	ABT1
0.00095376	0.379601	0.455	0.318	1	4	PTGER4
0.000987077	0.253255	0.866	0.779	1	4	CD3G
0.000999997	0.285462	0.373	0.234	1	4	PHF20
0.00103422	0.364684	0.358	0.241	1	4	OXNAD1
0.00104154	0.303005	0.425	0.279	1	4	ACP5
0.00106722	0.347307	0.291	0.181	1	4	RAB24
0.00115602	0.352392	0.522	0.375	1	4	HSPB1
0.00116946	0.526846	0.575	0.428	1	4	HSPA1A
0.00119324	0.258979	0.955	0.847	1	4	LSP1
0.00133057	0.28227	0.269	0.159	1	4	MRPL3
0.00139168	0.284144	0.858	0.794	1	4	STK17A
0.00139563	0.266129	0.358	0.219	1	4	LSM10
0.00165213	0.308682	0.866	0.753	1	4	YBX1
0.00168244	0.307418	0.545	0.397	1	4	HMOX2
0.00176273	0.287347	0.276	0.166	1	4	NSMCE1
0.00182318	0.291238	0.493	0.337	1	4	PSMF1
0.00191604	0.281766	0.627	0.479	1	4	RTRAF
0.00209205	0.301439	0.575	0.416	1	4	ATP5F1A
0.0021608	0.341031	0.343	0.229	1	4	CYTH4
0.00216157	0.270196	0.463	0.32	1	4	SEMA4D
0.00247449	0.280357	0.366	0.238	1	4	GPRIN3
0.00256732	0.389097	0.612	0.501	1	4	NME2
0.00258182	0.272526	0.336	0.214	1	4	DENR
0.00258419	0.272563	0.284	0.178	1	4	PEF1
0.00277199	0.260072	0.59	0.473	1	4	PEBP1
0.00298182	0.309488	0.381	0.258	1	4	PSMD13
0.00310109	0.26265	0.299	0.188	1	4	TMEM167A
0.00326075	0.290803	0.627	0.468	1	4	REX1BD
0.00327265	0.279172	0.254	0.158	1	4	AGGF1
0.00375612	0.257793	0.754	0.646	1	4	TBC1D10C
0.00378636	0.323498	0.485	0.354	1	4	TRABD
0.00409417	0.263869	0.358	0.243	1	4	ETFB
0.00409895	0.279098	0.44	0.323	1	4	MRPL51
0.00435443	0.257999	0.284	0.183	1	4	ZMYM5
0.00436451	0.265381	0.425	0.303	1	4	DGCR6L
0.00450999	0.268088	0.537	0.406	1	4	MEAF6
0.00520516	0.257361	0.269	0.174	1	4	MAN1A2
0.00527554	0.322884	0.418	0.301	1	4	UBAC2
0.0053198	0.270662	0.761	0.617	1	4	SPCS1
0.00557389	0.26343	0.336	0.231	1	4	CYC1
0.00560449	0.263079	0.604	0.486	1	4	PRDX5
0.00568018	0.271569	0.336	0.229	1	4	THYN1
0.00595647	0.272875	0.291	0.186	1	4	NIFK
0.00607332	0.2548	0.612	0.459	1	4	CHST12
0.00666323	0.257	0.358	0.245	1	4	TOR1AIP1
0.00689797	0.378999	0.612	0.503	1	4	IL2RB
0.00774752	0.261057	0.776	0.628	1	4	ATP5F1B
0.00798567	0.331374	0.299	0.198	1	4	CCL3L1
0.00822481	0.264936	0.731	0.636	1	4	ACTR3
0	3.12161	0.891	0.02	0	5	TRAV8-1
4.74e-287	4.15581	0.691	0.019	1.14e-282	5	TRBV29-1
1.2e-117	1.76988	0.709	0.069	2.87e-113	5	TRAV4
1.23e-95	2.31173	0.864	0.147	2.95e-91	5	ZNF683
2.12e-61	1.84612	0.909	0.26	5.07e-57	5	HOPX
5.81e-61	2.02462	0.627	0.113	1.39e-56	5	TRGV2
6.07e-53	1.97985	0.936	0.378	1.45e-48	5	LINC02446
5.19e-35	1.33727	0.518	0.123	1.24e-30	5	GPR25
1.82e-29	0.725677	1	0.983	4.35e-25	5	SH3BGRL3
7.09e-27	1.16834	0.973	0.715	1.7e-22	5	CD8B
2.81e-26	0.857655	0.355	0.074	6.73e-22	5	CD9
7.85e-26	0.788496	1	0.991	1.88e-21	5	CCL5
9.84e-23	0.940069	0.918	0.605	2.35e-18	5	CTSW
1.98e-22	0.42258	1	0.999	4.74e-18	5	TMSB4X
1.51e-20	0.551926	1	1	3.62e-16	5	ACTB
2.07e-18	0.868789	0.5	0.178	4.95e-14	5	LINC01871
3.84e-18	0.990307	0.509	0.191	9.19e-14	5	CAPG
4.23e-18	0.868655	0.955	0.669	1.01e-13	5	S100A4
5e-18	0.755723	0.991	0.87	1.2e-13	5	CD52
6.58e-18	0.891727	0.945	0.745	1.57e-13	5	CD7
1.29e-16	0.879054	0.745	0.41	3.08e-12	5	CD63
3.02e-16	0.647645	0.282	0.072	7.23e-12	5	TOX2
1.14e-15	0.995333	0.491	0.189	2.74e-11	5	KLRD1
4e-15	0.756208	0.309	0.09	9.57e-11	5	DAPK2
9.98e-15	0.704916	0.291	0.081	2.39e-10	5	NELL2
2.72e-13	0.626752	0.9	0.64	6.52e-09	5	HMGN1
2.98e-12	0.575892	0.955	0.818	7.13e-08	5	SUB1
3.29e-12	0.528885	1	0.833	7.89e-08	5	CD8A
2.92e-11	0.904548	0.327	0.12	6.99e-07	5	PHLDA1
7.15e-11	0.748619	0.473	0.225	1.71e-06	5	JAML
3.99e-10	0.744593	0.473	0.229	9.54e-06	5	FCRL6
7.41e-10	0.678677	0.364	0.155	1.78e-05	5	CALHM2
1.05e-09	0.5724	0.955	0.708	2.51e-05	5	GZMH
1.08e-09	0.619401	0.518	0.266	2.58e-05	5	RBPJ
1.77e-09	0.519988	0.355	0.136	4.24e-05	5	IGLV1-40
6.47e-09	0.617713	0.818	0.645	0.000155017	5	TBC1D10C
6.75e-09	0.736824	0.645	0.399	0.000161522	5	LGALS1
8.29e-09	0.650428	0.518	0.277	0.000198507	5	CLIC3
1.14e-08	0.320941	1	0.976	0.00027293	5	ARHGDIB
1.8e-08	1.08536	0.491	0.266	0.000432155	5	CCL3
2.04e-08	0.369049	0.964	0.866	0.00048782	5	ARPC3
2.17e-08	0.693974	0.727	0.457	0.000520408	5	IFNG
2.86e-08	0.572165	0.9	0.689	0.000683668	5	SLC9A3R1
2.92e-08	0.686641	0.391	0.179	0.000698754	5	STARD3NL
3.85e-08	0.500337	0.336	0.146	0.000922613	5	PDZD11
4.58e-08	0.554324	0.818	0.576	0.00109762	5	ALOX5AP
6.49e-08	0.495475	0.9	0.722	0.0015533	5	SEPTIN7
6.92e-08	0.573662	0.664	0.428	0.00165782	5	BIN1
7.34e-08	0.283486	0.991	0.989	0.00175771	5	CD3E
7.45e-08	0.606424	0.536	0.327	0.00178311	5	RGL4
8.62e-08	0.520227	0.427	0.207	0.00206427	5	AGTRAP
1.11e-07	0.39583	0.973	0.847	0.00265878	5	LSP1
1.65e-07	0.550018	0.682	0.44	0.00395973	5	LGALS3
1.68e-07	0.503206	0.745	0.514	0.00401439	5	BLOC1S1
1.83e-07	0.434138	0.418	0.203	0.00437955	5	IGLV1-51
2.33e-07	0.488972	0.3	0.128	0.00556981	5	IGLV3-25
2.51e-07	0.349762	0.982	0.938	0.00600661	5	CD3D
2.73e-07	0.474298	0.836	0.633	0.00654531	5	ACTR3
5.94e-07	0.466358	0.818	0.645	0.0142173	5	TPI1
6.16e-07	0.475434	0.3	0.136	0.0147373	5	USP20
7.27e-07	0.529525	0.736	0.513	0.0174122	5	FKBP1A
7.66e-07	0.461717	0.982	0.942	0.0183436	5	FTL
7.84e-07	0.379969	0.973	0.82	0.0187827	5	SUMO2
8.73e-07	0.653646	0.5	0.292	0.0209122	5	MT1F
1.14e-06	0.580724	0.282	0.129	0.0271756	5	TMEM14C
1.15e-06	0.410123	0.973	0.897	0.0275275	5	COTL1
1.27e-06	0.532012	0.764	0.569	0.0303721	5	KLRK1
1.69e-06	0.512171	0.791	0.613	0.0404458	5	DYNLL1
1.83e-06	0.492531	0.636	0.412	0.0437257	5	PTPN22
1.86e-06	0.404173	0.864	0.702	0.0444564	5	GZMM
2.27e-06	0.554786	0.473	0.274	0.054393	5	HMGN3
2.41e-06	0.458321	0.755	0.562	0.0576813	5	ATP5MF
2.45e-06	0.415305	0.891	0.694	0.0585906	5	CKLF
2.52e-06	0.598797	0.527	0.33	0.0602666	5	RHOC
3.43e-06	0.401925	0.782	0.665	0.0821217	5	LAT
3.5e-06	0.584066	0.818	0.753	0.0837833	5	TRBC2
3.66e-06	0.38461	0.882	0.834	0.0876391	5	SRP14
4.23e-06	0.425242	0.427	0.228	0.101262	5	RSU1
4.65e-06	0.645956	0.473	0.299	0.111313	5	IGKV3-20
4.97e-06	0.382795	0.845	0.762	0.118994	5	GABARAP
6.21e-06	0.411257	0.255	0.114	0.148596	5	TRIB2
6.56e-06	0.350735	1	0.983	0.157177	5	ACTG1
7.59e-06	0.488908	0.373	0.199	0.181712	5	CD244
8.1e-06	0.546727	0.391	0.218	0.193868	5	CPNE7
8.23e-06	0.435468	0.436	0.244	0.19695	5	ACAA2
8.52e-06	0.393877	0.855	0.69	0.203942	5	PPP1CA
9.12e-06	0.434875	0.473	0.279	0.218369	5	ACP5
9.7e-06	0.479719	0.755	0.582	0.232221	5	ZYX
1.34e-05	0.4027	0.427	0.238	0.32118	5	JCHAIN
1.36e-05	0.433958	0.591	0.384	0.325274	5	CHCHD10
1.44e-05	0.442121	0.564	0.367	0.343583	5	SCP2
1.71e-05	0.344934	0.945	0.893	0.409121	5	CLIC1
2.16e-05	0.428969	0.618	0.408	0.516074	5	ID2
2.24e-05	0.46528	0.655	0.479	0.53698	5	RTRAF
2.25e-05	0.399831	0.745	0.56	0.53795	5	IDH2
2.37e-05	0.496133	0.609	0.437	0.568577	5	ATP5PB
2.44e-05	0.485529	0.645	0.463	0.583696	5	OSTF1
2.45e-05	0.313141	0.955	0.919	0.585993	5	MYL12A
2.6e-05	0.434996	0.636	0.448	0.623409	5	UCP2
3e-05	0.434676	0.473	0.284	0.717549	5	KLRC4
3.97e-05	0.384867	0.345	0.182	0.95046	5	DUSP23
4.24e-05	0.350803	0.909	0.778	1	5	CD3G
4.26e-05	0.296472	0.955	0.912	1	5	CD99
4.6e-05	0.322942	0.918	0.85	1	5	PABPC1
4.73e-05	0.384381	0.391	0.222	1	5	ARL6IP6
6.01e-05	0.453026	0.664	0.5	1	5	RALY
6.37e-05	0.416591	0.536	0.352	1	5	PYCARD
6.69e-05	0.398451	0.282	0.148	1	5	GRHPR
6.75e-05	0.387332	0.255	0.125	1	5	IGLV3-1
6.9e-05	0.455908	0.573	0.404	1	5	C12orf75
6.9e-05	0.483763	0.345	0.204	1	5	RAB37
7.32e-05	0.571063	0.4	0.238	1	5	XCL2
7.34e-05	0.480434	0.609	0.443	1	5	GYG1
7.42e-05	0.40185	0.309	0.161	1	5	ADORA2A
9.55e-05	0.377485	0.691	0.537	1	5	ABRACL
0.000102692	0.386659	0.627	0.436	1	5	FABP5
0.000111355	0.361027	0.827	0.746	1	5	UQCR11
0.000119612	0.442528	0.282	0.153	1	5	SGMS1
0.000121623	0.442277	0.573	0.412	1	5	BAX
0.000127559	0.387468	0.573	0.401	1	5	THEMIS
0.000155037	0.290053	0.964	0.939	1	5	PLAAT4
0.000163434	0.276654	0.955	0.906	1	5	COX4I1
0.000177914	0.268252	0.927	0.865	1	5	RHOA
0.000188333	0.370432	0.327	0.184	1	5	TMEM208
0.0001973	0.38595	0.445	0.284	1	5	XBP1
0.000202442	0.321821	0.664	0.481	1	5	SIT1
0.000203682	0.455262	0.282	0.153	1	5	PRNP
0.000209969	0.368754	0.927	0.78	1	5	HLA-DRB1
0.000229544	0.300103	0.291	0.152	1	5	COX20
0.000230051	0.25944	0.964	0.927	1	5	PSME1
0.000253763	0.357366	0.327	0.186	1	5	ATXN10
0.000280425	0.396152	0.564	0.403	1	5	UBE2N
0.000286269	0.348557	0.591	0.423	1	5	ENSA
0.000286846	0.385153	0.518	0.356	1	5	SCML4
0.000292591	0.332632	0.327	0.19	1	5	TMEM14A
0.000293967	0.351342	0.809	0.742	1	5	HCLS1
0.000341431	0.401444	0.527	0.372	1	5	OCIAD1
0.000380196	0.389991	0.564	0.403	1	5	SCAND1
0.000385933	0.366239	0.255	0.137	1	5	GABPB1-IT1
0.000404626	0.445633	0.536	0.395	1	5	COX7A2L
0.000415606	0.321723	0.745	0.609	1	5	ATP5MC3
0.000434066	0.388119	0.518	0.361	1	5	CNPY3
0.000446042	0.355702	0.318	0.186	1	5	TNIP3
0.00045772	0.443779	0.3	0.177	1	5	IL10RB
0.000495753	0.396338	0.264	0.147	1	5	AKTIP
0.000505032	0.346683	0.4	0.245	1	5	PTTG1
0.000506677	0.477006	0.318	0.188	1	5	CISH
0.000520556	0.292139	0.927	0.834	1	5	CD37
0.00052729	0.3278	0.809	0.67	1	5	LDHB
0.000548206	0.418707	0.591	0.434	1	5	SRI
0.000556458	0.348056	0.391	0.254	1	5	DCTN2
0.000566997	0.286397	0.718	0.557	1	5	SEM1
0.000575372	0.37695	0.609	0.467	1	5	C9orf78
0.000583852	0.322249	0.955	0.888	1	5	ARPC2
0.000587134	0.364914	0.591	0.456	1	5	RNF167
0.000591129	0.326275	0.291	0.165	1	5	BCAS4
0.0006022	0.385925	0.5	0.359	1	5	RPS19BP1
0.000658878	0.338038	0.7	0.57	1	5	ATP5MD
0.000658905	0.440341	0.536	0.399	1	5	GLIPR2
0.000666239	0.253459	0.973	0.861	1	5	CD69
0.000671957	0.35449	0.409	0.26	1	5	MRPL52
0.00068173	0.378329	0.518	0.372	1	5	CCNDBP1
0.000691016	0.29425	0.591	0.427	1	5	MICOS10
0.000726546	0.347372	0.791	0.679	1	5	PAXX
0.000743167	0.415892	0.4	0.264	1	5	PAG1
0.000779277	0.390336	0.291	0.171	1	5	H2AFJ
0.000788595	0.33791	0.255	0.142	1	5	CSRP1
0.000788661	0.382298	0.609	0.46	1	5	OTUB1
0.00083139	0.346748	0.609	0.46	1	5	CHST12
0.000832587	0.275338	0.818	0.721	1	5	COX6C
0.000859776	0.311328	0.455	0.297	1	5	RNF187
0.000859786	0.32654	0.709	0.567	1	5	ANXA6
0.000860847	0.366404	0.373	0.238	1	5	ATP6V0E2
0.000878066	0.354811	0.3	0.175	1	5	RIOK3
0.000905311	0.381598	0.682	0.568	1	5	WDR83OS
0.000944701	0.351972	0.473	0.315	1	5	GRAP2
0.000958803	0.311244	0.682	0.541	1	5	CALM3
0.00102399	0.250907	0.927	0.913	1	5	H3F3A
0.00107676	0.282007	0.745	0.625	1	5	CTSD
0.00118118	0.380998	0.355	0.23	1	5	FIP1L1
0.00122804	0.401318	0.309	0.186	1	5	GABARAPL1
0.00123883	0.391542	0.618	0.519	1	5	ATP5PO
0.0012807	0.294766	0.418	0.275	1	5	TNFRSF1A
0.00133222	0.35498	0.309	0.191	1	5	FAM204A
0.00138514	0.313616	0.4	0.261	1	5	DCXR
0.00156923	0.337793	0.745	0.612	1	5	NDUFA11
0.00169593	0.284759	0.364	0.229	1	5	CYTH4
0.00172874	0.299653	0.882	0.772	1	5	PNRC1
0.00173277	0.341057	0.4	0.267	1	5	RAB8A
0.00178813	0.319898	0.255	0.148	1	5	SNAP47
0.00198374	0.360012	0.482	0.35	1	5	TSEN54
0.00201266	0.298407	0.473	0.341	1	5	POLR2G
0.00203888	0.33374	0.482	0.334	1	5	DCTN3
0.00210393	0.328077	0.318	0.205	1	5	CCDC115
0.00214483	0.25663	0.945	0.884	1	5	ATP5MG
0.00222667	0.324068	0.364	0.241	1	5	OXNAD1
0.0025466	0.361618	0.264	0.158	1	5	TM2D1
0.00256608	0.283597	0.282	0.171	1	5	COPS8
0.00256712	0.29349	0.655	0.55	1	5	DBI
0.00260465	0.27703	0.509	0.363	1	5	SLA2
0.00276893	0.288284	0.264	0.156	1	5	MRPL36
0.00290605	0.443051	0.364	0.255	1	5	ARHGEF3
0.00294367	0.457117	0.264	0.155	1	5	MIR155HG
0.0029651	0.259091	0.927	0.873	1	5	CD2
0.00297742	0.322949	0.491	0.354	1	5	TMEM230
0.00305157	0.341192	0.527	0.395	1	5	NDUFA6
0.00314807	0.316247	0.382	0.27	1	5	PPP1R7
0.00318938	0.329282	0.445	0.313	1	5	CALCOCO2
0.00325682	0.318291	0.5	0.375	1	5	HMGB2
0.00327156	0.308008	0.255	0.155	1	5	LYPLA1
0.00328208	0.413796	0.445	0.334	1	5	LASP1
0.00331827	0.287816	0.491	0.339	1	5	SH3BP1
0.00338451	0.354663	0.4	0.28	1	5	PPA1
0.00343192	0.331217	0.6	0.46	1	5	RGS10
0.0034686	0.375586	0.264	0.166	1	5	CDK6
0.00356798	0.310362	0.336	0.22	1	5	AHSA1
0.00378901	0.402818	0.282	0.185	1	5	ASB2
0.00398965	0.31528	0.718	0.614	1	5	CYTOR
0.0040621	0.313878	0.291	0.186	1	5	BFAR
0.00419782	0.321294	0.709	0.58	1	5	PGAM1
0.0043878	0.464262	0.318	0.225	1	5	FKBP11
0.00446848	0.339141	0.264	0.167	1	5	MIF4GD
0.00469422	0.300459	0.391	0.274	1	5	VOPP1
0.00472842	0.329238	0.391	0.274	1	5	SUMO3
0.00491024	0.5578	0.655	0.521	1	5	CCL4L2
0.00505305	0.368155	0.555	0.442	1	5	ATP6V1F
0.00506688	0.307531	0.645	0.54	1	5	ANXA11
0.00513698	0.33076	0.309	0.202	1	5	TESC
0.00529036	0.344765	0.618	0.492	1	5	POLD4
0.00555329	0.325956	0.309	0.202	1	5	ARPP19
0.00560458	0.310093	0.318	0.214	1	5	EIF4E2
0.00576506	0.280495	0.291	0.187	1	5	EXOSC1
0.00584956	0.302928	0.527	0.404	1	5	DOK2
0.0058768	0.352098	0.255	0.164	1	5	AK2
0.00591708	0.312227	0.464	0.332	1	5	SNRPB2
0.00596027	0.252324	0.309	0.197	1	5	AKR1A1
0.00596197	0.307383	0.536	0.436	1	5	GPI
0.00612267	0.331867	0.282	0.181	1	5	CCDC90B
0.00613844	0.27522	0.364	0.245	1	5	NBDY
0.00620169	0.276976	0.5	0.387	1	5	SNRPD3
0.00621745	0.319626	0.264	0.169	1	5	OSER1
0.00624984	0.38332	0.455	0.35	1	5	LSM2
0.00651261	0.259094	0.645	0.497	1	5	ANXA5
0.00668303	0.250469	0.791	0.692	1	5	RAN
0.00670627	0.282511	0.318	0.209	1	5	ECHS1
0.00684946	0.309885	0.809	0.718	1	5	ATP6V0E1
0.00692583	0.300826	0.582	0.486	1	5	EID1
0.00721696	0.287237	0.564	0.442	1	5	SSU72
0.00741774	0.325338	0.309	0.21	1	5	EIF4EBP2
0.00748939	0.298284	0.545	0.427	1	5	UBE2L3
0.00765567	0.359731	0.491	0.371	1	5	BATF
0.00774374	0.28945	0.309	0.207	1	5	DOCK10
0.00874944	0.288156	0.427	0.301	1	5	UBAC2
0.0094972	0.292425	0.273	0.177	1	5	RPS6KA1
0.00996848	0.269493	0.327	0.228	1	5	H2AFY
0.00999391	0.295439	0.291	0.191	1	5	DENND1B

## Sheet: Table S6
Supplementary Table S6. scRNA-seq cluster markers of B cells from six STAD patient samples
p_val	avg_log2FC	pct.1	pct.2	p_val_adj	cluster	gene
3.86674e-155	2.23267	0.388	0.161	9.25814e-151	0	IGHG4
2.65303e-186	2.1085	0.621	0.304	6.35216e-182	0	IGLC1
1.01826e-39	2.09515	0.559	0.387	2.43801e-35	0	IGKV4-1
1.89999e-150	2.08719	0.496	0.262	4.54914e-146	0	IGLC2
8.17246e-138	1.9159	0.568	0.332	1.95673e-133	0	IGHG1
3.69815e-58	1.8024	0.379	0.213	8.85448e-54	0	IGHG3
2.61525e-13	1.70777	0.301	0.222	6.26168e-09	0	IGLV2-14
7.41873e-77	1.69303	0.394	0.22	1.77627e-72	0	IGLC3
4.8942e-178	1.62704	0.634	0.315	1.17182e-173	0	IGLV3-1
6.86258e-207	1.60874	0.514	0.208	1.64311e-202	0	IGLV6-57
3.09132e-17	1.43981	0.369	0.267	7.40156e-13	0	IGKV1-5
1.1179e-29	1.394	0.426	0.296	2.67658e-25	0	IGHA2
0.000726098	1.32472	0.393	0.334	1	0	IGKV3-20
3.82348e-115	1.28163	0.739	0.572	9.15455e-111	0	IGKC
1.22663e-92	1.25371	0.821	0.614	2.93691e-88	0	IGHA1
0.0013218	1.19363	0.271	0.231	1	0	IGKV3-15
0	1.1351	0.993	0.546	0	0	XBP1
0	1.09514	1	0.79	0	0	SSR4
1.02594e-12	1.07073	0.329	0.244	2.45641e-08	0	IGKV3-11
0	1.00811	0.994	0.527	0	0	DERL3
0	0.956077	0.732	0.295	0	0	JSRP1
6.73069e-293	0.945047	0.982	0.668	1.61153e-288	0	JCHAIN
0	0.861652	0.836	0.302	0	0	SDC1
0	0.838787	0.987	0.54	0	0	FKBP2
0	0.818282	0.986	0.493	0	0	TXNDC5
0	0.762941	0.997	0.525	0	0	MZB1
0	0.757624	0.961	0.484	0	0	PRDX4
0	0.750365	0.912	0.416	0	0	RRBP1
0	0.740811	0.988	0.509	0	0	FKBP11
5.89959e-169	0.716558	0.994	0.85	1.41254e-164	0	HERPUD1
9.65772e-167	0.706364	0.953	0.752	2.31235e-162	0	FOS
2.5737e-193	0.704963	0.959	0.667	6.16221e-189	0	PIM2
4.68213e-174	0.694265	0.448	0.184	1.12104e-169	0	TIMP1
0	0.689922	0.811	0.296	0	0	SPAG4
3.76576e-134	0.65322	0.984	0.675	9.01636e-130	0	HSPA5
0	0.629592	0.757	0.271	0	0	GAS6
3.04497e-280	0.624822	0.982	0.584	7.29056e-276	0	SEC11C
0	0.599042	0.888	0.428	0	0	SEL1L
0	0.594208	0.888	0.43	0	0	FCRL5
1.49959e-294	0.593773	0.999	0.732	3.59046e-290	0	HSP90B1
2.99783e-231	0.591244	0.715	0.331	7.17771e-227	0	H1FX
0	0.58127	0.847	0.345	0	0	FNDC3B
1.90712e-21	0.575325	0.324	0.216	4.56621e-17	0	IGHG2
1.40967e-93	0.570599	0.948	0.831	3.37518e-89	0	JUN
0	0.559868	0.557	0.159	0	0	ITGA6
5.53083e-254	0.551079	0.685	0.298	1.32425e-249	0	LINC02362
1.07278e-300	0.545361	0.84	0.394	2.56856e-296	0	SLAMF7
3.32468e-48	0.542694	0.896	0.704	7.96029e-44	0	NFKBIA
4.57642e-245	0.541437	0.958	0.503	1.09573e-240	0	SDF2L1
4.24587e-235	0.528862	0.934	0.526	1.01659e-230	0	CD63
1.13126e-305	0.527582	0.885	0.414	2.70858e-301	0	ELL2
5.39733e-284	0.516209	0.667	0.273	1.29228e-279	0	PECAM1
0	0.508238	0.666	0.24	0	0	MEF2B
5.43914e-240	0.498302	0.78	0.361	1.30229e-235	0	GLCCI1
9.76347e-83	0.489634	0.303	0.138	2.33767e-78	0	ATF3
3.20365e-183	0.487377	0.624	0.294	7.6705e-179	0	TRIB1
1.94705e-148	0.480814	0.962	0.705	4.66183e-144	0	TMEM59
9.33318e-245	0.478841	0.865	0.435	2.23464e-240	0	SELENOM
5.34243e-222	0.473884	0.925	0.481	1.27914e-217	0	MANF
1.09067e-226	0.468406	0.882	0.451	2.61139e-222	0	TXNDC11
1.80435e-204	0.467956	0.937	0.502	4.32015e-200	0	SELENOS
5.26624e-126	0.46687	0.672	0.381	1.26089e-121	0	DUSP5
5.1114e-122	0.455452	0.973	0.73	1.22382e-117	0	KRTCAP2
4.78427e-305	0.448652	0.808	0.351	1.1455e-300	0	CHPF
1.09374e-178	0.446725	0.969	0.584	2.61874e-174	0	SSR3
3.38107e-256	0.441934	0.818	0.378	8.0953e-252	0	PRDM1
9.37459e-302	0.433831	0.838	0.369	2.24456e-297	0	CLPTM1L
1.24007e-224	0.429169	0.86	0.435	2.96911e-220	0	TXNDC15
1.7048e-56	0.422065	0.885	0.611	4.08181e-52	0	NEAT1
4.35408e-153	0.421094	0.905	0.516	1.0425e-148	0	ITM2C
1.48428e-151	0.420627	0.291	0.094	3.55381e-147	0	IER3
5.15508e-133	0.415982	0.265	0.087	1.23428e-128	0	PTP4A3
1.78892e-110	0.407556	0.965	0.662	4.2832e-106	0	SELENOK
2.84881e-206	0.401116	0.888	0.454	6.8209e-202	0	CRELD2
1.98258e-243	0.400283	0.829	0.393	4.74688e-239	0	NUCB2
1.92629e-219	0.399271	0.687	0.308	4.61211e-215	0	ANKRD28
2.51047e-214	0.399061	0.522	0.201	6.01082e-210	0	GADD45A
1.57727e-201	0.392136	0.892	0.468	3.77646e-197	0	DNAJC1
2.23589e-147	0.390499	0.891	0.514	5.3534e-143	0	DNAJB9
2.05699e-200	0.386808	0.831	0.429	4.92505e-196	0	CCPG1
1.59962e-266	0.385696	0.733	0.317	3.82996e-262	0	CREB3L2
2.0709e-161	0.385143	0.918	0.515	4.95836e-157	0	ERLEC1
8.4159e-238	0.382961	0.668	0.29	2.01502e-233	0	AC012236.1
8.70688e-92	0.376528	0.808	0.504	2.08469e-87	0	CITED2
2.58287e-95	0.371094	0.947	0.641	6.18416e-91	0	GSTP1
1.06897e-222	0.364323	0.725	0.338	2.55944e-218	0	PDK1
2.00098e-199	0.361461	0.934	0.498	4.79095e-195	0	PDIA4
3.32794e-191	0.361385	0.601	0.264	7.96809e-187	0	MAPKAPK2
1.53445e-105	0.359745	0.984	0.707	3.67393e-101	0	SPCS2
8.89679e-219	0.352277	0.803	0.392	2.13016e-214	0	FNDC3A
1.49373e-231	0.351246	0.688	0.298	3.57644e-227	0	FBXW7
2.17254e-132	0.347081	0.957	0.575	5.20171e-128	0	RPN1
3.25302e-107	0.345362	0.643	0.356	7.7887e-103	0	CYTOR
1.00979e-110	0.335218	0.984	0.72	2.41773e-106	0	SEC61B
2.48257e-135	0.333701	0.636	0.324	5.94401e-131	0	HIST1H1C
2.55271e-158	0.330203	0.375	0.141	6.11196e-154	0	Z93241.1
0	0.326031	0.579	0.178	0	0	BHLHA15
0	0.32506	0.667	0.224	0	0	TMEM238
6.68594e-132	0.323368	0.949	0.557	1.60082e-127	0	HM13
2.09538e-185	0.323288	0.861	0.435	5.01696e-181	0	TNFRSF17
2.39292e-208	0.323229	0.823	0.41	5.72937e-204	0	ARSA
2.57978e-156	0.322376	0.908	0.503	6.17677e-152	0	PLPP5
5.75282e-291	0.322287	0.436	0.126	1.3774e-286	0	CERCAM
2.63936e-92	0.319174	0.594	0.338	6.31943e-88	0	IRF4
1.7245e-159	0.319013	0.869	0.463	4.12898e-155	0	HDLBP
3.01867e-147	0.315147	0.959	0.58	7.2276e-143	0	SPCS3
3.10562e-224	0.309486	0.689	0.309	7.4358e-220	0	LY96
1.61624e-252	0.305139	0.527	0.184	3.86977e-248	0	CCDC88A
1.06975e-161	0.301757	0.834	0.445	2.5613e-157	0	DNAJC3
4.78187e-79	0.300456	0.882	0.609	1.14492e-74	0	FOSB
4.90175e-151	0.300415	0.947	0.543	1.17363e-146	0	LMAN1
1.15814e-78	0.289287	0.969	0.739	2.77292e-74	0	SPCS1
6.15266e-131	0.287931	0.951	0.592	1.47313e-126	0	RPN2
8.26965e-121	0.283996	0.544	0.272	1.98e-116	0	EGR1
5.42907e-197	0.272159	0.646	0.296	1.29988e-192	0	MANEA
6.77359e-189	0.272094	0.539	0.225	1.6218e-184	0	CPEB4
4.44429e-168	0.268925	0.722	0.361	1.0641e-163	0	MEI1
1.12887e-233	0.26808	0.503	0.184	2.70285e-229	0	KCNN3
2.58588e-81	0.267608	0.922	0.58	6.19137e-77	0	KDELR1
2.4522e-243	0.262195	0.698	0.292	5.8713e-239	0	PDXK
2.22636e-145	0.261128	0.844	0.454	5.33057e-141	0	SEC61A1
1.14756e-11	0.259786	0.996	0.995	2.7476e-07	0	FTL
2.60591e-252	0.258466	0.31	0.072	6.23933e-248	0	BMP6
3.59411e-235	0.257769	0.294	0.069	8.60539e-231	0	PLTP
1.23593e-127	0.257305	0.609	0.311	2.95918e-123	0	TP53INP1
3.3984e-154	0.255805	0.812	0.428	8.13679e-150	0	SRPRB
6.51905e-203	0.254971	0.59	0.25	1.56086e-198	0	SLC1A4
0	1.60637	0.967	0.494	0	1	HLA-DQB1
0	1.54035	0.997	0.982	0	1	MT-ND3
0	1.51071	0.998	0.576	0	1	HLA-DRB1
0	1.48471	0.984	0.498	0	1	HLA-DQA1
0	1.43348	1	0.998	0	1	CD74
0	1.39074	1	0.499	0	1	HLA-DRA
0	1.39055	0.996	0.694	0	1	HLA-DPA1
0	1.36121	0.749	0.297	0	1	CD83
2.26355e-139	1.35658	0.631	0.484	5.41963e-135	1	NR4A1
0	1.35363	0.577	0.144	0	1	CD24
0	1.33837	1	0.993	0	1	RPS27
0	1.32928	0.992	0.723	0	1	CD37
0	1.32518	0.759	0.307	0	1	VPREB3
0	1.30071	0.994	0.491	0	1	HLA-DPB1
0	1.29435	1	0.999	0	1	EEF1A1
0	1.28126	0.975	0.369	0	1	MS4A1
1.61408e-166	1.2761	0.67	0.484	3.86458e-162	1	NR4A2
0	1.27255	0.96	0.556	0	1	CXCR4
0	1.26716	1	0.99	0	1	RPL39
2.41994e-116	1.26429	0.555	0.406	5.79405e-112	1	RGS2
4.95033e-282	1.25382	0.648	0.341	1.18526e-277	1	SMIM14
3.61935e-302	1.25114	0.617	0.307	8.66581e-298	1	TNFRSF13B
0	1.24932	0.998	0.988	0	1	MT-ND1
0	1.2482	1	0.997	0	1	RPL30
0	1.22899	0.873	0.521	0	1	CD69
0	1.22822	0.999	0.997	0	1	MT-ND4L
0	1.22568	0.989	0.945	0	1	RPL36A
0	1.22053	1	0.996	0	1	MT-CO3
0	1.21623	0.926	0.817	0	1	TOMM7
0	1.21266	0.654	0.274	0	1	CD82
0	1.21001	1	0.996	0	1	RPS23
0	1.208	1	0.998	0	1	RPL11
0	1.20302	1	0.993	0	1	RPL14
1.90899e-280	1.19787	0.797	0.626	4.5707e-276	1	IFI30
0	1.19193	0.998	0.979	0	1	RPS21
0	1.19006	1	0.995	0	1	RPL34
0	1.17678	1	0.995	0	1	RPS14
0	1.1712	1	0.994	0	1	RPS25
0	1.16748	0.999	0.996	0	1	MT-ATP6
0	1.16246	1	0.997	0	1	RPS3
0	1.15787	1	0.99	0	1	RPL23A
1.17218e-211	1.15045	0.835	0.713	2.80654e-207	1	KLF6
0	1.1493	1	0.995	0	1	RPLP2
0	1.14207	0.977	0.57	0	1	LAPTM5
0	1.14132	1	0.996	0	1	RPS28
0	1.13833	0.851	0.449	0	1	COTL1
0	1.13305	1	0.991	0	1	RPL36
0	1.12956	1	0.994	0	1	RPL35A
0	1.12735	1	0.998	0	1	RPL32
1.85095e-174	1.12703	0.713	0.591	4.43174e-170	1	DNAJB1
6.41639e-165	1.10682	0.572	0.378	1.53628e-160	1	GPR183
0	1.10394	1	0.994	0	1	RPL26
0	1.09934	1	0.998	0	1	RPS12
4.48299e-306	1.09488	0.796	0.515	1.07336e-301	1	ZFAS1
0	1.09342	1	0.991	0	1	RPL37
0	1.09284	0.842	0.397	0	1	LTB
0	1.09263	0.977	0.921	0	1	RPS29
0	1.09028	0.985	0.862	0	1	BTG1
0	1.08885	0.635	0.221	0	1	SPIB
0	1.08775	0.954	0.922	0	1	HSP90AA1
0	1.08636	0.984	0.977	0	1	MT-ATP8
0	1.0847	1	0.998	0	1	RPL19
0	1.07594	1	0.999	0	1	RPS8
0	1.07517	1	0.982	0	1	ACTB
0	1.06644	0.957	0.581	0	1	CD52
0	1.06403	1	0.998	0	1	RPS15A
0	1.0579	0.47	0.125	0	1	SCIMP
0	1.05262	0.997	0.983	0	1	RPSA
2.29088e-291	1.04701	0.929	0.869	5.48506e-287	1	TSC22D3
0	1.04532	0.598	0.19	0	1	LY86
1.13738e-226	1.03037	0.686	0.48	2.72324e-222	1	CNPY3
0	1.0287	0.996	0.979	0	1	RPL9
0	1.02422	0.86	0.372	0	1	BANK1
6.34473e-243	1.02286	0.636	0.331	1.51912e-238	1	FCRLA
0	1.02116	0.947	0.88	0	1	RPL38
0	1.01657	0.988	0.966	0	1	RPL22
0	1.01434	0.902	0.813	0	1	SYNGR2
0	1.01383	0.995	0.973	0	1	HLA-E
3.02637e-299	1.01377	0.665	0.309	7.24604e-295	1	SYPL1
0	1.00803	1	0.996	0	1	RPS27A
0	1.00647	0.999	0.996	0	1	RPS6
1.31107e-252	1.00327	0.82	0.71	3.13909e-248	1	SNHG29
1.41525e-209	1.00217	0.459	0.198	3.38853e-205	1	AIM2
3.27466e-174	1.00098	0.72	0.67	7.84052e-170	1	HSPE1
0	0.997854	0.979	0.887	0	1	PTPRCAP
0	0.992869	0.442	0.12	0	1	ARHGAP24
0	0.990876	1	0.997	0	1	FAU
0	0.98463	1	0.996	0	1	RPL12
2.95718e-164	0.98294	0.582	0.377	7.08039e-160	1	ADAM28
0	0.97809	0.991	0.982	0	1	EEF1B2
0	0.975601	0.998	0.992	0	1	FTH1
0	0.974708	0.998	0.988	0	1	RPL5
0	0.973894	0.956	0.898	0	1	HSPA8
7.84296e-34	0.973891	0.27	0.189	1.87784e-29	1	RGS16
1.50271e-282	0.970614	0.847	0.712	3.59793e-278	1	COMMD6
1.43815e-223	0.969686	0.83	0.719	3.44335e-219	1	TAGLN2
0	0.966917	0.999	0.997	0	1	RPL3
0	0.9642	1	0.999	0	1	MT-CO2
1.21567e-212	0.963906	0.733	0.526	2.91068e-208	1	GAS5
0	0.96357	0.986	0.962	0	1	RPL37A
9.87262e-44	0.963009	0.373	0.277	2.3638e-39	1	ZNF331
2.17402e-172	0.960633	0.673	0.494	5.20525e-168	1	UCP2
4.23915e-275	0.958404	0.578	0.221	1.01498e-270	1	IRF8
1.00865e-228	0.958144	0.77	0.607	2.415e-224	1	GPSM3
2.22278e-281	0.956708	0.839	0.587	5.322e-277	1	HLA-DMA
0	0.956376	0.972	0.954	0	1	PABPC1
0	0.949381	1	0.998	0	1	RPL28
0	0.948769	0.999	0.994	0	1	RPS24
1.78601e-161	0.948093	0.752	0.643	4.27623e-157	1	CRIP1
6.83781e-229	0.944639	0.764	0.506	1.63718e-224	1	STK17A
1.19093e-154	0.94463	0.57	0.377	2.85144e-150	1	ACP5
0	0.942854	0.99	0.97	0	1	UBA52
0	0.942594	1	0.986	0	1	HLA-A
3.16589e-291	0.937652	0.9	0.782	7.5801e-287	1	MYL12A
0	0.92874	0.954	0.834	0	1	ARHGDIB
9.83142e-223	0.927402	0.771	0.556	2.35394e-218	1	PTPN6
0	0.922099	0.95	0.91	0	1	HSP90AB1
2.85975e-89	0.920729	0.479	0.357	6.84709e-85	1	SAMSN1
0	0.920476	1	0.994	0	1	RPS13
3.11273e-148	0.916524	0.646	0.557	7.4528e-144	1	PCBP2
0	0.915329	0.997	0.997	0	1	MT-CYB
2.90322e-192	0.91341	0.639	0.404	6.95118e-188	1	RGS19
4.11648e-106	0.910723	0.697	0.679	9.8561e-102	1	PPP1R15A
3.23265e-120	0.909116	0.393	0.198	7.73995e-116	1	RASGEF1B
0	0.903443	0.997	0.989	0	1	RPL21
3.51247e-144	0.900711	0.639	0.506	8.40992e-140	1	SNHG6
0	0.897249	0.997	0.991	0	1	RPS16
0	0.895306	0.951	0.726	0	1	CORO1A
0	0.895019	0.944	0.898	0	1	RAC2
2.48307e-112	0.892804	0.562	0.453	5.94522e-108	1	CCDC50
0	0.891313	0.934	0.89	0	1	RPL31
6.00435e-168	0.890518	0.651	0.396	1.43762e-163	1	SLC2A3
2.2648e-241	0.888962	0.667	0.325	5.42261e-237	1	REL
0	0.885307	1	0.968	0	1	TMSB4X
4.0016e-220	0.883474	0.807	0.659	9.58103e-216	1	CD53
1.82979e-294	0.883024	0.916	0.835	4.38107e-290	1	YWHAZ
2.12873e-227	0.882374	0.543	0.234	5.09682e-223	1	BLK
0	0.881152	1	0.995	0	1	RPS7
0	0.876259	0.971	0.964	0	1	PFDN5
0	0.875689	0.993	0.985	0	1	RPL10A
0	0.874823	0.978	0.973	0	1	EEF1G
1.12295e-200	0.874053	0.602	0.314	2.68867e-196	1	LBH
1.04079e-81	0.873934	0.507	0.424	2.49196e-77	1	RPS10
0	0.865829	1	0.999	0	1	RPS18
0	0.86393	0.981	0.971	0	1	MT-ND4
7.64424e-190	0.863758	0.753	0.657	1.83026e-185	1	DAZAP2
0	0.863582	0.936	0.9	0	1	ARPC3
1.49389e-118	0.862517	0.58	0.46	3.57683e-114	1	CMTM6
5.76301e-221	0.861834	0.834	0.567	1.37984e-216	1	ZFP36L1
6.01534e-264	0.860796	0.882	0.657	1.44025e-259	1	LIMD2
4.06755e-227	0.856111	0.843	0.791	9.73894e-223	1	NOP53
7.51172e-150	0.854681	0.521	0.296	1.79853e-145	1	CAPG
1.34023e-250	0.854629	0.871	0.786	3.20892e-246	1	RPS4Y1
2.69471e-227	0.852739	0.481	0.186	6.45194e-223	1	PKIG
1.94373e-133	0.851391	0.698	0.653	4.65388e-129	1	HIST1H4C
9.73712e-220	0.84872	0.469	0.185	2.33136e-215	1	BCAS4
3.80609e-253	0.846998	0.624	0.259	9.11293e-249	1	HLA-DMB
0	0.846217	0.97	0.966	0	1	RPL27
0	0.842455	0.936	0.918	0	1	NPM1
0	0.841335	1	0.997	0	1	PTMA
0	0.836457	1	0.999	0	1	RPS15
1.85623e-241	0.83631	0.852	0.8	4.44437e-237	1	PSMB9
4.74378e-86	0.835875	0.755	0.769	1.1358e-81	1	SAT1
3.72582e-199	0.832178	0.788	0.745	8.92073e-195	1	RNASET2
9.22189e-150	0.827852	0.682	0.575	2.208e-145	1	PRR13
1.68474e-177	0.826982	0.377	0.139	4.03376e-173	1	BCL2A1
0	0.82522	0.994	0.988	0	1	NACA
1.39275e-234	0.82516	0.501	0.184	3.33467e-230	1	2022-03-01
0	0.82317	1	0.998	0	1	RPL18
5.8894e-92	0.822217	0.521	0.39	1.4101e-87	1	SKIL
3.26106e-297	0.821724	0.939	0.903	7.80794e-293	1	HNRNPA1
7.8378e-251	0.821708	0.869	0.863	1.8766e-246	1	RHOA
0	0.820103	0.999	0.992	0	1	RPL17
8.46463e-224	0.81807	0.616	0.278	2.02669e-219	1	RIPOR2
1.12176e-165	0.815769	0.803	0.771	2.68582e-161	1	SRSF7
1.45479e-183	0.815192	0.796	0.761	3.4832e-179	1	POLD4
4.22803e-255	0.811332	0.958	0.891	1.01232e-250	1	ACTG1
3.36519e-172	0.809655	0.696	0.475	8.05727e-168	1	CD19
0	0.809194	1	0.996	0	1	RPS3A
4.73441e-123	0.80709	0.669	0.584	1.13356e-118	1	CIB1
7.2064e-293	0.80646	0.974	0.965	1.72543e-288	1	RPL13A
7.27794e-285	0.806456	0.941	0.93	1.74256e-280	1	RPL27A
9.59893e-124	0.805803	0.326	0.14	2.29827e-119	1	LDLRAD4
2.23726e-104	0.805766	0.641	0.555	5.35667e-100	1	POU2F2
2.73052e-141	0.804929	0.68	0.53	6.53767e-137	1	CNN2
7.68062e-81	0.804715	0.536	0.458	1.83897e-76	1	UBE2N
6.54334e-168	0.804233	0.76	0.662	1.56667e-163	1	FUS
0	0.802583	0.996	0.991	0	1	RACK1
1.35901e-266	0.802431	0.96	0.97	3.25388e-262	1	MT-ND2
0	0.7973	0.993	0.983	0	1	EEF2
2.72401e-280	0.795728	0.929	0.921	6.52211e-276	1	SLC25A6
3.94371e-97	0.794172	0.42	0.26	9.44241e-93	1	SYS1
0	0.793528	0.998	0.992	0	1	RPL15
0	0.789115	1	0.999	0	1	RPL10
2.64816e-78	0.788629	0.622	0.593	6.34049e-74	1	DNAJA1
0	0.786249	1	0.997	0	1	RPS4X
0	0.786091	1	0.997	0	1	RPL29
1.29928e-169	0.783894	0.424	0.169	3.11087e-165	1	CXCR5
3.35342e-163	0.783841	0.763	0.702	8.0291e-159	1	MYL12B
1.53861e-183	0.782543	0.598	0.283	3.68388e-179	1	SELL
1.26483e-145	0.781992	0.643	0.455	3.02839e-141	1	SNX2
4.92254e-212	0.781414	0.723	0.389	1.1786e-207	1	FCMR
0	0.780461	0.999	0.994	0	1	RPL6
0	0.779314	1	0.999	0	1	MT-CO1
0	0.776619	1	0.999	0	1	RPL13
1.58373e-163	0.77649	0.755	0.633	3.79193e-159	1	CD79B
5.96352e-84	0.776314	0.593	0.545	1.42784e-79	1	TCF4
8.8981e-245	0.77626	0.888	0.883	2.13047e-240	1	CCNI
4.02503e-169	0.776029	0.78	0.686	9.63713e-165	1	TPM3
5.55591e-226	0.776014	0.971	0.975	1.33025e-221	1	H3F3B
7.58733e-219	0.773961	0.868	0.782	1.81663e-214	1	FXYD5
5.13081e-167	0.7737	0.786	0.707	1.22847e-162	1	EZR
1.33221e-286	0.769546	0.945	0.93	3.18972e-282	1	BTF3
1.98393e-63	0.765966	0.541	0.503	4.75012e-59	1	IDS
0	0.765147	1	0.998	0	1	RPL7A
0	0.765128	1	1	0	1	RPLP1
1.61666e-45	0.764204	0.582	0.625	3.87077e-41	1	YPEL5
1.13264e-145	0.762916	0.528	0.289	2.71189e-141	1	LAT2
4.11131e-123	0.760808	0.67	0.593	9.8437e-119	1	UBXN1
8.29983e-129	0.760657	0.623	0.443	1.98723e-124	1	SP110
1.53404e-144	0.759775	0.736	0.664	3.67295e-140	1	SF1
1.31297e-168	0.758318	0.792	0.775	3.14365e-164	1	CALM2
1.19046e-150	0.75797	0.525	0.272	2.85033e-146	1	TRIM22
0	0.748522	1	0.998	0	1	MALAT1
1.58243e-283	0.74852	0.988	0.984	3.7888e-279	1	MT-ND5
3.55959e-58	0.746078	0.29	0.172	8.52272e-54	1	LINC01781
1.60879e-40	0.744264	0.455	0.409	3.85193e-36	1	LY9
1.27699e-112	0.743726	0.674	0.618	3.05749e-108	1	KMT2E
1.39035e-98	0.740187	0.59	0.48	3.32891e-94	1	TNFAIP8
1.62822e-175	0.739851	0.302	0.092	3.89846e-171	1	PLD4
5.39502e-119	0.739012	0.716	0.68	1.29173e-114	1	RPS20
5.30837e-106	0.738123	0.652	0.584	1.27098e-101	1	TUBB
6.5493e-121	0.737239	0.589	0.413	1.5681e-116	1	PPP1R18
6.3566e-181	0.734945	0.789	0.548	1.52196e-176	1	IFITM2
1.412e-120	0.733106	0.665	0.553	3.38075e-116	1	SEPTIN9
2.35019e-89	0.732306	0.657	0.677	5.62707e-85	1	RBM3
9.08516e-151	0.730997	0.768	0.664	2.17526e-146	1	ARPC1B
1.7653e-276	0.730498	0.977	0.979	4.22665e-272	1	RPL4
1.0202e-240	0.73027	0.927	0.928	2.44267e-236	1	HNRNPA2B1
1.3874e-107	0.729221	0.428	0.244	3.32186e-103	1	TMEM154
3.81425e-116	0.728597	0.709	0.719	9.13247e-112	1	EIF4B
5.02598e-142	0.727141	0.337	0.139	1.20337e-137	1	CLECL1
4.65307e-134	0.724825	0.737	0.698	1.11408e-129	1	HMGN2
0	0.724719	0.998	0.996	0	1	EIF1
5.7784e-68	0.722269	0.563	0.543	1.38352e-63	1	ST13
6.64362e-166	0.722104	0.803	0.795	1.59068e-161	1	EIF3F
4.02052e-129	0.720022	0.367	0.166	9.62633e-125	1	RILPL2
5.09185e-147	0.719807	0.779	0.773	1.21914e-142	1	SRSF5
0	0.719693	0.99	0.99	0	1	RPL24
0	0.719439	1	0.998	0	1	RPL8
1.02036e-228	0.719179	0.915	0.922	2.44305e-224	1	SARAF
1.53923e-06	0.719013	0.27	0.273	0.0368539	1	ITGB1
7.98073e-121	0.715406	0.776	0.734	1.91083e-116	1	TXNIP
2.96723e-114	0.714697	0.7	0.69	7.10443e-110	1	EIF3L
3.69083e-99	0.71447	0.473	0.298	8.83695e-95	1	MBP
3.77257e-113	0.712973	0.674	0.58	9.03267e-109	1	ARL6IP5
1.65685e-171	0.710495	0.815	0.797	3.96699e-167	1	NCF1
9.83489e-80	0.710122	0.589	0.555	2.35477e-75	1	SH3BGRL
1.32595e-109	0.709633	0.651	0.517	3.17473e-105	1	CD48
7.59613e-204	0.709291	0.852	0.866	1.81874e-199	1	TMA7
4.63381e-81	0.709013	0.497	0.376	1.10947e-76	1	PDLIM1
2.957e-75	0.708558	0.568	0.4	7.07994e-71	1	HLA-DRB5
1.76677e-79	0.708115	0.597	0.579	4.23017e-75	1	UBE2I
8.97882e-260	0.705184	0.958	0.963	2.1498e-255	1	RPS11
1.63173e-61	0.704679	0.413	0.306	3.90685e-57	1	HSPH1
4.21826e-91	0.700853	0.534	0.397	1.00998e-86	1	SASH3
8.85703e-109	0.700613	0.322	0.148	2.12064e-104	1	QRSL1
5.65089e-115	0.699552	0.405	0.209	1.35299e-110	1	SLC44A2
4.6371e-259	0.699345	0.982	0.964	1.11026e-254	1	PFN1
9.24927e-62	0.698359	0.584	0.612	2.21455e-57	1	SMARCB1
9.05888e-262	0.697499	0.949	0.952	2.16897e-257	1	COX4I1
2.98373e-201	0.695698	0.875	0.9	7.14394e-197	1	COX7C
1.53299e-65	0.694994	0.867	0.872	3.67044e-61	1	DUSP1
1.9924e-79	0.693739	0.478	0.348	4.7704e-75	1	NT5C
1.10175e-136	0.693273	0.482	0.245	2.63791e-132	1	CYBB
1.04911e-104	0.691084	0.698	0.659	2.51189e-100	1	SEPTIN7
1.7005e-239	0.690529	0.951	0.916	4.07151e-235	1	CFL1
3.00035e-119	0.688185	0.734	0.743	7.18374e-115	1	EIF4A2
3.95766e-56	0.68665	0.607	0.541	9.47583e-52	1	HSPA1B
4.80964e-72	0.683821	0.648	0.677	1.15157e-67	1	CD99
1.66391e-145	0.682801	0.507	0.251	3.9839e-141	1	SWAP70
1.12886e-86	0.680081	0.63	0.577	2.70284e-82	1	IL16
2.00308e-135	0.676251	0.418	0.195	4.79596e-131	1	DCK
5.74584e-117	0.673745	0.385	0.185	1.37573e-112	1	PARP15
2.04563e-105	0.672853	0.449	0.253	4.89785e-101	1	DEK
4.24247e-67	0.672105	0.595	0.549	1.01577e-62	1	RESF1
7.04629e-109	0.67102	0.5	0.298	1.68709e-104	1	LYN
3.2698e-78	0.670671	0.629	0.624	7.82887e-74	1	TMEM243
2.1471e-93	0.667932	0.672	0.665	5.14079e-89	1	HNRNPF
2.00596e-250	0.666906	0.969	0.965	4.80286e-246	1	PPIA
3.42954e-276	0.664752	0.979	0.979	8.21134e-272	1	OAZ1
1.18128e-110	0.663418	0.686	0.579	2.82835e-106	1	SP100
2.00259e-68	0.663109	0.475	0.364	4.7948e-64	1	FAM49B
3.9543e-104	0.661546	0.699	0.735	9.46778e-100	1	PTGES3
3.08748e-31	0.661021	0.441	0.409	7.39235e-27	1	ARID5B
4.82239e-88	0.660695	0.512	0.354	1.15462e-83	1	CD40
5.11816e-104	0.660471	0.714	0.759	1.22544e-99	1	ATP6V0E1
8.58718e-278	0.659417	0.991	0.99	2.05603e-273	1	RPL35
4.32787e-78	0.659121	0.426	0.261	1.03622e-73	1	TUBA1A
1.1389e-76	0.658571	0.373	0.224	2.72686e-72	1	ABI3
3.54149e-46	0.656934	0.444	0.397	8.47938e-42	1	MED10
5.47126e-83	0.654519	0.448	0.29	1.30998e-78	1	ELOVL5
3.39953e-75	0.653571	0.626	0.615	8.1395e-71	1	SEPTIN6
0.00762193	0.652838	0.272	0.299	1	1	RHOB
3.59702e-75	0.652834	0.628	0.571	8.61235e-71	1	PDE4B
5.22942e-49	0.652262	0.457	0.39	1.25208e-44	1	SYK
1.28172e-61	0.652085	0.606	0.637	3.06882e-57	1	BRK1
1.18141e-128	0.651175	0.78	0.786	2.82866e-124	1	HNRNPDL
1.27439e-133	0.650788	0.342	0.138	3.05127e-129	1	SESN3
1.04469e-38	0.650712	0.295	0.209	2.5013e-34	1	FCRL2
5.88455e-128	0.650121	0.749	0.792	1.40894e-123	1	ATP6V1G1
1.16314e-143	0.649296	0.886	0.93	2.7849e-139	1	UBB
1.19786e-51	0.645667	0.498	0.446	2.86803e-47	1	EIF2S3
1.06769e-94	0.645467	0.698	0.742	2.55638e-90	1	ANAPC16
8.50843e-51	0.643284	0.563	0.588	2.03717e-46	1	CTSS
2.27523e-39	0.64298	0.521	0.538	5.44758e-35	1	IRF9
1.04584e-49	0.642703	0.438	0.357	2.50406e-45	1	DRAM2
1.71848e-104	0.641876	0.275	0.106	4.11455e-100	1	LINC01857
2.408e-147	0.64159	0.335	0.123	5.76549e-143	1	TLR10
2.12577e-51	0.641371	0.458	0.387	5.08974e-47	1	IFNGR2
1.79731e-250	0.640567	0.992	0.956	4.3033e-246	1	CD79A
9.07764e-118	0.64035	0.376	0.166	2.17346e-113	1	CCR7
0	0.639748	1	1	0	1	B2M
1.56194e-108	0.636849	0.336	0.149	3.73975e-104	1	AC119396.1
6.01522e-56	0.63622	0.472	0.387	1.44022e-51	1	DBNL
1.2568e-49	0.635645	0.356	0.251	3.00915e-45	1	SIT1
0	0.634394	0.995	0.99	0	1	HLA-C
7.85123e-124	0.63171	0.409	0.195	1.87982e-119	1	LYSMD2
2.99217e-115	0.630788	0.632	0.421	7.16416e-111	1	LCP1
1.48531e-156	0.630253	0.819	0.862	3.55627e-152	1	CNBP
5.40711e-36	0.62919	0.391	0.339	1.29462e-31	1	NR1H2
2.55953e-95	0.629116	0.255	0.103	6.12829e-91	1	TGIF1
1.77341e-73	0.626902	0.649	0.671	4.24607e-69	1	PNISR
2.39713e-70	0.626087	0.66	0.702	5.73944e-66	1	EIF3E
4.11017e-104	0.624844	0.736	0.757	9.84099e-100	1	HCLS1
5.47693e-84	0.624612	0.68	0.657	1.31134e-79	1	ACTR3
6.13059e-252	0.624247	0.997	0.995	1.46785e-247	1	RPS9
1.69255e-45	0.624239	0.505	0.474	4.05247e-41	1	RBMX
6.05678e-146	0.623891	0.35	0.131	1.45018e-141	1	GAPT
8.07213e-69	0.623755	0.621	0.593	1.93271e-64	1	CTSH
8.44655e-118	0.62333	0.371	0.167	2.02236e-113	1	LINC02397
5.53912e-39	0.623147	0.35	0.274	1.32623e-34	1	ZBTB20
2.60373e-23	0.622521	0.465	0.406	6.2341e-19	1	HSPA1A
6.58809e-53	0.620614	0.422	0.324	1.57739e-48	1	PNRC2
1.22904e-54	0.620397	0.578	0.583	2.94268e-50	1	PKM
2.9498e-53	0.617984	0.544	0.5	7.06271e-49	1	WSB1
4.60643e-59	0.61742	0.626	0.703	1.10292e-54	1	VAMP2
5.35623e-199	0.616454	0.93	0.937	1.28244e-194	1	ATP5F1E
1.43214e-54	0.616342	0.56	0.526	3.42898e-50	1	SP140
2.82717e-83	0.615125	0.435	0.262	6.76909e-79	1	TNFRSF13C
7.68501e-84	0.614979	0.826	0.827	1.84002e-79	1	ZFP36L2
1.66703e-30	0.614331	0.547	0.642	3.99137e-26	1	PLP2
7.98113e-185	0.612979	0.92	0.931	1.91092e-180	1	RPL7
2.84452e-61	0.612861	0.453	0.339	6.81064e-57	1	VASP
2.78871e-91	0.612638	0.72	0.779	6.677e-87	1	UQCRB
4.2016e-148	0.612574	0.842	0.88	1.00599e-143	1	CIRBP
7.39701e-72	0.612229	0.412	0.267	1.77107e-67	1	INPP5D
2.7809e-63	0.612129	0.424	0.297	6.6583e-59	1	GGA2
3.10034e-106	0.610964	0.746	0.783	7.42315e-102	1	SNRPD2
5.96024e-53	0.610764	0.419	0.305	1.42706e-48	1	CCND3
5.80616e-298	0.610598	1	0.999	1.39017e-293	1	TPT1
1.80579e-78	0.609737	0.73	0.793	4.32361e-74	1	CYTIP
9.81362e-80	0.609129	0.676	0.697	2.34967e-75	1	SNX3
1.47443e-49	0.607332	0.583	0.618	3.53024e-45	1	N4BP2L2
3.68624e-51	0.607323	0.527	0.501	8.82596e-47	1	RNPS1
1.53647e-76	0.604473	0.661	0.636	3.67877e-72	1	RALGPS2
3.7654e-81	0.603382	0.688	0.676	9.01549e-77	1	STK17B
1.24636e-36	0.60335	0.519	0.527	2.98417e-32	1	PDCD4
1.60554e-62	0.6032	0.623	0.67	3.84414e-58	1	MORF4L1
2.42137e-32	0.60215	0.405	0.365	5.79748e-28	1	TMEM109
5.19781e-150	0.601315	0.852	0.883	1.24451e-145	1	LSP1
7.81831e-105	0.600857	0.756	0.78	1.87194e-100	1	YWHAB
4.38615e-50	0.600738	0.334	0.222	1.05018e-45	1	ALOX5
6.45576e-257	0.599607	1	0.998	1.5457e-252	1	RPL18A
2.12577e-66	0.597436	0.45	0.316	5.08973e-62	1	STX7
1.65781e-76	0.59634	0.696	0.776	3.96929e-72	1	CHCHD10
2.39463e-83	0.596091	0.632	0.539	5.73345e-79	1	RCSD1
2.01409e-25	0.595778	0.311	0.246	4.82233e-21	1	CREM
3.8614e-37	0.593927	0.56	0.644	9.24535e-33	1	C19orf53
4.51984e-31	0.593528	0.533	0.579	1.08218e-26	1	HSPD1
1.87577e-53	0.59333	0.598	0.619	4.49115e-49	1	HNRNPA0
4.56301e-14	0.592737	0.446	0.518	1.09252e-09	1	GRN
1.73218e-82	0.59272	0.349	0.183	4.14737e-78	1	CCR6
3.60694e-48	0.59249	0.519	0.469	8.63611e-44	1	ITSN2
5.37133e-122	0.592019	0.782	0.837	1.28606e-117	1	SUMO2
1.40061e-32	0.590441	0.281	0.198	3.35348e-28	1	TRAC
8.06723e-147	0.589118	0.836	0.877	1.93154e-142	1	RNASEK
3.31696e-124	0.589088	0.327	0.128	7.9418e-120	1	HLA-DOA
1.48418e-47	0.58804	0.552	0.53	3.55358e-43	1	TAF1D
2.72468e-112	0.587924	0.569	0.342	6.52371e-108	1	TRBC2
1.47771e-31	0.587255	0.39	0.348	3.53808e-27	1	ABHD14B
7.78363e-166	0.585999	0.906	0.888	1.86363e-161	1	SH3BGRL3
4.97269e-93	0.585204	0.723	0.76	1.19061e-88	1	TRIR
6.66712e-179	0.584972	0.901	0.927	1.59631e-174	1	ATP5MC2
2.2536e-49	0.584202	0.536	0.499	5.39579e-45	1	MOB1A
3.68376e-21	0.58419	0.441	0.458	8.82003e-17	1	FCGR2B
1.37529e-36	0.5839	0.551	0.618	3.29285e-32	1	TOMM20
8.37279e-66	0.583359	0.664	0.739	2.0047e-61	1	TAPBP
1.18908e-36	0.582639	0.443	0.391	2.84701e-32	1	ARHGAP15
6.65052e-59	0.580302	0.619	0.621	1.59233e-54	1	STK4
7.55147e-41	0.580171	0.467	0.432	1.80805e-36	1	APH1A
1.64012e-44	0.579649	0.453	0.383	3.92695e-40	1	RHOG
1.01368e-46	0.579322	0.89	0.938	2.42706e-42	1	JUNB
5.93074e-78	0.576391	0.687	0.75	1.42e-73	1	SKP1
6.56538e-218	0.57598	0.971	0.982	1.57195e-213	1	EEF1D
3.62312e-51	0.575535	0.386	0.274	8.67485e-47	1	TRIM38
1.92099e-37	0.574443	0.29	0.197	4.59943e-33	1	ARL4A
1.93985e-132	0.573129	0.837	0.867	4.64457e-128	1	ARPC2
4.17187e-30	0.572301	0.45	0.432	9.9887e-26	1	CAST
8.81906e-25	0.571543	0.453	0.45	2.11155e-20	1	LITAF
7.0411e-81	0.570951	0.349	0.185	1.68585e-76	1	CYB561A3
1.27547e-13	0.569673	0.323	0.308	3.05386e-09	1	ADGRE5
3.32599e-121	0.568807	0.358	0.149	7.96342e-117	1	RUBCNL
1.92771e-74	0.567272	0.684	0.736	4.61552e-70	1	HMGN1
1.39577e-195	0.565868	0.986	0.983	3.34189e-191	1	TMSB10
5.40182e-241	0.563863	0.999	0.994	1.29336e-236	1	RPS5
8.57368e-64	0.563438	0.663	0.711	2.0528e-59	1	EIF3H
6.55542e-97	0.563074	0.751	0.782	1.56956e-92	1	RPL23
3.31552e-27	0.563045	0.485	0.506	7.93836e-23	1	EIF3D
4.18658e-50	0.560896	0.391	0.286	1.00239e-45	1	RHOF
3.37417e-39	0.558936	0.356	0.27	8.07878e-35	1	TBC1D5
4.99897e-46	0.558461	0.526	0.487	1.1969e-41	1	ACAP1
2.47997e-46	0.557543	0.294	0.187	5.93778e-42	1	RAB11FIP1
5.13985e-48	0.556874	0.268	0.162	1.23063e-43	1	RIC3
7.57819e-42	0.556611	0.606	0.684	1.81445e-37	1	HIGD2A
3.95994e-19	0.555991	0.401	0.406	9.48129e-15	1	GRINA
1.61655e-48	0.555866	0.621	0.651	3.87049e-44	1	CD44
3.78676e-86	0.555755	0.27	0.12	9.06664e-82	1	AC025164.1
8.74506e-44	0.553944	0.498	0.436	2.09383e-39	1	TBC1D10C
2.00406e-66	0.553339	0.36	0.217	4.79832e-62	1	PLEKHF2
6.246e-55	0.552956	0.285	0.17	1.49548e-50	1	HCP5
1.15901e-22	0.552122	0.393	0.365	2.77501e-18	1	ATP2B1
2.39276e-28	0.551018	0.483	0.491	5.72898e-24	1	NSA2
7.61017e-39	0.548224	0.597	0.638	1.8221e-34	1	RSRP1
1.68115e-114	0.547677	0.355	0.151	4.02518e-110	1	CIITA
1.16127e-105	0.547619	0.414	0.199	2.78043e-101	1	LINC00926
8.89485e-65	0.547421	0.684	0.785	2.12969e-60	1	ATP6V0C
6.08026e-100	0.546395	0.813	0.864	1.4558e-95	1	CLIC1
3.32501e-14	0.54637	0.442	0.505	7.96108e-10	1	CYBC1
2.27967e-88	0.54589	0.291	0.132	5.4582e-84	1	PLEKHG1
1.68631e-40	0.544309	0.582	0.647	4.03753e-36	1	SOD1
3.35277e-55	0.543857	0.652	0.736	8.02754e-51	1	TCEA1
1.63306e-52	0.5428	0.327	0.208	3.91004e-48	1	FGD2
7.45219e-32	0.542718	0.449	0.41	1.78428e-27	1	JMJD1C
2.44197e-25	0.542052	0.532	0.605	5.84681e-21	1	ARHGDIA
7.30541e-23	0.541693	0.455	0.466	1.74913e-18	1	EIF1B
5.92598e-54	0.541324	0.655	0.742	1.41886e-49	1	UBE2D3
6.83793e-33	0.541111	0.316	0.239	1.63721e-28	1	SINHCAF
7.41862e-85	0.539688	0.262	0.115	1.77624e-80	1	RAB31
1.63708e-53	0.539645	0.658	0.708	3.91965e-49	1	MEF2C
1.0041e-63	0.539577	0.654	0.647	2.40412e-59	1	JAK1
2.35893e-16	0.539247	0.441	0.471	5.648e-12	1	PPM1K
3.10181e-51	0.537834	0.518	0.434	7.42665e-47	1	LRRFIP1
7.08814e-32	0.53734	0.421	0.368	1.69711e-27	1	CHD1
1.04462e-203	0.53681	1	0.999	2.50113e-199	1	RPS19
1.40979e-67	0.536665	0.264	0.133	3.37547e-63	1	ABCG1
1.83483e-36	0.536382	0.273	0.179	4.39313e-32	1	XAF1
6.05895e-124	0.535495	0.826	0.677	1.45069e-119	1	PTPRC
1.71718e-44	0.535388	0.508	0.445	4.11145e-40	1	ARPC4
1.93245e-80	0.535126	0.734	0.795	4.62687e-76	1	HNRNPK
1.21933e-31	0.535051	0.474	0.443	2.91944e-27	1	ARID4B
9.24153e-37	0.532702	0.603	0.7	2.2127e-32	1	GSTK1
2.16369e-55	0.532605	0.622	0.585	5.18053e-51	1	RHOH
1.0542e-76	0.53217	0.276	0.131	2.52408e-72	1	IGHV5-78
8.74475e-29	0.530585	0.343	0.276	2.09376e-24	1	EPSTI1
1.42828e-46	0.529808	0.632	0.694	3.41974e-42	1	HNRNPC
2.4126e-19	0.527107	0.454	0.481	5.77648e-15	1	TAF7
1.85893e-30	0.526433	0.504	0.502	4.45083e-26	1	SCAF11
1.64675e-107	0.526264	0.538	0.294	3.9428e-103	1	HVCN1
7.97468e-22	0.526001	0.267	0.197	1.90938e-17	1	AREG
3.43359e-35	0.52585	0.353	0.274	8.22105e-31	1	ARHGAP25
1.32986e-05	0.523421	0.327	0.369	0.318409	1	MRPL18
8.69581e-66	0.522091	0.283	0.149	2.08204e-61	1	SHISAL2A
2.17693e-07	0.521868	0.352	0.394	0.00521222	1	C7orf50
3.29936e-17	0.521364	0.497	0.575	7.89965e-13	1	PCED1B-AS1
2.08119e-07	0.519684	0.41	0.487	0.00498299	1	ORAI2
5.59861e-21	0.519552	0.488	0.529	1.34047e-16	1	RSL1D1
1.83982e-16	0.518989	0.617	0.719	4.40509e-12	1	IRF1
4.12822e-13	0.517134	0.265	0.239	9.8842e-09	1	C16orf54
8.31889e-40	0.516856	0.601	0.665	1.99179e-35	1	ANP32B
1.99836e-25	0.516249	0.416	0.386	4.78468e-21	1	PSIP1
7.35871e-37	0.515991	0.602	0.657	1.7619e-32	1	GDI2
1.7333e-11	0.5153	0.365	0.382	4.15004e-07	1	CACYBP
7.62276e-24	0.515142	0.502	0.542	1.82512e-19	1	SRSF10
9.8527e-29	0.514802	0.549	0.632	2.35903e-24	1	C11orf58
6.79022e-22	0.514013	0.502	0.554	1.62578e-17	1	EPC1
5.37538e-39	0.51401	0.57	0.582	1.28703e-34	1	HLA-F
3.59136e-47	0.513107	0.647	0.728	8.59879e-43	1	GRB2
7.19198e-20	0.511556	0.445	0.46	1.72198e-15	1	OSTF1
2.09947e-16	0.511307	0.502	0.563	5.02677e-12	1	LY6E
1.47541e-44	0.511008	0.648	0.755	3.53257e-40	1	PCBP1
1.07033e-34	0.510948	0.275	0.189	2.56269e-30	1	SNHG32
3.05215e-25	0.509999	0.299	0.237	7.30775e-21	1	MOB3A
1.58202e-61	0.509543	0.686	0.76	3.78782e-57	1	RAN
2.18035e-14	0.508763	0.348	0.341	5.22041e-10	1	ZFAND6
3.20641e-17	0.507878	0.374	0.36	7.67711e-13	1	FLI1
5.36883e-20	0.507321	0.378	0.352	1.28546e-15	1	MAX
1.49921e-35	0.505863	0.26	0.172	3.58955e-31	1	PEA15
2.39238e-18	0.505346	0.529	0.615	5.72807e-14	1	SNHG8
3.01423e-15	0.505071	0.367	0.361	7.21697e-11	1	CNPPD1
1.30695e-40	0.504277	0.33	0.232	3.12923e-36	1	MCUB
9.62704e-20	0.503891	0.385	0.372	2.305e-15	1	TBRG1
3.51142e-24	0.503433	0.38	0.333	8.4074e-20	1	HLA-DOB
7.09338e-46	0.503245	0.272	0.165	1.69837e-41	1	TFEB
9.36926e-105	0.501592	0.802	0.87	2.24328e-100	1	SRP14
5.16237e-21	0.499846	0.487	0.531	1.23603e-16	1	BLNK
4.56001e-19	0.498953	0.462	0.5	1.0918e-14	1	GPBP1
5.19258e-11	0.498314	0.325	0.326	1.24326e-06	1	PPP1R11
6.89805e-27	0.498204	0.323	0.26	1.6516e-22	1	SNAP23
1.30887e-22	0.498018	0.496	0.524	3.13383e-18	1	ELF1
1.01992e-33	0.497783	0.479	0.426	2.442e-29	1	EML4
1.87508e-13	0.497355	0.38	0.394	4.4895e-09	1	TNIP1
2.09723e-36	0.49608	0.57	0.578	5.0214e-32	1	CAPZB
2.34461e-14	0.495209	0.375	0.379	5.61369e-10	1	MEAF6
2.01288e-18	0.494209	0.451	0.48	4.81944e-14	1	ANXA11
1.64224e-09	0.493256	0.31	0.316	3.93201e-05	1	DOK3
2.47672e-14	0.49303	0.438	0.476	5.93001e-10	1	RSRC2
1.47885e-30	0.492658	0.301	0.224	3.5408e-26	1	EGLN2
1.15283e-15	0.492317	0.427	0.445	2.76021e-11	1	FNBP4
4.71302e-37	0.49203	0.503	0.453	1.12844e-32	1	ANKRD44
5.1062e-35	0.490983	0.469	0.413	1.22258e-30	1	APBB1IP
6.26511e-15	0.489652	0.358	0.34	1.50006e-10	1	SNHG5
1.19759e-33	0.489406	0.626	0.717	2.86738e-29	1	RPL22L1
2.57783e-11	0.488811	0.303	0.285	6.17211e-07	1	PLEK
1.20086e-08	0.488763	0.434	0.512	0.000287523	1	PPIG
2.47279e-66	0.488461	0.285	0.147	5.9206e-62	1	STAT6
1.25734e-64	0.487695	0.715	0.809	3.01045e-60	1	ERP29
1.75776e-08	0.487621	0.419	0.5	0.000420862	1	NCF4
2.28579e-22	0.4873	0.346	0.3	5.47287e-18	1	PHF20
2.05098e-110	0.486712	0.849	0.911	4.91066e-106	1	HMGB1
2.07148e-30	0.486558	0.584	0.642	4.95975e-26	1	ANXA6
8.0911e-35	0.486384	0.638	0.749	1.93725e-30	1	ANKRD12
1.65047e-29	0.486079	0.625	0.678	3.95173e-25	1	TAGAP
6.83007e-22	0.485974	0.349	0.305	1.63532e-17	1	FLOT2
1.21432e-15	0.48536	0.473	0.539	2.90744e-11	1	PPP1R2
8.55399e-12	0.484739	0.332	0.329	2.04808e-07	1	DNAJB6
2.54602e-14	0.483592	0.442	0.485	6.09593e-10	1	MATR3.1
2.42659e-12	0.48347	0.385	0.392	5.80998e-08	1	DDX21
3.80171e-102	0.483245	0.835	0.894	9.10244e-98	1	PSME1
1.13048e-19	0.48298	0.467	0.495	2.70671e-15	1	MAT2B
3.47639e-40	0.482389	0.396	0.298	8.32353e-36	1	UVRAG
3.64639e-27	0.482195	0.575	0.632	8.73054e-23	1	SMCHD1
7.3367e-05	0.480174	0.343	0.393	1	1	PHF1
1.85719e-31	0.478549	0.366	0.291	4.44667e-27	1	SPI1
1.13162e-19	0.478146	0.532	0.628	2.70945e-15	1	RBM8A
2.10311e-11	0.477946	0.369	0.383	5.03549e-07	1	DUT
1.24551e-15	0.477877	0.475	0.522	2.98212e-11	1	NCOR1
3.82076e-51	0.477762	0.668	0.774	9.14804e-47	1	SMDT1
5.65624e-19	0.473874	0.512	0.598	1.35427e-14	1	LAMTOR4
2.8828e-15	0.473543	0.446	0.489	6.90228e-11	1	CHURC1
1.27049e-20	0.473273	0.31	0.259	3.04192e-16	1	CHORDC1
1.85397e-27	0.473078	0.303	0.231	4.43896e-23	1	SKAP2
1.9917e-41	0.471931	0.643	0.744	4.76872e-37	1	UBE2D2
1.47087e-20	0.471575	0.461	0.471	3.52171e-16	1	PAK2
9.89859e-24	0.470808	0.308	0.244	2.37002e-19	1	PPP1R16B
2.85227e-29	0.470545	0.316	0.242	6.82918e-25	1	PTDSS1
7.11499e-81	0.470065	0.774	0.861	1.70354e-76	1	EIF3K
1.24423e-15	0.469989	0.455	0.499	2.97905e-11	1	PPP2R1A
5.4455e-05	0.469826	0.393	0.475	1	1	TSPAN3
4.14133e-07	0.469736	0.273	0.273	0.00991558	1	PCED1B
1.33259e-29	0.468341	0.607	0.697	3.19062e-25	1	PSMB8
7.24555e-17	0.467397	0.31	0.273	1.7348e-12	1	OSER1
1.44089e-07	0.467083	0.308	0.298	0.00344993	1	MAP3K8
1.74004e-32	0.467017	0.39	0.311	4.16618e-28	1	SSH2
1.5016e-44	0.465737	0.667	0.779	3.59529e-40	1	SELENOH
9.22984e-07	0.464807	0.289	0.3	0.022099	1	NGRN
1.5359e-10	0.464449	0.392	0.413	3.67741e-06	1	NR3C1
1.41669e-23	0.463686	0.55	0.624	3.39198e-19	1	SRSF3
2.00656e-103	0.463041	0.391	0.179	4.80431e-99	1	CD22
1.28172e-28	0.461467	0.512	0.494	3.06881e-24	1	MSN
2.80847e-13	0.461114	0.425	0.464	6.72433e-09	1	BANF1
9.76926e-86	0.460417	0.315	0.144	2.33905e-81	1	BCL11A
2.92963e-08	0.460119	0.348	0.371	0.000701442	1	CCDC12
1.48069e-37	0.458606	0.604	0.609	3.54522e-33	1	MBNL1
2.60428e-07	0.457282	0.333	0.357	0.00623544	1	M6PR
8.13105e-16	0.456893	0.282	0.246	1.94682e-11	1	CDC42EP3
4.4279e-39	0.456865	0.636	0.736	1.06017e-34	1	ALDOA
7.73697e-51	0.456335	0.701	0.795	1.85246e-46	1	RBM39
1.07154e-09	0.455989	0.364	0.381	2.56559e-05	1	TMC6
5.01505e-51	0.455014	0.317	0.192	1.20075e-46	1	TMEM131L
2.9428e-59	0.454993	0.295	0.154	7.04595e-55	1	GPR18
1.07093e-06	0.454868	0.328	0.352	0.0256414	1	BCAS2
2.12112e-11	0.454548	0.369	0.377	5.07861e-07	1	SYF2
8.77338e-23	0.45234	0.277	0.21	2.10061e-18	1	AC004687.1
1.58973e-20	0.452173	0.462	0.46	3.80629e-16	1	TRAF3IP3
1.62503e-07	0.451992	0.261	0.247	0.00389081	1	CKS2
2.009e-28	0.451866	0.464	0.416	4.81016e-24	1	MTPN
1.30089e-10	0.451678	0.486	0.598	3.11472e-06	1	VPS28
1.65138e-06	0.451316	0.478	0.618	0.0395391	1	VOPP1
2.60576e-62	0.451281	0.379	0.223	6.23897e-58	1	RASGRP2
9.74304e-11	0.450134	0.367	0.38	2.33278e-06	1	KPNB1
1.81553e-33	0.450101	0.62	0.738	4.34691e-29	1	ATP5PO
2.59684e-15	0.449995	0.444	0.457	6.21761e-11	1	IKZF3
2.08142e-07	0.448979	0.259	0.247	0.00498355	1	DDIT3
9.85584e-27	0.448732	0.568	0.613	2.35978e-22	1	CAP1
6.78718e-08	0.44757	0.452	0.558	0.00162505	1	MRPS21
6.02202e-25	0.447131	0.264	0.195	1.44185e-20	1	MCM5
7.54028e-19	0.447108	0.282	0.232	1.80537e-14	1	ELMO1
6.54708e-06	0.447086	0.374	0.422	0.156757	1	TNRC6B
6.59127e-13	0.446173	0.416	0.432	1.57815e-08	1	ACAP2
1.70749e-09	0.446079	0.459	0.551	4.08825e-05	1	RSL24D1
1.13802e-07	0.445605	0.419	0.486	0.00272477	1	PLCG2
1.4982e-26	0.443474	0.609	0.742	3.58714e-22	1	SNU13
9.8316e-19	0.442735	0.34	0.296	2.35398e-14	1	OFD1
2.37783e-07	0.442691	0.331	0.343	0.00569323	1	BBX
8.68809e-18	0.44238	0.508	0.56	2.08019e-13	1	ARPC5
2.02659e-16	0.442138	0.505	0.565	4.85227e-12	1	SEPTIN1
8.89505e-05	0.441617	0.409	0.511	1	1	C1orf43
5.95053e-198	0.441549	0.996	0.992	1.42473e-193	1	RPL41
1.76684e-13	0.441522	0.462	0.513	4.23034e-09	1	CAPZA1
5.30427e-37	0.441179	0.606	0.662	1.27e-32	1	LSM7
0.00111163	0.44103	0.308	0.348	1	1	CTSA
3.17462e-09	0.441007	0.439	0.507	7.60099e-05	1	CCT4
6.12578e-06	0.440719	0.421	0.497	0.14667	1	GCC2
4.36067e-27	0.440097	0.6	0.716	1.04407e-22	1	UXT
1.63591e-12	0.439899	0.335	0.318	3.91687e-08	1	PRDM2
1.02931e-07	0.439762	0.356	0.38	0.00246448	1	PIAS1
5.68186e-12	0.439569	0.492	0.599	1.36041e-07	1	SNRPG
9.6624e-09	0.439229	0.325	0.332	0.000231347	1	VPS35
2.27065e-11	0.438516	0.33	0.327	5.43661e-07	1	LSM6
3.62541e-10	0.43807	0.345	0.352	8.68032e-06	1	SHFL
1.09544e-43	0.437807	0.672	0.752	2.62282e-39	1	PPDPF
1.63493e-09	0.437198	0.401	0.436	3.91451e-05	1	PRKAR1A
1.73269e-17	0.436859	0.432	0.426	4.14858e-13	1	IFI16
1.40094e-22	0.436824	0.583	0.7	3.35427e-18	1	PSMB10
7.30351e-05	0.436668	0.405	0.494	1	1	LAMTOR1
4.84648e-17	0.436539	0.376	0.344	1.16039e-12	1	ARHGAP9
1.80872e-06	0.436284	0.381	0.436	0.0433063	1	CCNDBP1
3.00552e-07	0.4361	0.281	0.277	0.00719612	1	CD180
6.05163e-08	0.435612	0.336	0.35	0.00144894	1	LAMP1
2.50181e-13	0.435466	0.449	0.477	5.99009e-09	1	WIPF1
4.22762e-09	0.434689	0.355	0.366	0.000101222	1	PCM1
9.51815e-10	0.434588	0.436	0.484	2.27893e-05	1	DOCK8
2.90722e-05	0.434143	0.305	0.322	0.696076	1	CSRNP1
8.75376e-14	0.434057	0.256	0.218	2.09591e-09	1	TMBIM1
1.77666e-24	0.433321	0.27	0.198	4.25386e-20	1	CAMK1D
1.07911e-59	0.433225	0.668	0.566	2.5837e-55	1	IFITM1
2.76807e-11	0.433177	0.321	0.306	6.6276e-07	1	RNF19A
0.000338748	0.432796	0.394	0.486	1	1	LSM8
1.2584e-09	0.432571	0.254	0.231	3.013e-05	1	RHBDF2
1.88002e-15	0.43207	0.338	0.308	4.50132e-11	1	BTK
6.79744e-78	0.431503	0.392	0.201	1.62751e-73	1	AFF3
8.04095e-08	0.431039	0.278	0.274	0.00192524	1	ATP1A1
1.25746e-05	0.430813	0.39	0.458	0.301075	1	ENSA
0.000138824	0.430435	0.307	0.336	1	1	TES
1.29246e-06	0.430345	0.432	0.508	0.0309454	1	PAXX
2.96856e-22	0.429825	0.28	0.212	7.10762e-18	1	MAPRE2
9.74288e-10	0.429708	0.403	0.43	2.33274e-05	1	WDR1
0.000175275	0.429618	0.31	0.342	1	1	CYB5R3
1.1883e-08	0.428782	0.305	0.303	0.000284516	1	CEBPZ
2.41913e-38	0.427919	0.256	0.157	5.79213e-34	1	PIKFYVE
1.06792e-10	0.427876	0.429	0.471	2.55693e-06	1	MBD4
1.22608e-25	0.426945	0.627	0.753	2.93561e-21	1	DDX17
2.64013e-13	0.426742	0.531	0.648	6.32127e-09	1	PGK1
1.31868e-05	0.426058	0.37	0.428	0.315732	1	TOMM22
2.69259e-13	0.425927	0.493	0.577	6.44686e-09	1	XRCC6
1.35981e-06	0.425766	0.443	0.523	0.032558	1	CHD2
2.96874e-13	0.425684	0.308	0.28	7.10806e-09	1	CDC40
2.38428e-12	0.425574	0.284	0.258	5.70869e-08	1	RPA2
1.98419e-06	0.425573	0.468	0.601	0.0475076	1	BCAP31
4.71041e-09	0.425412	0.329	0.325	0.000112781	1	SH3BP5
3.80476e-05	0.425394	0.439	0.541	0.910973	1	KTN1
2.19428e-07	0.424763	0.328	0.345	0.00525377	1	CDC42SE2
2.9117e-09	0.424487	0.319	0.316	6.97149e-05	1	SERPINB1
3.64162e-113	0.423382	0.928	0.963	8.71914e-109	1	H3F3A
2.66203e-09	0.423114	0.302	0.295	6.3737e-05	1	MAP4K1
3.29849e-10	0.42298	0.304	0.286	7.89756e-06	1	P2RY10
1.23585e-14	0.42172	0.483	0.534	2.959e-10	1	SNRPB
3.11306e-78	0.421574	0.817	0.884	7.45361e-74	1	HINT1
0.000701306	0.419585	0.353	0.413	1	1	PPP3CC
1.87166e-68	0.41924	0.292	0.142	4.48131e-64	1	HHEX
4.19516e-06	0.418866	0.392	0.457	0.100445	1	AIP
1.04643e-06	0.418098	0.27	0.261	0.0250546	1	IDI1
7.61355e-06	0.41736	0.37	0.418	0.182291	1	CCT3
1.4721e-18	0.415904	0.584	0.706	3.52465e-14	1	EIF4G2
1.06712e-05	0.415135	0.301	0.314	0.255501	1	RASSF5
5.45508e-24	0.414907	0.29	0.216	1.30611e-19	1	BIN1
0.000104521	0.414683	0.324	0.361	1	1	TCP1
1.41045e-20	0.414392	0.574	0.703	3.37704e-16	1	SAP18
6.21271e-152	0.414257	0.998	0.998	1.48751e-147	1	RPLP0
0.000206689	0.413326	0.327	0.366	1	1	WBP2
1.91367e-16	0.412345	0.441	0.443	4.58191e-12	1	FNBP1
1.44093e-45	0.41227	0.707	0.806	3.45002e-41	1	SON
6.12445e-05	0.412181	0.304	0.329	1	1	TINF2
1.78208e-14	0.412081	0.548	0.69	4.26684e-10	1	GPX4
0.000298905	0.412055	0.364	0.423	1	1	HADHA
0.000158913	0.411318	0.334	0.377	1	1	HMGN4
1.82061e-42	0.411266	0.688	0.815	4.35909e-38	1	TRMT112
6.94467e-06	0.410518	0.431	0.522	0.166276	1	LMBRD1
4.26685e-09	0.410316	0.497	0.604	0.000102161	1	BCLAF1
3.35047e-05	0.410298	0.435	0.53	0.802203	1	TNFRSF14
1.53181e-08	0.409581	0.445	0.514	0.00036676	1	UBE2L6
0.00738359	0.409024	0.363	0.438	1	1	G3BP2
2.17191e-10	0.408449	0.452	0.49	5.20021e-06	1	ITGA4
1.92934e-10	0.408145	0.259	0.231	4.61942e-06	1	RABEP2
6.72139e-08	0.407466	0.448	0.507	0.0016093	1	AKAP13
7.11937e-24	0.40706	0.302	0.229	1.70459e-19	1	PARVG
4.47948e-06	0.406998	0.269	0.268	0.107252	1	SLBP
5.0036e-05	0.406805	0.402	0.478	1	1	CCDC85B
0.000821424	0.406553	0.36	0.424	1	1	SF3A2
5.09457e-12	0.405828	0.278	0.244	1.21979e-07	1	SMC6
0.000169248	0.405823	0.362	0.423	1	1	SS18L2
1.54623e-08	0.405191	0.473	0.557	0.000370213	1	CD47
1.51977e-13	0.404163	0.291	0.257	3.63878e-09	1	SHOC2
0.000386521	0.403741	0.3	0.331	1	1	MOB4
1.15098e-07	0.403097	0.467	0.563	0.00275578	1	THRAP3
3.81923e-13	0.402909	0.26	0.223	9.14439e-09	1	CRLF3
8.07322e-63	0.401819	0.29	0.146	1.93297e-58	1	PAX5
1.38272e-10	0.401804	0.339	0.33	3.31065e-06	1	R3HDM4
6.18515e-07	0.401723	0.376	0.402	0.0148091	1	ROCK1
2.27497e-22	0.401558	0.476	0.441	5.44695e-18	1	MYH9
1.67327e-07	0.401377	0.265	0.257	0.00400631	1	SZRD1
2.09301e-51	0.400967	0.748	0.845	5.01131e-47	1	NCL
6.42178e-09	0.400218	0.335	0.331	0.000153757	1	OSBPL8
8.72588e-07	0.400114	0.33	0.346	0.0208924	1	PGLS
4.1988e-18	0.399834	0.281	0.228	1.00532e-13	1	NUB1
4.24975e-08	0.399164	0.477	0.574	0.00101752	1	TUBA4A
2.15738e-29	0.398224	0.528	0.483	5.16542e-25	1	CSK
0.00231889	0.397653	0.317	0.36	1	1	NIPA2
0.000202247	0.396896	0.371	0.42	1	1	SHISA5
3.69085e-05	0.396879	0.299	0.312	0.8837	1	PSMB8-AS1
1.44394e-50	0.39665	0.526	0.389	3.45724e-46	1	EVL
5.24375e-08	0.395966	0.506	0.624	0.00125551	1	SRRM1
0.000113297	0.395698	0.293	0.314	1	1	DEGS1
9.46429e-06	0.395676	0.351	0.378	0.226603	1	SNHG1
4.40538e-06	0.395434	0.454	0.544	0.105478	1	TAP1
3.3083e-06	0.395052	0.393	0.44	0.0792107	1	WASF2
0.00150451	0.39481	0.371	0.44	1	1	OCIAD2
3.89323e-11	0.394735	0.538	0.679	9.32155e-07	1	SF3B2
1.53804e-05	0.394297	0.277	0.278	0.368253	1	SNHG12
6.24329e-12	0.394271	0.292	0.261	1.49483e-07	1	CNTRL
4.29881e-17	0.394164	0.567	0.68	1.02926e-12	1	SERBP1
4.5655e-06	0.393954	0.264	0.263	0.109312	1	NGDN
6.81559e-97	0.39308	0.935	0.957	1.63186e-92	1	DDX5
3.43527e-08	0.393068	0.261	0.24	0.000822508	1	MX1
1.02623e-18	0.391354	0.59	0.716	2.45711e-14	1	PPP1CA
6.38869e-07	0.389592	0.402	0.451	0.0152964	1	ARF5
5.47874e-05	0.389484	0.275	0.286	1	1	SDHAF2
0.000127918	0.387544	0.382	0.438	1	1	PNN
0.0044246	0.387398	0.352	0.417	1	1	MAF1
0.00014342	0.387201	0.467	0.597	1	1	DDX24
0.000108943	0.387069	0.278	0.287	1	1	IFT57
4.01204e-06	0.386501	0.407	0.458	0.0960602	1	USP15
1.36318e-09	0.385865	0.259	0.227	3.26386e-05	1	PMAIP1
0.00652659	0.385629	0.346	0.41	1	1	HSPA9
1.39163e-12	0.38468	0.308	0.274	3.33197e-08	1	WASHC4
2.24158e-05	0.384466	0.461	0.581	0.536702	1	PPP1CC
1.43813e-08	0.382357	0.298	0.286	0.000344332	1	ERICH1
7.77094e-21	0.382297	0.275	0.209	1.8606e-16	1	TMC8
0.00461372	0.381689	0.449	0.589	1	1	MAP1LC3B
3.54534e-29	0.38112	0.347	0.254	8.48862e-25	1	ID3
5.57774e-09	0.380614	0.256	0.232	0.000133548	1	SDCBP
0.00255968	0.380534	0.375	0.455	1	1	SUMO1
0.00177399	0.380152	0.244	0.257	1	1	AHSA1
3.06709e-12	0.380039	0.492	0.542	7.34353e-08	1	NAP1L1
2.14063e-05	0.379019	0.286	0.292	0.512531	1	DNTTIP2
5.72672e-06	0.378874	0.492	0.631	0.137115	1	MPHOSPH8
0.00689615	0.378874	0.3	0.339	1	1	PLEKHJ1
1.32809e-19	0.377061	0.606	0.75	3.17985e-15	1	EIF3G
4.72219e-20	0.376983	0.791	0.855	1.13063e-15	1	ZFP36
0.00133909	0.376616	0.249	0.259	1	1	RBM23
3.97901e-07	0.376257	0.312	0.316	0.00952694	1	TBCB
1.51405e-66	0.376011	0.806	0.891	3.6251e-62	1	YBX1
1.84903e-31	0.375937	0.656	0.798	4.42712e-27	1	COX5B
5.77364e-05	0.375836	0.305	0.318	1	1	BAZ1A
1.02336e-12	0.375702	0.271	0.233	2.45024e-08	1	FAM13B
1.23446e-15	0.374773	0.562	0.707	2.95567e-11	1	TMBIM4
4.02323e-06	0.374493	0.47	0.563	0.0963283	1	MYCBP2
1.11621e-05	0.374063	0.466	0.589	0.267254	1	SRP9
0.00876524	0.373733	0.371	0.447	1	1	RAP1A
0.000158485	0.373338	0.308	0.33	1	1	TWF2
0.00185272	0.373212	0.307	0.339	1	1	RAB14
0.00195443	0.373165	0.314	0.351	1	1	CLNS1A
3.70606e-29	0.370069	0.648	0.766	8.87342e-25	1	SLC25A3
3.75225e-05	0.368742	0.268	0.272	0.8984	1	ATG12
2.97541e-06	0.368721	0.287	0.285	0.0712403	1	DAPP1
0.00043703	0.368371	0.267	0.279	1	1	DAXX
4.72752e-05	0.366949	0.526	0.682	1	1	CCNL1
1.47473e-06	0.365426	0.326	0.333	0.0353095	1	EMB
3.91672e-10	0.365129	0.534	0.681	9.37781e-06	1	TOMM6
0.00107558	0.36481	0.372	0.432	1	1	FBL
3.51555e-05	0.36425	0.397	0.434	0.841729	1	STAT1
2.1287e-17	0.363343	0.592	0.694	5.09674e-13	1	PRRC2C
2.6722e-33	0.362835	0.272	0.173	6.39806e-29	1	ARHGAP17
1.60931e-07	0.362593	0.262	0.247	0.00385318	1	UHMK1
6.62732e-10	0.362262	0.548	0.667	1.58678e-05	1	EVI2B
2.40093e-39	0.362057	0.253	0.146	5.74854e-35	1	PIK3AP1
0.000472346	0.361305	0.264	0.272	1	1	RTN4
7.18444e-05	0.360848	0.423	0.502	1	1	ARL6IP1
1.70686e-37	0.359299	0.297	0.187	4.08674e-33	1	TRAF5
1.87494e-63	0.359003	0.873	0.915	4.48917e-59	1	RPL36AL
4.94827e-05	0.358582	0.3	0.308	1	1	ARHGAP4
2.69337e-08	0.357764	0.296	0.282	0.000644875	1	RASAL3
0.000279288	0.357465	0.306	0.328	1	1	RBCK1
1.60282e-05	0.357423	0.505	0.663	0.383764	1	PEBP1
1.35581e-06	0.35701	0.336	0.342	0.0324622	1	RB1
1.06423e-14	0.35677	0.571	0.703	2.54808e-10	1	APRT
0.000524784	0.354726	0.247	0.252	1	1	PRMT2
1.07865e-10	0.354642	0.554	0.696	2.58261e-06	1	LDHB
2.50423e-62	0.354598	0.824	0.904	5.99588e-58	1	GABARAP
0.00209358	0.354521	0.305	0.334	1	1	PDCD6IP
8.89807e-05	0.353725	0.508	0.666	1	1	CDC37
1.49193e-05	0.352857	0.399	0.437	0.357214	1	ARHGEF1
0.000372498	0.35284	0.336	0.367	1	1	FDFT1
1.06837e-151	0.352669	0.998	0.997	2.55801e-147	1	HLA-B
9.23566e-06	0.350992	0.355	0.374	0.221129	1	CELF2
0.000384977	0.350547	0.259	0.265	1	1	VPS4B
5.88372e-59	0.350036	0.812	0.876	1.40874e-54	1	CALM1
1.372e-18	0.34968	0.611	0.77	3.28498e-14	1	UQCR11
6.33142e-12	0.345225	0.562	0.723	1.51593e-07	1	CSNK2B
3.06582e-07	0.345202	0.336	0.336	0.0073405	1	ARHGAP30
0.00129058	0.344741	0.245	0.252	1	1	MKRN1
0.00015301	0.344086	0.302	0.317	1	1	CCT5
5.43075e-05	0.343808	0.269	0.272	1	1	POLE4
0.000173598	0.343601	0.475	0.597	1	1	TRAPPC1
2.15619e-07	0.342655	0.325	0.32	0.00516256	1	ARHGAP45
2.45773e-07	0.34193	0.324	0.318	0.00588454	1	LNPEP
0.000166787	0.341131	0.493	0.613	1	1	ARGLU1
0.000678332	0.340339	0.396	0.458	1	1	WAS
6.92613e-08	0.338624	0.263	0.242	0.00165832	1	ZYX
5.62494e-06	0.338057	0.511	0.667	0.134678	1	NDUFB2
0.00176033	0.337948	0.284	0.3	1	1	TANK
3.48317e-16	0.336797	0.81	0.878	8.33975e-12	1	BTG2
0.00252349	0.336587	0.47	0.615	1	1	ATP5PB
4.79199e-05	0.333209	0.254	0.25	1	1	MFSD10
1.83661e-10	0.329262	0.519	0.58	4.39738e-06	1	S100A6
0.00788194	0.329162	0.462	0.604	1	1	CD164
0.00301312	0.325927	0.287	0.413	1	1	ANXA7
8.78391e-06	0.32432	0.533	0.675	0.210313	1	HNRNPA3
3.52051e-06	0.322865	0.45	0.503	0.0842915	1	ACTR2
0.00363823	0.322552	0.282	0.402	1	1	RNF114
3.29898e-07	0.320855	0.497	0.584	0.00789874	1	CDC42
6.51924e-05	0.320069	0.369	0.388	1	1	HIF1A
0.00171694	0.319551	0.246	0.252	1	1	GIT2
0.000950347	0.318203	0.286	0.299	1	1	SH3KBP1
0.00481487	0.31619	0.502	0.679	1	1	UQCR10
0.00164527	0.31438	0.284	0.3	1	1	MAT2A
0.00163212	0.309937	0.291	0.419	1	1	EIF1AY
1.95003e-06	0.309662	0.372	0.384	0.0466897	1	CDC42SE1
1.09259e-13	0.309658	0.296	0.244	2.616e-09	1	TGFBR2
4.90731e-29	0.309608	0.281	0.183	1.17496e-24	1	CR2
3.48146e-31	0.308975	0.294	0.191	8.33565e-27	1	PLAC8
0.00032431	0.308539	0.503	0.672	1	1	SELENOF
0.00245112	0.308059	0.249	0.351	1	1	TEX264
0.00334301	0.30793	0.238	0.32	1	1	ANKRD37
9.80763e-07	0.307856	0.28	0.434	0.0234824	1	ASAH1
0.00140483	0.30653	0.257	0.261	1	1	PTBP3
4.49867e-96	0.306197	0.941	0.945	1.07712e-91	1	GAPDH
5.66639e-05	0.305703	0.237	0.347	1	1	OTUD6B-AS1
3.20215e-41	0.304232	0.798	0.896	7.6669e-37	1	ATP5MG
1.37313e-09	0.303022	0.576	0.73	3.28769e-05	1	PSMA7
2.59521e-25	0.300587	0.703	0.832	6.2137e-21	1	UQCRH
0.00141419	0.300388	0.277	0.395	1	1	SNRPB2
0.000460063	0.296417	0.266	0.265	1	1	FLNA
0.00248892	0.296179	0.265	0.373	1	1	DHPS
2.65217e-06	0.295739	0.611	0.783	0.0635008	1	EMP3
0.00138559	0.295429	0.206	0.279	1	1	SERTAD1
3.46819e-13	0.294899	0.619	0.796	8.30389e-09	1	ARF1
0.00108842	0.293945	0.508	0.653	1	1	PARP1
0.00156657	0.292316	0.258	0.365	1	1	MRPS36
0.000724894	0.292288	0.529	0.721	1	1	C4orf3
7.09143e-08	0.292113	0.566	0.744	0.0016979	1	ISCU
1.37082e-13	0.291069	0.33	0.274	3.28215e-09	1	FOXP1
1.60425e-16	0.29064	0.632	0.798	3.84105e-12	1	UBL5
6.87056e-11	0.290001	0.602	0.768	1.64502e-06	1	COX6C
8.87209e-12	0.289957	0.301	0.504	2.12425e-07	1	CPNE5
0.00302062	0.289445	0.248	0.347	1	1	ACADM
0.00261586	0.288728	0.233	0.326	1	1	ERCC1
0.000529201	0.288678	0.23	0.326	1	1	CHCHD7
0.00676675	0.287403	0.224	0.303	1	1	SUMO3
0.00336831	0.287373	0.204	0.279	1	1	ATG101
0.000233233	0.286615	0.359	0.553	1	1	EMD
0.0071486	0.285486	0.356	0.526	1	1	SF3B6
0.00117863	0.283878	0.295	0.425	1	1	NUDC
8.84002e-11	0.283615	0.615	0.77	2.11657e-06	1	RPS17
0.00470148	0.283605	0.222	0.304	1	1	TSG101
7.70091e-05	0.283321	0.299	0.29	1	1	MARCKSL1
0.00107111	0.28276	0.345	0.517	1	1	MRPL54
5.34893e-05	0.281867	0.26	0.382	1	1	CORO1B
6.73539e-05	0.281447	0.254	0.373	1	1	NDUFA5
0.00459817	0.280883	0.26	0.359	1	1	CEP57
0.00134888	0.280742	0.357	0.537	1	1	ADRM1
0.000156898	0.279198	0.333	0.504	1	1	SNRPN
0.00807913	0.278769	0.3	0.416	1	1	CGGBP1
6.65477e-08	0.277083	0.519	0.595	0.00159335	1	CD55
0.00835354	0.276114	0.478	0.605	1	1	ENO1
0.00705473	0.274893	0.209	0.283	1	1	MTERF4
0.000363431	0.274265	0.283	0.406	1	1	KIF5B
0.00658969	0.274023	0.27	0.276	1	1	PARP14
1.02341e-05	0.273769	0.304	0.458	0.245036	1	ZRANB2
2.62624e-05	0.273519	0.253	0.374	0.628801	1	MRPS7
0.00119807	0.27305	0.315	0.429	1	1	CDKN1A
3.31086e-12	0.27261	0.619	0.748	7.92719e-08	1	SQSTM1
2.32983e-07	0.271602	0.253	0.386	0.0055783	1	PPCS
0.00657443	0.27071	0.224	0.301	1	1	SMC3
0.000307802	0.270404	0.202	0.286	1	1	PRKCD
1.90072e-07	0.270327	0.229	0.35	0.0045509	1	CRTAP
1.12916e-07	0.269879	0.234	0.329	0.00270354	1	EGR1
0.000165121	0.269601	0.28	0.41	1	1	YTHDF2
0.00501836	0.269206	0.255	0.349	1	1	EIF6
6.39255e-09	0.268883	0.581	0.739	0.000153057	1	TPI1
0.00278954	0.266953	0.253	0.254	1	1	NIN
0.00473783	0.265649	0.245	0.335	1	1	PPHLN1
3.13191e-05	0.265426	0.325	0.495	0.749874	1	RAB11B
0.00473815	0.265068	0.217	0.29	1	1	IFRD1
0.000612218	0.263527	0.287	0.408	1	1	IK
0.00156971	0.263502	0.318	0.454	1	1	DDX46
0.000760327	0.263069	0.203	0.283	1	1	ISCA2
2.03938e-05	0.262662	0.245	0.36	0.48829	1	MTG1
0.000204886	0.262292	0.235	0.336	1	1	AK2
0.0014579	0.262182	0.303	0.436	1	1	PUF60
8.42644e-05	0.262171	0.278	0.406	1	1	LYPLA1
0.00327825	0.261174	0.209	0.283	1	1	RPL7L1
4.02677e-05	0.260178	0.234	0.341	0.964129	1	GTF3C6
0.00217248	0.259705	0.403	0.623	1	1	HMGN3
0.00262031	0.25915	0.385	0.585	1	1	RBIS
0.00988869	0.259128	0.246	0.332	1	1	CNOT2
0.000749195	0.256953	0.228	0.318	1	1	PDCD2
6.28112e-07	0.256803	0.186	0.282	0.0150389	1	MRPS18A
5.63929e-07	0.256794	0.315	0.485	0.0135022	1	BTN3A2
6.06464e-06	0.256684	0.236	0.351	0.145206	1	DNAJC7
6.52483e-07	0.256559	0.316	0.495	0.0156224	1	RNH1
7.58718e-05	0.2564	0.232	0.335	1	1	RNF10
7.57962e-06	0.256234	0.331	0.511	0.181479	1	ACP1
0.000168139	0.25607	0.328	0.492	1	1	ELOC
9.31625e-13	0.255829	0.306	0.253	2.23059e-08	1	ALOX5AP
2.55761e-05	0.255704	0.226	0.326	0.61237	1	SEMA4D
1.30477e-05	0.255447	0.593	0.751	0.3124	1	EIF5
0.000178389	0.255052	0.279	0.402	1	1	CHD9
0.000439199	0.254934	0.196	0.274	1	1	GSTO1
4.53752e-09	0.254348	0.316	0.506	0.000108642	1	GNG7
0.00597195	0.253867	0.223	0.299	1	1	PNPLA8
1.60244e-05	0.253382	0.286	0.425	0.383672	1	SPSB3
1.35821e-06	0.253246	0.181	0.271	0.0325196	1	TMX2
0.000221957	0.252648	0.246	0.349	1	1	RBM42
4.87072e-06	0.252077	0.264	0.397	0.11662	1	ORMDL1
1.50702e-06	0.252054	0.174	0.261	0.0360826	1	THEMIS2
0.00529792	0.251921	0.268	0.369	1	1	CAPZA2
0.00269521	0.251559	0.202	0.274	1	1	CCDC91
2.87709e-08	0.251447	0.211	0.327	0.00068886	1	VTI1B
1.5178e-16	0.251185	0.162	0.289	3.63406e-12	1	COL9A3
2.5982e-05	0.250951	0.231	0.336	0.622087	1	MRFAP1
1.21623e-06	0.250369	0.213	0.319	0.0291201	1	CWC15
0	3.03844	0.817	0.021	0	2	TCL1A
0	2.05216	0.661	0.082	0	2	FCER2
0	1.99443	0.702	0.09	0	2	CD72
0	1.90248	0.996	0.863	0	2	BTG1
0	1.77396	0.856	0.289	0	2	CD83
0	1.74153	0.817	0.257	0	2	HVCN1
0	1.69886	0.999	0.583	0	2	HLA-DRB1
0	1.6729	0.807	0.258	0	2	SELL
0	1.65926	0.989	0.575	0	2	LAPTM5
0	1.64897	0.518	0.077	0	2	BACH2
0	1.62509	0.997	0.727	0	2	CD37
0	1.60836	0.833	0.554	0	2	RHOH
0	1.60528	0.983	0.56	0	2	CXCR4
0	1.58992	0.926	0.519	0	2	CD69
0	1.58068	0.865	0.374	0	2	FCMR
0	1.55046	0.686	0.161	0	2	AFF3
0	1.54711	0.785	0.381	0	2	SLC2A3
0	1.54479	1	0.507	0	2	HLA-DRA
0	1.53777	0.996	0.499	0	2	HLA-DPB1
0	1.52593	0.998	0.699	0	2	HLA-DPA1
0	1.50355	0.867	0.618	0	2	CD79B
0	1.50092	0.988	0.505	0	2	HLA-DQA1
0	1.49277	0.528	0.121	0	2	GPR18
0	1.4859	0.403	0.054	0	2	IL4R
0	1.47093	0.915	0.783	0	2	NCF1
0	1.45908	0.655	0.227	0	2	FOXP1
0	1.4418	0.966	0.503	0	2	HLA-DQB1
0	1.4211	0.996	0.982	0	2	TMSB10
0	1.41387	0.535	0.096	0	2	NIBAN3
0	1.40667	0.463	0.115	0	2	CHI3L2
0	1.3909	0.533	0.157	0	2	PLAC8
0	1.38818	0.897	0.583	0	2	HLA-DMA
0	1.38155	0.582	0.154	0	2	CD22
0	1.37607	0.772	0.373	0	2	HLA-DRB5
0	1.37173	1	0.999	0	2	CD74
0	1.35761	0.968	0.585	0	2	CD52
0	1.35578	0.794	0.464	0	2	CD19
0	1.34865	0.977	0.38	0	2	MS4A1
0	1.32437	0.757	0.442	0	2	SNX2
0	1.27352	0.507	0.15	0	2	CCR7
0	1.25796	0.999	0.994	0	2	RPS27
0	1.25637	0.512	0.136	0	2	FCRL1
0	1.24392	0.999	0.998	0	2	RPL18A
0	1.23364	0.888	0.564	0	2	ZFP36L1
0	1.21924	0.414	0.084	0	2	S1PR1
0	1.20524	0.557	0.181	0	2	LINC00926
0	1.19477	0.629	0.22	0	2	IRF8
0	1.18514	0.695	0.255	0	2	HLA-DMB
0	1.184	0.421	0.056	0	2	C1orf162
0	1.18076	0.849	0.382	0	2	BANK1
0	1.16465	0.995	0.956	0	2	CD79A
0	1.15304	0.905	0.658	0	2	LIMD2
0	1.14997	0.998	0.996	0	2	RPL12
0	1.14333	0.997	0.991	0	2	RPL37
0	1.09117	0.996	0.98	0	2	RPS21
0	1.09047	0.998	0.995	0	2	RPS9
0	1.08964	0.999	0.999	0	2	RPS19
0	1.087	0.999	0.996	0	2	RPS23
0	1.07636	0.981	0.964	0	2	RPL37A
0	1.07628	0.998	0.99	0	2	RPL39
0	1.05162	0.999	0.999	0	2	RPL13
0	1.05076	0.999	0.995	0	2	RPL34
0	1.03611	0.994	0.984	0	2	RPSA
0	1.03154	0.998	0.998	0	2	RPL32
0	1.02825	0.997	0.994	0	2	RPS5
0	1.02817	0.997	0.985	0	2	RPL10A
0	1.02223	0.998	0.999	0	2	RPL28
0	1.01278	0.998	0.994	0	2	RPL26
0	1.00761	0.987	0.967	0	2	RPL22
0	1.00588	0.999	0.997	0	2	RPL30
0	0.99797	0.999	0.992	0	2	RPL15
0	0.994039	0.998	0.997	0	2	RPS27A
0	0.989618	0.999	0.997	0	2	PTMA
0	0.987714	0.999	0.997	0	2	RPL29
0	0.97698	0.999	0.998	0	2	RPL19
0	0.967553	0.963	0.924	0	2	RPS29
0	0.966007	0.996	0.989	0	2	RPL21
0	0.960214	0.999	0.996	0	2	RPS6
0	0.957136	0.943	0.899	0	2	ARPC3
0	0.950393	0.997	0.992	0	2	FTH1
0	0.94993	0.972	0.89	0	2	PTPRCAP
0	0.945789	0.999	0.968	0	2	TMSB4X
0	0.94406	0.999	0.994	0	2	RPS13
0	0.941957	0.312	0.052	0	2	COL19A1
0	0.941077	0.999	0.998	0	2	RPL11
0	0.935664	0.998	0.998	0	2	RPS12
0	0.932912	0.999	0.996	0	2	RPS3A
0	0.928735	0.999	0.997	0	2	FAU
0	0.927561	0.998	0.994	0	2	RPS24
0	0.92296	0.997	0.991	0	2	RACK1
0	0.916524	0.989	0.975	0	2	HLA-E
0	0.905351	0.995	0.99	0	2	RPL35
0	0.904358	0.997	0.99	0	2	RPL23A
0	0.903358	0.999	0.998	0	2	RPL18
0	0.901382	0.998	0.995	0	2	RPS2
0	0.896885	0.985	0.971	0	2	UBA52
0	0.89134	0.973	0.965	0	2	RPL13A
0	0.886132	0.969	0.948	0	2	RPL36A
0	0.879214	0.998	0.994	0	2	RPL35A
0	0.878584	0.999	0.999	0	2	RPS8
0	0.874643	0.993	0.98	0	2	RPL9
0	0.864851	0.967	0.961	0	2	RPS11
0	0.860248	0.986	0.98	0	2	EEF1D
0	0.843488	0.997	0.992	0	2	RPL36
0	0.842349	0.962	0.965	0	2	PFDN5
0	0.840954	0.974	0.965	0	2	RPL27
0	0.837772	0.997	0.988	0	2	RPL5
0	0.818628	0.999	0.999	0	2	RPS15
0	0.81463	1	0.999	0	2	EEF1A1
0	0.81226	0.998	0.999	0	2	RPS18
0	0.811354	0.999	0.998	0	2	RPL8
0	0.810887	0.996	0.995	0	2	RPS25
0	0.796037	0.997	0.992	0	2	RPL17
0	0.783313	0.996	0.992	0	2	RPS16
0	0.780636	0.999	0.996	0	2	RPS28
0	0.763114	0.995	0.995	0	2	RPL6
0	0.751126	1	0.999	0	2	RPL10
0	0.748417	0.993	0.988	0	2	NACA
0	0.728857	0.998	0.999	0	2	RPL7A
0	0.430789	0.486	0.046	0	2	IGHD
1.69861e-303	0.94057	0.937	0.883	4.06699e-299	2	RPL38
8.81257e-303	1.21248	0.956	0.927	2.10999e-298	2	JUNB
1.1351e-298	0.702857	0.999	0.997	2.71777e-294	2	RPL3
7.86839e-298	0.931589	0.981	0.984	1.88393e-293	2	MT-ND3
4.62698e-296	0.760283	0.997	0.996	1.10784e-291	2	RPLP2
2.49391e-295	1.0223	0.921	0.921	5.97116e-291	2	SARAF
8.89498e-295	1.12763	0.716	0.321	2.12973e-290	2	VPREB3
9.12708e-295	1.14085	0.482	0.154	2.1853e-290	2	LINC02397
9.86233e-295	1.01802	0.875	0.788	2.36134e-290	2	NOP53
7.3798e-292	1.34262	0.479	0.155	1.76695e-287	2	CR2
1.33424e-291	0.719008	0.999	0.995	3.19457e-287	2	RPS7
8.58824e-288	0.829611	0.956	0.959	2.05628e-283	2	H3F3A
2.39675e-285	0.775141	0.976	0.974	5.73854e-281	2	EEF1G
9.93783e-285	0.776594	0.996	0.996	2.37941e-280	2	MT-ATP6
5.36459e-284	1.00705	0.893	0.67	1.28444e-279	2	PTPRC
1.033e-283	0.90227	0.973	0.979	2.47332e-279	2	MT-ATP8
3.71619e-282	0.888048	0.928	0.892	8.89769e-278	2	RPL31
5.97799e-280	0.668383	0.997	0.997	1.43131e-275	2	RPS4X
7.68593e-280	0.816347	0.996	0.997	1.84024e-275	2	MT-CO3
8.99607e-280	1.11393	0.797	0.506	2.15393e-275	2	STK17A
1.48925e-279	0.806537	0.967	0.955	3.56571e-275	2	PABPC1
1.62877e-276	0.934457	0.837	0.406	3.89977e-272	2	LTB
1.73819e-273	1.05405	0.833	0.546	4.16174e-269	2	IFITM2
2.80025e-273	0.878989	0.925	0.906	6.70463e-269	2	HNRNPA1
8.08261e-272	0.832153	0.999	0.982	1.93522e-267	2	ACTB
3.97001e-268	0.969724	0.435	0.129	9.50539e-264	2	BCL11A
5.15263e-268	1.05726	0.687	0.328	1.23369e-263	2	REL
7.86926e-267	1.08045	0.616	0.28	1.88414e-262	2	LAT2
3.82928e-265	1.26997	0.741	0.525	9.16844e-261	2	RCSD1
1.61793e-263	0.696742	0.998	0.997	3.87382e-259	2	RPS3
4.18717e-263	1.39885	0.408	0.134	1.00253e-258	2	YBX3
1.10272e-261	0.922443	0.927	0.733	2.64024e-257	2	CORO1A
1.60652e-261	0.857982	0.937	0.839	3.8465e-257	2	ARHGDIB
3.14695e-261	0.708514	0.997	0.994	7.53473e-257	2	RPL14
3.8684e-259	0.922205	0.899	0.839	9.2621e-255	2	YWHAZ
1.89423e-256	0.812639	0.923	0.93	4.53536e-252	2	RPL7
1.3789e-252	0.963779	0.422	0.129	3.3015e-248	2	PAX5
3.02609e-252	0.810444	0.926	0.928	7.24536e-248	2	HNRNPA2B1
1.06406e-250	1.08701	0.605	0.286	2.54767e-246	2	LYN
1.70012e-250	0.657796	0.998	0.998	4.0706e-246	2	RPS15A
2.48003e-250	0.665413	0.988	0.99	5.93794e-246	2	RPL24
1.33719e-246	1.36212	0.738	0.562	3.20163e-242	2	CD55
9.01124e-246	0.599448	0.998	0.998	2.15756e-241	2	RPLP0
4.4573e-244	0.68337	0.984	0.984	1.06721e-239	2	EEF1B2
3.55745e-242	1.03498	0.624	0.282	8.51759e-238	2	RIPOR2
6.30466e-241	0.912297	0.437	0.141	1.50953e-236	2	RUBCNL
6.79923e-241	1.08318	0.286	0.061	1.62794e-236	2	STAG3
8.70992e-240	1.01358	0.517	0.205	2.08542e-235	2	RASGRP2
3.3641e-238	0.688222	0.995	0.997	8.05466e-234	2	MT-ND4L
1.22737e-232	0.721404	0.986	0.99	2.9387e-228	2	MT-ND1
4.31684e-231	0.944774	0.474	0.166	1.03358e-226	2	CXCR5
2.18201e-230	1.09486	0.755	0.57	5.22439e-226	2	SP100
6.9373e-226	0.915205	0.855	0.789	1.661e-221	2	RPS4Y1
1.54127e-222	0.743253	0.936	0.919	3.69025e-218	2	CFL1
5.19144e-222	1.12639	0.441	0.173	1.24299e-217	2	CLEC2D
4.35482e-220	0.876863	0.391	0.122	1.04267e-215	2	HLA-DOA
8.88244e-220	0.808041	0.313	0.079	2.12672e-215	2	CLEC17A
4.11924e-219	0.64214	0.991	0.993	9.86269e-215	2	RPL41
1.45566e-210	1.23258	0.409	0.149	3.4853e-206	2	GBP4
2.60089e-210	0.999951	0.571	0.27	6.22732e-206	2	TRIM22
1.52431e-209	0.657003	0.979	0.965	3.64966e-205	2	PFN1
2.78867e-209	0.890914	0.558	0.248	6.67692e-205	2	SWAP70
3.43636e-208	1.09782	0.452	0.185	8.22767e-204	2	PHACTR1
2.99999e-207	0.567661	0.998	0.999	7.18287e-203	2	MT-CO2
3.89927e-206	0.66473	0.955	0.967	9.33601e-202	2	PPIA
1.95563e-203	0.551492	0.995	0.996	4.68237e-199	2	EIF1
9.86786e-202	0.491304	0.999	0.999	2.36266e-197	2	TPT1
1.10854e-198	0.843105	0.852	0.786	2.65417e-194	2	FXYD5
2.89252e-198	0.653184	0.965	0.974	6.92557e-194	2	MT-ND4
4.1074e-198	0.967853	0.798	0.761	9.83435e-194	2	POLD4
8.35467e-197	0.57162	0.995	0.998	2.00036e-192	2	MT-CYB
1.93266e-196	0.93605	0.44	0.174	4.62737e-192	2	CYB561A3
1.1335e-195	0.800412	0.317	0.091	2.71394e-191	2	LGALS9
1.32769e-195	0.733528	0.917	0.903	3.17889e-191	2	RAC2
1.7088e-195	0.902895	0.631	0.337	4.09137e-191	2	TRBC2
6.81163e-195	0.549884	0.998	0.996	1.63091e-190	2	RPS14
1.06107e-193	0.598677	0.968	0.98	2.54052e-189	2	RPL4
2.76871e-190	0.569094	0.997	0.999	6.62912e-186	2	MT-CO1
5.21216e-187	0.792187	0.275	0.074	1.24795e-182	2	LAIR1
9.21629e-187	0.848186	0.552	0.24	2.20666e-182	2	SPIB
3.20506e-185	0.644912	0.925	0.955	7.67388e-181	2	COX4I1
1.69036e-184	0.847586	0.317	0.096	4.04724e-180	2	CALHM6
1.82557e-184	1.07384	0.548	0.304	4.37095e-180	2	STX7
1.34626e-183	1.19711	0.49	0.248	3.22334e-179	2	RBM38
2.36883e-182	0.637751	0.914	0.935	5.67169e-178	2	BTF3
2.433e-180	0.945837	0.594	0.32	5.82532e-176	2	LBH
3.08203e-180	0.68429	0.934	0.957	7.3793e-176	2	DDX5
7.36529e-180	0.908876	0.752	0.562	1.76347e-175	2	PTPN6
2.90266e-178	0.927304	0.826	0.826	6.94985e-174	2	SYNGR2
4.80717e-177	0.961928	0.752	0.765	1.15098e-172	2	SELENOH
2.07773e-174	0.913473	0.363	0.136	4.97471e-170	2	CDCA7L
2.60851e-174	0.801671	0.254	0.067	6.24555e-170	2	ZNF318
1.18374e-173	0.837366	0.389	0.144	2.83422e-169	2	AC119396.1
1.23207e-172	0.988205	0.861	0.822	2.94994e-168	2	ZFP36L2
2.65025e-172	1.15976	0.691	0.562	6.3455e-168	2	PDE4B
7.38414e-171	1.03472	0.739	0.695	1.76799e-166	2	MEF2C
1.28703e-170	0.916818	0.513	0.253	3.08154e-166	2	TNFRSF13C
1.41742e-170	1.10669	0.499	0.26	3.39372e-166	2	MARCKSL1
3.24398e-170	0.525226	0.981	0.985	7.76707e-166	2	EEF2
4.55506e-169	0.999689	0.578	0.347	1.09062e-164	2	CD40
1.42057e-168	1.03361	0.524	0.293	3.40127e-164	2	SSH2
2.55516e-168	0.990516	0.409	0.18	6.11783e-164	2	PLEKHA2
7.51981e-167	0.717774	0.913	0.916	1.80047e-162	2	HSP90AB1
1.47795e-166	0.41885	0.998	1	3.53867e-162	2	RPLP1
5.41162e-164	0.683463	0.874	0.906	1.2957e-159	2	HMGB1
1.5569e-163	0.76513	0.395	0.149	3.72768e-159	2	CIITA
2.47426e-163	0.960892	0.653	0.465	5.92411e-159	2	CSK
2.17455e-162	1.18413	0.483	0.283	5.20651e-158	2	TSPAN13
5.35971e-161	1.08827	0.736	0.558	1.28328e-156	2	IFITM1
1.6594e-159	1.15006	0.593	0.396	3.9731e-155	2	BIRC3
2.9546e-157	0.72416	0.366	0.133	7.07419e-153	2	HHEX
9.65899e-157	0.86515	0.316	0.115	2.31265e-152	2	CAMK2D
7.16367e-156	0.747088	0.461	0.196	1.7152e-151	2	2022-03-01
8.1925e-154	0.72277	0.865	0.896	1.96153e-149	2	PNRC1
1.35096e-152	0.589438	0.903	0.936	3.2346e-148	2	RPL27A
2.01195e-152	0.567515	0.949	0.972	4.81721e-148	2	MT-ND2
8.47949e-152	0.798117	0.785	0.785	2.03024e-147	2	HNRNPDL
4.05485e-151	0.833139	0.738	0.615	9.70852e-147	2	GPSM3
1.84488e-150	0.936217	0.708	0.629	4.4172e-146	2	TUBA1B
2.42673e-150	0.962763	0.714	0.629	5.81033e-146	2	RALGPS2
6.73387e-150	0.847656	0.729	0.689	1.61229e-145	2	SNX3
2.19946e-149	0.768833	0.583	0.327	5.26617e-145	2	SYPL1
7.87764e-148	0.772866	0.285	0.093	1.88614e-143	2	ARRDC2
3.0893e-147	0.589897	0.9	0.923	7.39672e-143	2	NPM1
5.44406e-144	0.955029	0.695	0.643	1.30347e-139	2	GDI2
1.27556e-143	0.782308	0.776	0.718	3.05406e-139	2	SNHG29
7.05404e-142	0.65349	0.835	0.88	1.68895e-137	2	HINT1
1.96527e-141	0.775156	0.778	0.725	4.70545e-137	2	COMMD6
1.58634e-140	0.979225	0.733	0.661	3.79817e-136	2	TAGAP
7.89879e-140	0.781939	0.702	0.534	1.89121e-135	2	GAS5
1.58482e-139	0.669345	0.832	0.893	3.79454e-135	2	PSME1
1.63682e-139	0.697836	0.829	0.886	3.91903e-135	2	YBX1
5.05632e-138	0.462411	0.965	0.981	1.21064e-133	2	OAZ1
8.02217e-138	0.926969	0.657	0.499	1.92075e-133	2	UCP2
1.18731e-137	0.778103	0.762	0.79	2.84278e-133	2	HNRNPK
1.3877e-137	0.481996	0.994	0.987	3.32257e-133	2	HLA-A
1.75963e-137	0.775833	0.31	0.114	4.21308e-133	2	SNX9
3.23749e-137	0.771453	0.402	0.178	7.75153e-133	2	CCR6
1.11785e-136	1.07645	0.541	0.362	2.67646e-132	2	HIF1A
4.99182e-136	0.903584	0.507	0.294	1.19519e-131	2	CCND3
7.24493e-136	0.775234	0.429	0.199	1.73465e-131	2	PKIG
7.4469e-135	0.809901	0.734	0.666	1.78301e-130	2	SF1
1.31707e-134	0.631231	0.838	0.89	3.15346e-130	2	CCNI
4.83971e-134	0.85094	0.676	0.533	1.15877e-129	2	CNN2
1.11396e-133	0.594552	0.856	0.902	2.66716e-129	2	COX7C
5.1566e-133	0.716395	0.332	0.129	1.23465e-128	2	PLEKHG1
1.76292e-132	0.803548	0.289	0.1	4.22095e-128	2	TGIF1
7.8754e-131	0.749393	0.708	0.533	1.88561e-126	2	ZFAS1
8.23083e-130	0.813415	0.729	0.679	1.97071e-125	2	RPS20
8.354e-130	0.981289	0.679	0.65	2.0002e-125	2	LSM7
6.38228e-129	0.57707	0.842	0.831	1.52811e-124	2	TOMM7
1.16355e-128	0.642072	0.466	0.216	2.7859e-124	2	LY86
1.75949e-128	0.897657	0.425	0.231	4.21276e-124	2	BLOC1S2
1.66503e-127	0.786778	0.732	0.699	3.98659e-123	2	HMGN2
1.90976e-126	0.834578	0.688	0.596	4.57254e-122	2	MBNL1
2.83197e-126	0.729467	0.324	0.129	6.78059e-122	2	MGAT5
5.10235e-125	0.712049	0.788	0.837	1.22166e-120	2	NCL
5.20794e-125	0.710614	0.415	0.198	1.24694e-120	2	LYSMD2
1.57927e-124	0.772542	0.568	0.346	3.78125e-120	2	FCRLA
2.81071e-124	0.704053	0.602	0.38	6.72967e-120	2	EVL
1.065e-123	0.736846	0.763	0.78	2.54992e-119	2	RPL23
9.15554e-121	0.690868	0.331	0.136	2.19211e-116	2	PIK3AP1
1.0247e-120	0.736858	0.361	0.162	2.45343e-116	2	ARHGAP17
4.34941e-120	0.516338	0.883	0.892	1.04138e-115	2	SH3BGRL3
1.56898e-119	0.935654	0.445	0.253	3.75661e-115	2	P2RX5
5.76433e-119	0.611304	0.827	0.882	1.38015e-114	2	CIRBP
9.98378e-119	0.640098	0.294	0.106	2.39042e-114	2	LINC01857
9.38904e-118	0.735374	0.469	0.251	2.24802e-113	2	CYBB
1.25806e-117	0.75407	0.751	0.714	3.01218e-113	2	EZR
1.29175e-117	0.650291	0.337	0.137	3.09283e-113	2	GAPT
8.80808e-117	0.772773	0.412	0.211	2.10892e-112	2	SLC44A2
1.34207e-116	0.556401	0.843	0.793	3.21332e-112	2	MYL12A
1.22256e-115	0.753022	0.384	0.184	2.92719e-111	2	TMEM131L
6.39047e-115	0.578767	0.814	0.871	1.53007e-110	2	RHOA
2.65601e-114	0.84364	0.565	0.402	6.35928e-110	2	MTPN
1.45389e-113	0.505598	0.873	0.931	3.48105e-109	2	ATP5MC2
2.70999e-113	0.758438	0.716	0.672	6.48854e-109	2	STK17B
2.22255e-112	1.05557	0.352	0.169	5.32145e-108	2	CHMP1B
2.41499e-112	0.728978	0.563	0.359	5.7822e-108	2	SMIM14
7.41777e-112	0.76287	0.699	0.719	1.77604e-107	2	GRB2
4.9936e-111	0.830479	0.65	0.575	1.19562e-106	2	IL16
5.21761e-111	0.640518	0.474	0.25	1.24925e-106	2	BLK
1.10037e-110	0.781202	0.615	0.447	2.63461e-106	2	SP110
2.07726e-109	0.736821	0.334	0.151	4.97358e-105	2	ABLIM1
2.61836e-108	0.734487	0.351	0.161	6.26915e-104	2	LYL1
9.06939e-108	1.13249	0.45	0.267	2.17148e-103	2	ZNF331
1.22538e-107	0.724326	0.705	0.665	2.93392e-103	2	DAZAP2
5.94954e-107	0.741793	0.699	0.659	1.4245e-102	2	SEPTIN7
7.65682e-107	0.76694	0.257	0.1	1.83327e-102	2	BTLA
1.42488e-106	0.737966	0.714	0.671	3.41158e-102	2	FUS
4.50399e-106	0.795404	0.401	0.213	1.07839e-101	2	PLEKHF2
8.63205e-106	0.705467	0.256	0.099	2.06677e-101	2	2022-03-03
1.84431e-105	0.473988	0.886	0.944	4.41583e-101	2	ATP5F1E
2.46738e-105	0.726346	0.292	0.12	5.90766e-101	2	AC025164.1
3.61444e-105	0.942516	0.452	0.277	8.65406e-101	2	MAP3K8
8.33233e-105	0.924166	0.382	0.217	1.99501e-100	2	SNX29
2.58665e-104	0.768255	0.655	0.621	6.19322e-100	2	TMEM243
3.29131e-104	0.44113	0.966	0.987	7.88039e-100	2	MT-ND5
5.18207e-104	0.913143	0.6	0.492	1.24074e-99	2	SMAP2
6.51394e-104	0.627404	0.25	0.09	1.55963e-99	2	MTSS1
1.1944e-103	0.622301	0.747	0.671	2.85974e-99	2	CD53
1.20352e-103	0.70457	0.396	0.203	2.88158e-99	2	DCK
2.38004e-103	0.813672	0.648	0.49	5.69852e-99	2	NR4A2
1.60587e-102	0.616244	0.259	0.099	3.84493e-98	2	JAZF1
1.77988e-100	0.90346	0.439	0.283	4.26157e-96	2	ZCCHC7
1.05485e-99	0.38806	0.963	0.978	2.52563e-95	2	SERF2
5.47255e-98	0.596255	0.25	0.094	1.31029e-93	2	TSPAN33
6.09356e-97	0.861352	0.444	0.293	1.45898e-92	2	BTK
6.13403e-97	0.606056	0.762	0.801	1.46867e-92	2	EIF3F
2.09789e-96	0.637034	0.768	0.813	5.02298e-92	2	PSMB9
2.33152e-96	0.767517	0.464	0.29	5.58237e-92	2	ELOVL5
3.56514e-96	0.812534	0.421	0.254	8.53602e-92	2	PARP14
3.98446e-95	0.309105	1	0.998	9.54e-91	2	MALAT1
1.44133e-94	0.628392	0.73	0.671	3.45098e-90	2	ARPC1B
3.19082e-94	0.399751	0.908	0.899	7.63979e-90	2	ACTG1
5.55143e-94	0.857309	0.469	0.322	1.32918e-89	2	RB1
6.58664e-93	0.802501	0.443	0.262	1.57704e-88	2	TUBA1A
9.09315e-92	0.722273	0.641	0.558	2.17717e-87	2	SEPTIN9
1.57083e-91	0.95227	0.477	0.359	3.76105e-87	2	TMEM123
7.32628e-91	0.749511	0.363	0.199	1.75413e-86	2	AP1B1
1.3524e-90	0.988707	0.696	0.706	3.23805e-86	2	IRF1
6.00175e-90	0.781599	0.455	0.294	1.437e-85	2	GGA2
1.03707e-89	0.754131	0.287	0.136	2.48305e-85	2	DGKD
2.8752e-89	0.606671	0.308	0.141	6.88408e-85	2	SNX10
7.43215e-89	0.743208	0.605	0.513	1.77948e-84	2	SNHG6
3.15124e-88	0.6371	0.606	0.429	7.54501e-84	2	LCP1
8.74795e-87	0.44038	0.868	0.932	2.09452e-82	2	UBB
1.2556e-86	0.67172	0.634	0.522	3.00628e-82	2	CD48
5.66348e-86	0.724169	0.397	0.23	1.35601e-81	2	TGFBR2
1.21378e-85	0.723409	0.379	0.203	2.90615e-81	2	RASGEF1B
6.27678e-85	0.754405	0.363	0.204	1.50285e-80	2	ZNF107
9.12934e-85	0.614137	0.745	0.733	2.18584e-80	2	TAGLN2
1.8492e-84	0.738886	0.726	0.793	4.42754e-80	2	CYTIP
3.23451e-84	0.606473	0.289	0.132	7.74438e-80	2	ZEB2
9.67498e-83	0.889281	0.427	0.29	2.31648e-78	2	ADK
2.05972e-82	0.623065	0.727	0.781	4.93158e-78	2	SRSF5
3.1732e-82	0.73609	0.583	0.483	7.5976e-78	2	TNFAIP8
3.58924e-82	0.855754	0.488	0.384	8.59372e-78	2	SLC38A1
7.33319e-82	0.604499	0.305	0.147	1.75579e-77	2	STAT6
2.70672e-81	0.648175	0.302	0.149	6.4807e-77	2	SHISAL2A
2.79432e-81	0.717843	0.306	0.155	6.69044e-77	2	PIK3IP1
4.41452e-81	0.799409	0.585	0.526	1.05697e-76	2	TAF1D
6.24167e-81	0.703251	0.342	0.19	1.49444e-76	2	IFNGR1
1.03675e-79	0.50654	0.756	0.84	2.48228e-75	2	SUMO2
1.5243e-78	0.664667	0.671	0.7	3.64964e-74	2	EIF3E
3.00838e-78	0.778995	0.44	0.301	7.20296e-74	2	LNPEP
4.24313e-78	0.641306	0.674	0.659	1.01593e-73	2	ACTR3
1.2829e-77	0.626335	0.271	0.126	3.07165e-73	2	ITPR1
2.30884e-77	0.745391	0.256	0.123	5.52806e-73	2	APLP2
3.26672e-77	0.919039	0.558	0.495	7.82151e-73	2	TLE5
4.8002e-77	0.764222	0.632	0.634	1.14931e-72	2	ANXA6
3.16148e-76	0.670575	0.554	0.421	7.56953e-72	2	RGS19
7.21712e-76	0.656701	0.685	0.757	1.72799e-71	2	RPS17
2.86781e-75	0.595625	0.279	0.133	6.86641e-71	2	IGHV5-78
1.72334e-74	0.72198	0.523	0.401	4.12619e-70	2	SASH3
5.28086e-73	0.58985	0.712	0.797	1.2644e-68	2	ATP6V1G1
6.46027e-73	0.691748	0.542	0.432	1.54678e-68	2	LRRFIP1
9.84518e-73	0.368898	0.864	0.931	2.35723e-68	2	SLC25A6
1.09175e-72	0.335606	0.951	0.978	2.61398e-68	2	H3F3B
2.06005e-72	0.609324	0.352	0.193	4.93237e-68	2	PARP15
7.16679e-71	0.459094	0.771	0.873	1.71594e-66	2	SRP14
6.29446e-70	0.657268	0.621	0.586	1.50708e-65	2	PRR13
1.27149e-69	0.762266	0.505	0.392	3.04434e-65	2	ADAM28
1.63308e-69	0.630181	0.689	0.75	3.91009e-65	2	EIF4A2
2.83585e-69	0.788073	0.378	0.252	6.78987e-65	2	NT5C3A
4.2181e-69	0.569995	0.723	0.802	1.00994e-64	2	SON
5.80175e-68	0.62509	0.366	0.221	1.38911e-63	2	PARVG
1.19799e-67	0.552508	0.707	0.761	2.86835e-63	2	HCLS1
1.31308e-67	0.576993	0.288	0.15	3.14391e-63	2	UBAC2
3.5506e-67	0.895261	0.493	0.404	8.5012e-63	2	LY9
3.2501e-66	0.875492	0.331	0.189	7.78171e-62	2	AREG
2.43519e-65	0.587961	0.352	0.208	5.83059e-61	2	BIN1
3.37581e-65	0.483404	0.743	0.78	8.08271e-61	2	SRSF7
2.00917e-64	0.663985	0.338	0.206	4.81055e-60	2	STAP1
4.09625e-64	0.738347	0.328	0.198	9.80765e-60	2	RFTN1
7.23391e-64	0.737887	0.439	0.325	1.73201e-59	2	HLA-DOB
3.39022e-63	0.650347	0.614	0.605	8.11721e-59	2	CAP1
5.409e-63	0.657312	0.618	0.602	1.29508e-58	2	UBXN1
8.4129e-63	0.67036	0.645	0.684	2.0143e-58	2	PRRC2C
8.67007e-63	0.433033	0.769	0.869	2.07587e-58	2	CNBP
1.57686e-62	0.783945	0.481	0.403	3.77546e-58	2	SHISA5
1.60483e-62	0.669695	0.611	0.616	3.84244e-58	2	HNRNPA0
2.62633e-62	0.532662	0.877	0.871	6.28823e-58	2	DUSP1
5.97572e-62	0.462541	0.867	0.88	1.43077e-57	2	TSC22D3
1.12831e-61	0.509586	0.721	0.762	2.70152e-57	2	ITM2B
1.89714e-61	0.671549	0.602	0.563	4.54232e-57	2	POU2F2
2.44751e-61	0.695877	0.261	0.14	5.86007e-57	2	AGPAT5
5.68339e-61	0.690051	0.481	0.38	1.36077e-56	2	PDLIM1
6.99286e-61	0.532837	0.26	0.131	1.6743e-56	2	B4GALT1
1.1036e-60	0.590465	0.732	0.741	2.64236e-56	2	TXNIP
1.15814e-60	0.536702	0.701	0.789	2.77293e-56	2	SNRPD2
1.49348e-60	0.679593	0.399	0.274	3.57584e-56	2	TRIM38
8.47894e-60	0.599467	0.669	0.746	2.03011e-55	2	ANAPC16
5.02699e-59	0.526021	0.387	0.242	1.20361e-54	2	ALOX5AP
1.54231e-58	0.603228	0.654	0.711	3.69276e-54	2	EIF3H
8.45721e-58	0.529632	0.696	0.7	2.02491e-53	2	TPM3
1.45706e-57	0.403215	0.773	0.877	3.48865e-53	2	TMA7
1.27937e-56	0.594587	0.644	0.649	3.06319e-52	2	JAK1
2.66073e-56	0.494574	0.719	0.785	6.37058e-52	2	YWHAB
1.36819e-55	0.624955	0.617	0.621	3.27585e-51	2	STK4
2.0378e-55	0.789644	0.452	0.368	4.87912e-51	2	SNHG7
6.25797e-55	0.723858	0.538	0.523	1.49835e-50	2	BLNK
1.43872e-54	0.692208	0.358	0.241	3.44474e-50	2	UTRN
1.4436e-54	0.83032	0.551	0.568	3.45642e-50	2	DBI
1.1321e-53	0.593802	0.33	0.206	2.7106e-49	2	MAPRE2
1.24331e-53	0.59899	0.644	0.698	2.97687e-49	2	EIF3L
1.46498e-53	0.582446	0.661	0.739	3.50761e-49	2	HMGN1
4.69611e-53	0.740116	0.303	0.194	1.12439e-48	2	FOXO1
7.60735e-53	0.684149	0.297	0.177	1.82143e-48	2	XAF1
1.85371e-52	0.630141	0.517	0.445	4.43834e-48	2	ARPC4
4.89727e-52	0.255139	0.881	0.934	1.17255e-47	2	HSP90AA1
1.23281e-51	0.667185	0.608	0.627	2.95172e-47	2	SMCHD1
4.50301e-51	0.729439	0.544	0.55	1.07816e-46	2	THRAP3
4.56149e-51	0.526043	0.678	0.766	1.09216e-46	2	TRIR
7.15166e-51	0.625855	0.282	0.167	1.71232e-46	2	ST3GAL1
9.81475e-51	0.543467	0.653	0.74	2.34995e-46	2	UBE2D2
1.89677e-50	0.665178	0.534	0.497	4.54144e-46	2	SCAF11
2.38399e-50	0.597474	0.614	0.628	5.70798e-46	2	KMT2E
2.54132e-50	0.529691	0.69	0.795	6.08468e-46	2	RBM39
3.37614e-50	0.616551	0.383	0.267	8.0835e-46	2	ETS1
3.89876e-50	0.744542	0.479	0.419	9.33481e-46	2	IFI16
5.2848e-50	0.576674	0.258	0.146	1.26534e-45	2	GNB5
5.88154e-50	0.813944	0.515	0.502	1.40822e-45	2	UBE2L6
2.00458e-49	0.730593	0.559	0.554	4.79956e-45	2	LY6E
4.45274e-49	0.714499	0.303	0.195	1.06612e-44	2	GCA
5.16154e-49	0.556977	0.329	0.21	1.23583e-44	2	FGD2
6.06333e-49	0.64347	0.333	0.217	1.45174e-44	2	PMAIP1
2.48112e-48	0.678029	0.308	0.196	5.94054e-44	2	ARL4A
3.30336e-48	0.591133	0.514	0.428	7.90924e-44	2	PPP1R18
4.88517e-48	0.661441	0.465	0.389	1.16966e-43	2	DBNL
6.71025e-48	0.630522	0.373	0.265	1.60664e-43	2	WASHC4
1.69974e-47	0.612396	0.62	0.673	4.06969e-43	2	HNRNPF
3.0229e-47	0.565239	0.293	0.181	7.23774e-43	2	PXK
3.38152e-47	0.640178	0.602	0.651	8.09638e-43	2	SET
1.19197e-46	0.605978	0.391	0.288	2.85393e-42	2	SPI1
3.90035e-46	0.832755	0.479	0.421	9.3386e-42	2	STAT1
3.94748e-46	0.709534	0.371	0.273	9.45145e-42	2	EPSTI1
5.80688e-46	0.671027	0.538	0.545	1.39034e-41	2	CD47
1.05265e-45	0.65692	0.425	0.337	2.52036e-41	2	ARHGAP9
6.01922e-45	0.638795	0.447	0.373	1.44118e-40	2	CDC42SE1
3.234e-44	0.61313	0.653	0.626	7.74317e-40	2	KLF2
4.53393e-44	0.640984	0.38	0.276	1.08556e-39	2	PRKCB
4.94691e-44	0.341129	0.769	0.877	1.18444e-39	2	ARPC2
5.71198e-44	0.646981	0.518	0.48	1.36762e-39	2	ITGA4
6.39311e-44	0.605054	0.3	0.195	1.5307e-39	2	CAMK1D
8.36476e-44	0.571196	0.515	0.435	2.00277e-39	2	MYH9
1.79125e-43	0.661096	0.507	0.454	4.28879e-39	2	ANKRD44
2.02734e-43	0.557602	0.305	0.198	4.85406e-39	2	SIPA1
2.68136e-43	0.654726	0.529	0.503	6.41998e-39	2	WSB1
3.43341e-43	0.693601	0.513	0.516	8.22062e-39	2	TNFRSF14
9.74313e-43	0.673715	0.49	0.441	2.3328e-38	2	ARID4B
2.40817e-42	0.680583	0.341	0.252	5.76587e-38	2	SP140L
3.03581e-42	0.669614	0.469	0.424	7.26864e-38	2	ACAP2
4.18735e-42	0.701852	0.566	0.608	1.00258e-37	2	SNHG8
4.22303e-42	0.610029	0.59	0.687	1.01112e-37	2	GYPC
5.13957e-42	0.605614	0.528	0.492	1.23057e-37	2	MSN
9.62408e-42	0.634291	0.453	0.39	2.30429e-37	2	ARHGAP15
9.75591e-42	0.621169	0.612	0.669	2.33586e-37	2	HNRNPU
1.39132e-41	0.484024	0.259	0.152	3.33125e-37	2	MAP4K4
1.5751e-41	0.467575	0.304	0.188	3.77127e-37	2	TRAF5
1.64223e-40	0.627978	0.355	0.261	3.93199e-36	2	PLEKHO1
1.87642e-40	0.632981	0.278	0.184	4.49272e-36	2	DTNBP1
5.16946e-40	0.649508	0.466	0.4	1.23772e-35	2	SKIL
6.01581e-40	0.663352	0.267	0.175	1.44036e-35	2	RNASE6
6.68718e-40	0.689141	0.475	0.447	1.60111e-35	2	USP15
1.38671e-39	0.61136	0.555	0.574	3.3202e-35	2	CDC42
1.64299e-39	0.4549	0.689	0.812	3.93381e-35	2	ERP29
1.64371e-39	0.602996	0.554	0.589	3.93554e-35	2	CTSS
4.27378e-39	0.640288	0.549	0.573	1.02327e-34	2	PCBP2
5.80388e-38	0.573556	0.422	0.344	1.38962e-33	2	ITGB2
6.7071e-38	0.514024	0.396	0.3	1.60588e-33	2	UVRAG
7.93326e-38	0.645297	0.521	0.519	1.89946e-33	2	ELF1
8.05453e-38	0.642012	0.403	0.333	1.9285e-33	2	SNHG5
3.30469e-37	0.538399	0.618	0.699	7.91242e-33	2	EIF4G2
3.38854e-37	0.308546	0.763	0.887	8.11319e-33	2	RNASEK
3.6308e-37	0.560425	0.253	0.159	8.69322e-33	2	CEPT1
5.99241e-37	0.360716	0.765	0.882	1.43476e-32	2	CALM1
9.94578e-36	0.545102	0.585	0.621	2.38132e-31	2	SEPTIN6
9.97621e-36	0.691116	0.379	0.322	2.3886e-31	2	LTA4H
1.20522e-35	0.724563	0.488	0.5	2.88566e-31	2	NSD3
1.50502e-35	0.255639	0.86	0.914	3.60347e-31	2	HSPA8
1.82025e-35	0.684287	0.391	0.332	4.35822e-31	2	EBLN3P
3.02657e-35	0.532764	0.599	0.715	7.24652e-31	2	CSNK2B
3.55768e-35	0.502593	0.635	0.756	8.51816e-31	2	PCBP1
3.60377e-35	0.744834	0.412	0.374	8.62851e-31	2	VPS37B
4.57449e-35	0.441657	0.673	0.763	1.09527e-30	2	RNASET2
5.01686e-35	0.698198	0.475	0.466	1.20119e-30	2	PPM1K
5.10304e-35	0.651887	0.49	0.491	1.22182e-30	2	MAT2B
5.15431e-35	0.673748	0.475	0.463	1.2341e-30	2	EIF1B
8.74936e-35	0.541387	0.368	0.276	2.09486e-30	2	INPP5D
9.50755e-35	0.29614	0.794	0.907	2.27639e-30	2	GABARAP
1.27863e-34	0.381044	0.695	0.79	3.06141e-30	2	CALM2
1.36388e-34	0.48171	0.632	0.744	3.26555e-30	2	UBE2D3
2.1427e-34	0.613532	0.503	0.505	5.13027e-30	2	RNPS1
2.49861e-34	0.637504	0.516	0.539	5.98243e-30	2	IRF9
3.69907e-34	0.696671	0.451	0.42	8.85668e-30	2	ATF7IP
5.37173e-34	0.716012	0.381	0.33	1.28615e-29	2	KIAA0040
2.21933e-33	0.671787	0.372	0.315	5.31375e-29	2	APPL1
2.51922e-33	0.414891	0.759	0.838	6.03176e-29	2	ISG20
4.70578e-33	0.684125	0.419	0.376	1.1267e-28	2	SETX
1.04797e-32	0.523621	0.604	0.714	2.50916e-28	2	UXT
1.50581e-32	0.363121	0.806	0.852	3.60536e-28	2	ZFP36
1.87028e-32	0.262844	0.312	0.191	4.478e-28	2	CD24
2.13859e-32	0.368779	0.669	0.717	5.12042e-28	2	MYL12B
2.93316e-32	0.54552	0.594	0.696	7.02286e-28	2	PSMB10
3.46087e-32	0.569678	0.463	0.427	8.28636e-28	2	ARHGEF1
4.68296e-32	0.457843	0.648	0.764	1.12124e-27	2	RAN
1.10882e-31	0.416132	0.669	0.766	2.65485e-27	2	IL2RG
2.8787e-31	0.484249	0.348	0.259	6.89248e-27	2	TMEM154
3.23043e-31	0.60749	0.327	0.253	7.73462e-27	2	IDI1
5.15473e-31	0.38223	0.656	0.767	1.2342e-26	2	ATP6V0E1
5.43717e-31	0.427313	0.312	0.214	1.30182e-26	2	BCAS4
1.19153e-30	0.707388	0.302	0.233	2.85288e-26	2	SLAMF1
1.47025e-30	0.606767	0.302	0.227	3.52022e-26	2	SNHG15
4.59005e-30	0.575604	0.516	0.539	1.09899e-25	2	SRSF10
7.31843e-30	0.620705	0.376	0.318	1.75225e-25	2	SH3BP5
9.14042e-30	0.475497	0.628	0.731	2.18849e-25	2	EIF4B
1.36254e-29	0.604192	0.427	0.392	3.26232e-25	2	IFNGR2
1.80854e-29	0.516145	0.568	0.602	4.33019e-25	2	DNAJA1
3.24363e-29	0.566287	0.575	0.677	7.76621e-25	2	SERBP1
3.26174e-29	0.494978	0.608	0.696	7.80959e-25	2	HNRNPC
6.10076e-29	0.555064	0.259	0.183	1.46071e-24	2	RERE
8.33791e-29	0.587331	0.476	0.458	1.99635e-24	2	TRAF3IP3
1.07616e-28	0.333004	0.721	0.867	2.57666e-24	2	EIF3K
1.4802e-28	0.595058	0.556	0.661	3.54404e-24	2	SELENOF
1.59754e-28	0.523709	0.351	0.282	3.82498e-24	2	CYFIP2
1.25268e-27	0.468536	0.625	0.754	2.99929e-23	2	SEC62
1.60169e-27	0.596991	0.395	0.358	3.83494e-23	2	FDFT1
2.06535e-27	0.463573	0.388	0.314	4.94507e-23	2	MBP
2.3104e-27	0.627217	0.443	0.432	5.5318e-23	2	WASF2
3.35667e-27	0.530797	0.597	0.724	8.03688e-23	2	SLC25A5
6.10522e-27	0.578822	0.339	0.28	1.46177e-22	2	ERICH1
1.96664e-26	0.552482	0.463	0.453	4.70873e-22	2	EIF2S3
2.31134e-26	0.393979	0.359	0.27	5.53403e-22	2	DEK
2.43012e-26	0.513104	0.309	0.237	5.81844e-22	2	MCUB
3.70029e-26	0.431193	0.635	0.756	8.85961e-22	2	PPDPF
6.26785e-26	0.599832	0.339	0.281	1.50071e-21	2	P2RY10
7.36901e-26	0.42689	0.627	0.758	1.76436e-21	2	SKP1
8.48917e-26	0.541136	0.518	0.533	2.03256e-21	2	SP140
1.15698e-25	0.536798	0.385	0.331	2.77015e-21	2	PNRC2
1.61044e-25	0.590288	0.478	0.492	3.85588e-21	2	NSA2
1.84907e-25	0.514547	0.338	0.274	4.42724e-21	2	TBC1D5
2.16343e-25	0.545236	0.483	0.475	5.1799e-21	2	ITSN2
2.27246e-25	0.532422	0.412	0.37	5.44096e-21	2	CHD1
3.56082e-25	0.553224	0.357	0.304	8.52567e-21	2	FLOT2
3.8032e-25	0.530626	0.497	0.505	9.10601e-21	2	MOB1A
4.79817e-25	0.47425	0.342	0.275	1.14883e-20	2	SYS1
5.94338e-25	0.547882	0.455	0.448	1.42302e-20	2	WAS
1.10034e-24	0.56519	0.403	0.364	2.63454e-20	2	DRAM2
1.26431e-24	0.572946	0.25	0.185	3.02715e-20	2	RP9
2.34597e-24	0.538695	0.298	0.236	5.61695e-20	2	KDM4C
2.68981e-24	0.574059	0.559	0.627	6.44022e-20	2	YPEL5
1.26915e-23	0.601108	0.367	0.326	3.03872e-19	2	OSBPL8
1.36579e-23	0.512356	0.565	0.668	3.27012e-19	2	HNRNPA3
5.93224e-23	0.473122	0.575	0.64	1.42036e-18	2	RSRP1
8.4204e-23	0.564661	0.323	0.272	2.0161e-18	2	OSER1
8.59041e-23	0.458269	0.59	0.698	2.0568e-18	2	PSMB8
9.14563e-23	0.468957	0.406	0.361	2.18974e-18	2	NT5C
1.01899e-22	0.525087	0.288	0.227	2.43978e-18	2	RABEP2
1.31051e-22	0.470914	0.273	0.205	3.13774e-18	2	MORC3
2.13571e-22	0.532632	0.536	0.625	5.11354e-18	2	RBM8A
2.97004e-22	0.505712	0.364	0.315	7.11118e-18	2	ARHGAP45
4.36679e-22	0.506467	0.288	0.227	1.04554e-17	2	SDCBP
5.37165e-22	0.456507	0.573	0.668	1.28613e-17	2	ANP32B
1.20248e-21	0.586668	0.488	0.533	2.87909e-17	2	SNRPB
2.92141e-21	0.517869	0.484	0.497	6.99474e-17	2	ACTR2
5.55147e-21	0.517653	0.261	0.196	1.32919e-16	2	ARL4C
5.70417e-21	0.481458	0.547	0.601	1.36575e-16	2	TUBB
1.08587e-20	0.610313	0.404	0.389	2.59991e-16	2	DDX21
1.84598e-20	0.600274	0.324	0.286	4.41984e-16	2	STRBP
2.33142e-20	0.550573	0.464	0.481	5.58212e-16	2	RBMX
2.63219e-20	0.466002	0.302	0.245	6.30226e-16	2	PTDSS1
3.28286e-20	0.664596	0.302	0.249	7.86015e-16	2	CREM
5.80576e-20	0.579253	0.416	0.409	1.39007e-15	2	NR3C1
6.94616e-20	0.525751	0.296	0.242	1.66312e-15	2	SMC6
7.71929e-20	0.560284	0.277	0.226	1.84823e-15	2	RABEP1
1.73188e-19	0.437137	0.587	0.715	4.14664e-15	2	PPP1CA
2.00067e-19	0.445954	0.274	0.212	4.79021e-15	2	AC004687.1
2.11085e-19	0.399747	0.508	0.51	5.054e-15	2	CNPY3
2.61774e-19	0.535643	0.506	0.556	6.26764e-15	2	MYCBP2
3.23387e-19	0.593339	0.424	0.426	7.74286e-15	2	VPS13C
1.23665e-18	0.525613	0.375	0.353	2.96091e-14	2	MAX
1.46839e-18	0.538706	0.454	0.483	3.51577e-14	2	MATR3.1
2.77993e-18	0.598855	0.455	0.511	6.65598e-14	2	LAMTOR5
3.47783e-18	0.407753	0.539	0.583	8.32696e-14	2	CAPZB
3.88466e-18	0.554605	0.391	0.386	9.30103e-14	2	FCHSD2
5.03611e-18	0.384317	0.62	0.792	1.2058e-13	2	ATP6V0C
6.87778e-18	0.548715	0.386	0.372	1.64675e-13	2	SNHG1
7.23476e-18	0.606165	0.318	0.286	1.73222e-13	2	CLEC2B
1.07201e-17	0.509139	0.319	0.279	2.56672e-13	2	CDC40
1.19412e-17	0.400857	0.271	0.211	2.85909e-13	2	TMC8
1.4662e-17	0.495017	0.321	0.272	3.51052e-13	2	PDE7A
2.19443e-17	0.582207	0.407	0.423	5.25412e-13	2	APEX1
5.41744e-17	0.45113	0.557	0.679	1.2971e-12	2	MORF4L1
6.98684e-17	0.501908	0.263	0.216	1.67286e-12	2	MED30
9.6689e-17	0.597042	0.482	0.486	2.31503e-12	2	GADD45B
9.71834e-17	0.46124	0.337	0.297	2.32686e-12	2	OFD1
1.13313e-16	0.569625	0.308	0.278	2.71305e-12	2	RPA3
1.30925e-16	0.475329	0.331	0.296	3.13474e-12	2	HDAC1
1.38758e-16	0.510305	0.43	0.444	3.32229e-12	2	FNBP4
1.74769e-16	0.492532	0.56	0.703	4.18449e-12	2	APRT
3.66751e-16	0.416198	0.286	0.231	8.78112e-12	2	ALOX5
3.79717e-16	0.50419	0.5	0.569	9.09156e-12	2	SH3BGRL
5.32121e-16	0.520355	0.426	0.434	1.27406e-11	2	IKZF1
6.63262e-16	0.454384	0.276	0.229	1.58805e-11	2	NUB1
8.25862e-16	0.42526	0.399	0.378	1.97736e-11	2	FAM49B
1.02517e-15	0.386093	0.551	0.603	2.45456e-11	2	CIB1
1.04693e-15	0.510848	0.522	0.619	2.50665e-11	2	SRRM1
1.40704e-15	0.429322	0.544	0.646	3.36888e-11	2	BRK1
1.64229e-15	0.426807	0.442	0.432	3.93213e-11	2	EML4
1.79699e-15	0.445402	0.556	0.705	4.30253e-11	2	TMBIM4
2.31039e-15	0.499007	0.281	0.243	5.53177e-11	2	LBR
3.09176e-15	0.511	0.452	0.498	7.40261e-11	2	PPP2R1A
3.76799e-15	0.498905	0.416	0.416	9.02169e-11	2	JMJD1C
4.80155e-15	0.613754	0.425	0.438	1.14964e-10	2	FAM107B
5.56504e-15	0.396577	0.584	0.751	1.33244e-10	2	EIF3G
6.73322e-15	0.431904	0.502	0.561	1.61213e-10	2	ARPC5
7.96602e-15	0.505894	0.461	0.509	1.9073e-10	2	EIF3D
8.34409e-15	0.549528	0.336	0.314	1.99783e-10	2	ZC3HAV1
1.15423e-14	0.421546	0.38	0.351	2.76358e-10	2	VASP
1.22919e-14	0.462424	0.301	0.26	2.94305e-10	2	CNTRL
1.50845e-14	0.526171	0.467	0.508	3.61168e-10	2	TGFB1
1.66633e-14	0.414945	0.445	0.445	3.98969e-10	2	TBC1D10C
2.14226e-14	0.601279	0.351	0.351	5.12922e-10	2	IMPDH2
3.15277e-14	0.559326	0.443	0.483	7.54868e-10	2	BOD1L1
4.18323e-14	0.492864	0.523	0.626	1.00159e-09	2	N4BP2L2
4.69684e-14	0.470149	0.525	0.626	1.12456e-09	2	SRSF3
4.89396e-14	0.450113	0.536	0.66	1.17176e-09	2	CDC37
5.85033e-14	0.38195	0.601	0.754	1.40074e-09	2	DDX17
5.97715e-14	0.410001	0.624	0.793	1.43111e-09	2	EIF4A1
5.97954e-14	0.466173	0.402	0.398	1.43168e-09	2	ROCK1
7.71619e-14	0.534738	0.307	0.283	1.84749e-09	2	RNMT
8.9554e-14	0.295438	0.564	0.598	2.14419e-09	2	ARL6IP5
1.06187e-13	0.533977	0.418	0.428	2.54244e-09	2	BASP1
1.29881e-13	0.517872	0.483	0.556	3.10975e-09	2	EPC1
1.33136e-13	0.392894	0.262	0.216	3.18767e-09	2	CHD7
1.35412e-13	0.577067	0.421	0.47	3.24217e-09	2	TSPAN3
2.16708e-13	0.545277	0.332	0.314	5.18863e-09	2	BAZ1A
2.28843e-13	0.505432	0.411	0.433	5.47918e-09	2	PNN
2.5598e-13	0.265058	0.262	0.45	6.12892e-09	2	FAM3C
3.08875e-13	0.477191	0.515	0.635	7.39539e-09	2	C11orf58
3.11321e-13	0.516432	0.258	0.22	7.45396e-09	2	NFKB1
3.1578e-13	0.428208	0.518	0.589	7.56073e-09	2	HLA-F
3.72287e-13	0.414784	0.277	0.236	8.91367e-09	2	SKAP2
4.40035e-13	0.457019	0.531	0.647	1.05358e-08	2	PARP1
4.545e-13	0.251084	0.278	0.475	1.08821e-08	2	NAPA
5.23182e-13	0.433431	0.291	0.257	1.25266e-08	2	SHOC2
5.73498e-13	0.251904	0.242	0.412	1.37313e-08	2	CCM2
8.96083e-13	0.42746	0.353	0.333	2.14549e-08	2	ARHGAP30
1.35007e-12	0.494905	0.269	0.238	3.23247e-08	2	MALT1
1.37918e-12	0.518905	0.399	0.427	3.30216e-08	2	NONO
1.584e-12	0.527906	0.419	0.454	3.79257e-08	2	STAT3
1.62928e-12	0.480323	0.485	0.577	3.90098e-08	2	XRCC6
2.13782e-12	0.406595	0.268	0.231	5.11858e-08	2	EGLN2
3.16402e-12	0.456969	0.532	0.678	7.5756e-08	2	TOMM6
3.16653e-12	0.506761	0.347	0.341	7.58162e-08	2	NASP
4.10267e-12	0.546256	0.369	0.38	9.82303e-08	2	KPNB1
4.30081e-12	0.468437	0.276	0.248	1.02974e-07	2	PHF11
4.54008e-12	0.257424	0.231	0.388	1.08703e-07	2	RNASEH2C
4.82447e-12	0.516423	0.314	0.295	1.15512e-07	2	MAT2A
5.44477e-12	0.371809	0.586	0.75	1.30364e-07	2	TAPBP
5.79964e-12	0.413343	0.566	0.69	1.38861e-07	2	RBM3
8.05966e-12	0.396351	0.554	0.704	1.92972e-07	2	SAP18
8.96088e-12	0.424447	0.571	0.719	2.1455e-07	2	SRSF2
1.28786e-11	0.429921	0.553	0.68	3.08352e-07	2	C12orf57
2.19617e-11	0.383873	0.574	0.727	5.2583e-07	2	PSMA7
2.52531e-11	0.489614	0.407	0.441	6.04636e-07	2	APH1A
2.62007e-11	0.503228	0.398	0.427	6.27323e-07	2	FBL
3.19254e-11	0.474158	0.438	0.483	7.6439e-07	2	DOCK8
3.33915e-11	0.497826	0.489	0.605	7.99492e-07	2	DRAP1
3.73252e-11	0.475435	0.519	0.621	8.93676e-07	2	SFPQ
4.32149e-11	0.463095	0.287	0.261	1.03469e-06	2	ADD3
5.66979e-11	0.466484	0.31	0.295	1.35752e-06	2	TANK
6.04138e-11	0.309559	0.267	0.447	1.44649e-06	2	CCDC69
6.25314e-11	0.422801	0.554	0.712	1.49719e-06	2	VAMP2
8.54024e-11	0.576224	0.314	0.316	2.04479e-06	2	PFKL
9.0386e-11	0.545595	0.306	0.299	2.16411e-06	2	MDM4
9.69283e-11	0.401561	0.267	0.234	2.32076e-06	2	FAM13B
9.86153e-11	0.487097	0.409	0.44	2.36115e-06	2	RPS10
1.42715e-10	0.456113	0.371	0.371	3.41703e-06	2	CELF2
1.45558e-10	0.268477	0.219	0.361	3.48509e-06	2	AAMP
1.64404e-10	0.515158	0.431	0.49	3.93633e-06	2	CHURC1
1.65627e-10	0.455996	0.256	0.23	3.96561e-06	2	RAPGEF6
2.52484e-10	0.533082	0.266	0.24	6.04523e-06	2	MX1
2.58932e-10	0.490315	0.378	0.4	6.19961e-06	2	CBX3
2.61397e-10	0.28581	0.275	0.459	6.25862e-06	2	IFNAR1
2.62759e-10	0.380581	0.493	0.507	6.29124e-06	2	NR4A1
2.79467e-10	0.506202	0.406	0.439	6.69128e-06	2	BAX
4.57298e-10	0.470013	0.449	0.528	1.09491e-05	2	BLOC1S1
5.11552e-10	0.251446	0.251	0.407	1.22481e-05	2	RANBP1
5.17858e-10	0.610849	0.408	0.476	1.23991e-05	2	TSTD1
5.60309e-10	0.436284	0.509	0.609	1.34155e-05	2	ARGLU1
5.64253e-10	0.497968	0.457	0.533	1.35099e-05	2	RSL1D1
6.00122e-10	0.442804	0.337	0.33	1.43687e-05	2	R3HDM4
7.607e-10	0.533719	0.414	0.467	1.82134e-05	2	TAP2
9.5666e-10	0.427179	0.28	0.258	2.29053e-05	2	PTBP3
1.75415e-09	0.263069	0.256	0.407	4.19996e-05	2	C7orf50
2.31131e-09	0.492407	0.322	0.319	5.53397e-05	2	CSRNP1
2.73595e-09	0.481557	0.471	0.586	6.55069e-05	2	SRP9
2.85576e-09	0.440804	0.439	0.506	6.83755e-05	2	CCT4
3.88508e-09	0.437076	0.425	0.46	9.30204e-05	2	IKZF3
4.26366e-09	0.492672	0.447	0.521	0.000102085	2	CHD2
4.75156e-09	0.453052	0.32	0.316	0.000113767	2	SERPINB1
5.92622e-09	0.420526	0.503	0.618	0.000141891	2	SRSF11
7.74098e-09	0.253455	0.257	0.41	0.000185342	2	WDR33
7.75814e-09	0.481106	0.311	0.308	0.000185753	2	MEF2A
8.81471e-09	0.418703	0.284	0.267	0.000211051	2	SNAP23
8.94279e-09	0.430436	0.485	0.593	0.000214117	2	TRAPPC1
1.07519e-08	0.281516	0.297	0.478	0.000257432	2	NGLY1
1.22194e-08	0.397352	0.528	0.678	0.00029257	2	SF3B2
1.26875e-08	0.2575	0.25	0.399	0.000303776	2	NOSIP
1.27219e-08	0.484854	0.403	0.452	0.000304602	2	BZW1
1.5022e-08	0.348316	0.56	0.694	0.000359672	2	HSPE1
1.66968e-08	0.442981	0.297	0.292	0.000399771	2	PDCD10
1.82067e-08	0.449278	0.347	0.361	0.000435923	2	SNX6
2.76011e-08	0.341431	0.566	0.744	0.000660853	2	ATP5PO
3.12691e-08	0.292273	0.263	0.422	0.000748676	2	IFI35
3.3279e-08	0.542384	0.385	0.425	0.0007968	2	BPTF
3.51969e-08	0.370743	0.547	0.686	0.000842719	2	PNISR
3.65649e-08	0.264647	0.614	0.794	0.000875473	2	UQCRB
3.98111e-08	0.367068	0.495	0.595	0.000953197	2	UBE2I
4.004e-08	0.443241	0.521	0.675	0.000958677	2	GMFG
4.73019e-08	0.282418	0.252	0.399	0.00113255	2	MRPS18B
5.34262e-08	0.483876	0.378	0.422	0.00127918	2	RAB5C
5.37027e-08	0.268189	0.301	0.485	0.0012858	2	POLR2J
6.96727e-08	0.251065	0.246	0.385	0.00166817	2	PPCS
8.3907e-08	0.271789	0.288	0.458	0.00200899	2	EIF2A
8.47433e-08	0.493815	0.465	0.589	0.00202901	2	NOP10
9.14179e-08	0.454999	0.334	0.342	0.00218882	2	BBX
1.02073e-07	0.481003	0.389	0.434	0.00244395	2	LSM14A
1.05369e-07	0.418324	0.293	0.284	0.00252285	2	DAPP1
1.09172e-07	0.261653	0.208	0.321	0.00261389	2	CIR1
1.11693e-07	0.412646	0.268	0.256	0.00267426	2	SZRD1
1.77489e-07	0.530074	0.278	0.272	0.00424961	2	LRMP
1.82426e-07	0.444378	0.324	0.336	0.00436783	2	RAB14
2.05519e-07	0.49783	0.403	0.466	0.00492075	2	BANF1
2.06223e-07	0.473886	0.449	0.548	0.00493761	2	XRCC5
2.15801e-07	0.428125	0.49	0.601	0.00516692	2	ENO1
2.30261e-07	0.410399	0.445	0.507	0.00551313	2	AKAP13
2.48671e-07	0.468003	0.307	0.311	0.00595393	2	PSMB8-AS1
2.48715e-07	0.339554	0.222	0.349	0.00595499	2	SLC50A1
2.85303e-07	0.476489	0.466	0.596	0.00683101	2	POMP
3.21908e-07	0.431028	0.421	0.477	0.00770745	2	PAK2
3.31376e-07	0.469814	0.279	0.281	0.00793415	2	SNX1
3.451e-07	0.381873	0.445	0.5	0.00826273	2	ACAP1
4.02104e-07	0.264091	0.264	0.406	0.00962758	2	LYPLA1
4.96717e-07	0.424589	0.354	0.374	0.0118929	2	PPP1R12A
5.04047e-07	0.489735	0.389	0.445	0.0120684	2	ANP32A
5.49587e-07	0.486216	0.296	0.304	0.0131588	2	RASA2
6.85338e-07	0.447172	0.416	0.487	0.016409	2	FKBP1A
7.17675e-07	0.454285	0.459	0.566	0.0171833	2	PHB2
8.15929e-07	0.416516	0.266	0.257	0.0195358	2	SETD2
8.32687e-07	0.354402	0.609	0.779	0.019937	2	PSME2
8.5941e-07	0.289209	0.223	0.342	0.0205768	2	MRPS18C
9.60731e-07	0.558633	0.327	0.352	0.0230028	2	ALG13
1.24031e-06	0.343671	0.403	0.423	0.0296967	2	APBB1IP
1.28717e-06	0.258835	0.287	0.443	0.0308187	2	RAB8A
1.50086e-06	0.496511	0.445	0.559	0.0359351	2	PAPOLA
1.52689e-06	0.256434	0.229	0.347	0.0365583	2	C11orf98
1.56366e-06	0.279298	0.319	0.503	0.0374386	2	GNG7
1.57979e-06	0.313928	0.269	0.415	0.0378249	2	CCS
1.61703e-06	0.321149	0.585	0.773	0.0387164	2	SLC25A3
1.69703e-06	0.263233	0.236	0.359	0.0406321	2	MTG1
1.84575e-06	0.267911	0.222	0.335	0.0441928	2	MRFAP1
2.07326e-06	0.510157	0.346	0.382	0.04964	2	AFF4
2.31349e-06	0.425342	0.461	0.558	0.055392	2	ST13
2.56705e-06	0.460015	0.391	0.449	0.0614628	2	PRPF4B
2.8079e-06	0.276423	0.243	0.366	0.0672295	2	WAC
2.99788e-06	0.255051	0.207	0.31	0.0717782	2	ALKBH5
3.82216e-06	0.260008	0.2	0.299	0.091514	2	RNF13
4.14206e-06	0.250183	0.189	0.28	0.0991733	2	VEGFB
4.34254e-06	0.48647	0.283	0.286	0.103973	2	IFT57
4.35988e-06	0.459788	0.427	0.521	0.104389	2	LMBRD1
4.42198e-06	0.257582	0.314	0.478	0.105876	2	NOP58
4.97134e-06	0.250353	0.248	0.372	0.119029	2	BUD31
5.20662e-06	0.263835	0.331	0.518	0.124662	2	MLF2
5.37999e-06	0.272508	0.299	0.456	0.128813	2	ZRANB2
5.47647e-06	0.425527	0.393	0.442	0.131123	2	ARF6
5.48217e-06	0.256726	0.355	0.558	0.13126	2	RBX1
6.14857e-06	0.484551	0.436	0.536	0.147215	2	HNRNPD
6.16945e-06	0.257289	0.225	0.335	0.147715	2	AK2
6.3733e-06	0.328865	0.276	0.265	0.152596	2	SUN2
6.53652e-06	0.298884	0.256	0.386	0.156504	2	CCDC107
7.41008e-06	0.474946	0.368	0.423	0.17742	2	IRF2
7.51299e-06	0.26537	0.289	0.436	0.179884	2	PHIP
7.67171e-06	0.422405	0.471	0.601	0.183684	2	CD164
8.21808e-06	0.39023	0.503	0.642	0.196766	2	SF3B1
8.54843e-06	0.274686	0.23	0.345	0.204675	2	RFC1
9.22331e-06	0.257323	0.223	0.329	0.220834	2	GSDMD
9.38589e-06	0.460157	0.346	0.383	0.224726	2	CNOT7
1.08337e-05	0.287813	0.275	0.419	0.25939	2	PYCR2
1.19231e-05	0.51093	0.415	0.496	0.285475	2	GCC2
1.21476e-05	0.270805	0.251	0.373	0.290851	2	MIEN1
1.27259e-05	0.45167	0.294	0.305	0.304695	2	CEBPZ
1.28496e-05	0.469785	0.364	0.414	0.307658	2	MAF1
1.30808e-05	0.42628	0.278	0.277	0.313194	2	GNG2
1.33243e-05	0.258295	0.196	0.29	0.319025	2	TIMM13
1.46776e-05	0.461037	0.252	0.248	0.351425	2	DDIT3
1.48747e-05	0.382012	0.304	0.309	0.356144	2	RNF19A
1.50343e-05	0.482727	0.338	0.373	0.359967	2	ZNF800
1.69011e-05	0.278152	0.318	0.492	0.404663	2	NDUFA12
1.75671e-05	0.43175	0.264	0.264	0.420609	2	VPS4B
1.76627e-05	0.260557	0.193	0.284	0.422899	2	ISCA2
1.77381e-05	0.27913	0.245	0.362	0.424704	2	HEXA
1.94034e-05	0.273238	0.337	0.52	0.464576	2	C1orf43
2.01311e-05	0.431037	0.382	0.419	0.481999	2	ARID5B
2.21231e-05	0.262088	0.394	0.618	0.529695	2	CYCS
2.31677e-05	0.253339	0.351	0.532	0.554704	2	HP1BP3
2.35101e-05	0.409815	0.303	0.317	0.562901	2	CCT5
2.51366e-05	0.430462	0.261	0.264	0.601847	2	AC243960.1
2.68577e-05	0.421733	0.488	0.621	0.643054	2	RBM25
2.73615e-05	0.271546	0.326	0.497	0.655115	2	DDT
2.81217e-05	0.438351	0.274	0.278	0.673317	2	CD180
3.22289e-05	0.27123	0.245	0.363	0.771656	2	METTL9
3.51735e-05	0.284153	0.313	0.473	0.842158	2	CLTA
3.56776e-05	0.366271	0.302	0.308	0.854228	2	ARHGAP4
3.64402e-05	0.419289	0.267	0.272	0.872487	2	POLE4
3.65308e-05	0.351096	0.234	0.354	0.874656	2	PRCP
3.68261e-05	0.420065	0.422	0.501	0.881728	2	ARL6IP1
3.70874e-05	0.357794	0.37	0.396	0.887984	2	RHOG
3.81039e-05	0.399454	0.392	0.452	0.912321	2	ARF5
3.81114e-05	0.441768	0.472	0.601	0.9125	2	ATRX
3.8235e-05	0.606132	0.331	0.377	0.91546	2	AC007384.1
3.91486e-05	0.47018	0.294	0.313	0.937335	2	TRIM44
3.92086e-05	0.35309	0.286	0.285	0.93877	2	ARHGAP25
4.03307e-05	0.418628	0.269	0.276	0.965638	2	DENR
4.2162e-05	0.431409	0.335	0.366	1	2	CNPPD1
4.32981e-05	0.290548	0.3	0.458	1	2	MFF
4.5413e-05	0.277765	0.583	0.749	1	2	EIF5
4.60177e-05	0.452284	0.405	0.493	1	2	LAMTOR1
4.78083e-05	0.254797	0.234	0.34	1	2	NBDY
5.15803e-05	0.442921	0.37	0.425	1	2	DDX39A
5.3036e-05	0.439769	0.356	0.396	1	2	OGA
5.61969e-05	0.250899	0.376	0.588	1	2	VDAC2
6.09523e-05	0.440645	0.418	0.506	1	2	GPBP1
6.13182e-05	0.266711	0.217	0.318	1	2	NSFL1C
6.18981e-05	0.284044	0.315	0.476	1	2	SNRNP70
6.54794e-05	0.404993	0.414	0.484	1	2	NCOA3
7.01599e-05	0.271636	0.296	0.44	1	2	RAB24
8.52307e-05	0.32258	0.215	0.315	1	2	BLOC1S6
8.56953e-05	0.435252	0.466	0.588	1	2	HSPD1
9.30644e-05	0.250121	0.245	0.353	1	2	CHMP4A
9.55498e-05	0.302037	0.313	0.471	1	2	PNPLA2
9.95388e-05	0.254441	0.368	0.553	1	2	ARPC5L
0.00010181	0.314603	0.261	0.252	1	2	NIN
0.000108552	0.306492	0.317	0.478	1	2	IMP3
0.000108618	0.308152	0.539	0.677	1	2	HIST1H4C
0.000109081	0.320182	0.299	0.452	1	2	GTF2A2
0.000109115	0.275668	0.274	0.401	1	2	CHD9
0.000110642	0.388324	0.336	0.366	1	2	FLI1
0.000111095	0.421934	0.304	0.327	1	2	SMARCE1
0.000116333	0.260078	0.318	0.478	1	2	SDHD
0.000127703	0.550355	0.259	0.279	1	2	C16orf74
0.000131746	0.424633	0.343	0.381	1	2	SYF2
0.000135546	0.404448	0.459	0.577	1	2	EWSR1
0.000137628	0.279057	0.198	0.284	1	2	PCGF5
0.000139599	0.459032	0.298	0.323	1	2	OIP5-AS1
0.000139952	0.262887	0.19	0.271	1	2	SDCCAG8
0.000150099	0.28611	0.325	0.486	1	2	RSBN1L
0.000153824	0.265026	0.292	0.429	1	2	STRAP
0.000154329	0.396326	0.277	0.288	1	2	NCKAP1L
0.000163904	0.257074	0.23	0.329	1	2	POLR3GL
0.000173275	0.395434	0.312	0.332	1	2	TAF15
0.000176745	0.439584	0.265	0.278	1	2	RPAIN
0.00018646	0.444738	0.409	0.495	1	2	TPR
0.00024333	0.438419	0.317	0.349	1	2	BNIP2
0.000248505	0.390153	0.438	0.527	1	2	NCOR1
0.000250565	0.265405	0.241	0.346	1	2	ACADM
0.000252057	0.36824	0.25	0.251	1	2	GIT2
0.000257084	0.260541	0.345	0.521	1	2	UBE2V1
0.000269448	0.393067	0.427	0.518	1	2	CAPZA1
0.000271958	0.452446	0.437	0.553	1	2	RSL24D1
0.00027572	0.266096	0.287	0.417	1	2	CCDC18-AS1
0.00027792	0.399957	0.25	0.249	1	2	CKS2
0.000285558	0.291325	0.246	0.356	1	2	RTF1
0.000301821	0.271249	0.329	0.494	1	2	TMEM14B
0.000308136	0.26372	0.184	0.26	1	2	ATXN10
0.000319012	0.261591	0.258	0.369	1	2	ZFAND5
0.000324456	0.475485	0.347	0.407	1	2	SNX5
0.000331103	0.265932	0.272	0.393	1	2	UBE2A
0.0003326	0.274045	0.24	0.345	1	2	RTF2
0.000332956	0.37605	0.389	0.446	1	2	IQGAP1
0.00034681	0.254947	0.316	0.459	1	2	CSNK1A1
0.000347625	0.297471	0.206	0.295	1	2	CHMP5
0.000356949	0.370593	0.366	0.405	1	2	SYK
0.00037993	0.254806	0.199	0.283	1	2	COA4
0.000396783	0.288601	0.254	0.364	1	2	CCDC59
0.000401705	0.382485	0.426	0.518	1	2	KHDRBS1
0.000423392	0.468935	0.292	0.317	1	2	SECISBP2L
0.000433945	0.305817	0.325	0.486	1	2	RBM17
0.000442949	0.292551	0.306	0.453	1	2	SNX17
0.000451063	0.470472	0.429	0.552	1	2	UBE2B
0.000453956	0.286165	0.218	0.31	1	2	HBP1
0.000463383	0.355869	0.525	0.683	1	2	BRD2
0.000466186	0.260825	0.319	0.467	1	2	AIP
0.00050064	0.41984	0.303	0.323	1	2	PRDM2
0.000531511	0.264348	0.182	0.254	1	2	RRAGA
0.00053652	0.457638	0.417	0.513	1	2	PPIG
0.000566505	0.325326	0.565	0.757	1	2	ANKRD12
0.000603101	0.470476	0.425	0.551	1	2	PAIP2
0.000621416	0.32517	0.194	0.271	1	2	HOOK2
0.000668471	0.261924	0.323	0.475	1	2	PPP2CA
0.000744527	0.288253	0.212	0.297	1	2	CHST11
0.000761769	0.380015	0.255	0.264	1	2	NGDN
0.000792334	0.335739	0.315	0.471	1	2	LSM10
0.00080266	0.415683	0.268	0.287	1	2	NIFK
0.000859132	0.2854	0.292	0.419	1	2	ASH1L
0.000866128	0.384973	0.277	0.293	1	2	DNTTIP2
[truncated: 8,706 more rows]

## Sheet: Table S7
Supplementary Table S7. scRNA-seq cluster markers of myeloid cells from six STAD patient samples
p_val	avg_log2FC	pct.1	pct.2	p_val_adj	cluster	gene
5.34933e-286	1.87663	0.995	0.796	1.28079e-281	0	S100A8
3.50755e-281	1.69305	0.998	0.858	8.39813e-277	0	S100A9
2.48855e-243	1.02241	1	0.924	5.95834e-239	0	LYZ
1.57247e-218	1.44872	0.868	0.525	3.76496e-214	0	MNDA
3.11232e-218	1.01696	0.989	0.892	7.45182e-214	0	CTSS
3.08829e-213	0.853695	0.998	0.958	7.3943e-209	0	S100A4
1.28642e-209	1.09742	0.984	0.764	3.08008e-205	0	FCN1
4.2154e-208	1.20352	0.907	0.679	1.00929e-203	0	TKT
5.51411e-208	0.797565	1	0.974	1.32024e-203	0	S100A6
5.37039e-196	1.63953	0.825	0.467	1.28583e-191	0	S100A12
1.24599e-184	0.927946	0.966	0.845	2.98328e-180	0	TSPO
3.71691e-142	0.968693	0.965	0.736	8.8994e-138	0	VCAN
1.25576e-141	1.23983	0.776	0.463	3.00667e-137	0	FOLR3
3.85084e-137	1.25563	0.747	0.44	9.22006e-133	0	NCF1
9.29312e-119	0.841526	0.866	0.751	2.22505e-114	0	TALDO1
5.22919e-116	0.743897	0.928	0.779	1.25203e-111	0	LST1
1.03077e-112	0.501712	1	0.965	2.46797e-108	0	TYROBP
8.85289e-112	0.45345	0.999	0.996	2.11965e-107	0	RPS9
1.66613e-108	0.909762	0.76	0.533	3.9892e-104	0	CD302
2.78249e-108	1.01787	0.615	0.351	6.66212e-104	0	NUP214
2.72896e-104	0.966437	0.758	0.538	6.53395e-100	0	CSF3R
5.63866e-104	0.876051	0.776	0.575	1.35006e-99	0	CSTA
8.11638e-96	0.868371	0.904	0.794	1.94331e-91	0	CD55
2.05487e-91	0.80075	0.885	0.708	4.91998e-87	0	TNFAIP2
2.44752e-89	0.817765	0.732	0.539	5.8601e-85	0	BLVRB
7.47083e-89	0.432036	0.995	0.995	1.78874e-84	0	RPS14
8.28984e-89	0.504869	0.976	0.968	1.98484e-84	0	COX4I1
1.82218e-88	0.879881	0.417	0.161	4.36284e-84	0	CDA
4.14576e-86	0.770633	0.819	0.606	9.92619e-82	0	CFD
2.63401e-85	0.533984	0.992	0.905	6.30661e-81	0	AIF1
1.51847e-84	0.434363	0.998	0.995	3.63567e-80	0	RPL34
1.62865e-84	0.849296	0.313	0.089	3.89947e-80	0	CYP1B1
3.49188e-84	0.634299	0.941	0.866	8.36062e-80	0	ITGB2
1.05962e-82	0.819728	0.907	0.79	2.53705e-78	0	AHNAK
2.51522e-80	0.874731	0.372	0.14	6.02219e-76	0	RBP7
2.49134e-78	0.429048	0.996	0.994	5.96502e-74	0	RPS13
3.31791e-78	0.671538	0.848	0.684	7.94408e-74	0	CYBB
5.80211e-78	0.45444	0.991	0.975	1.3892e-73	0	PFDN5
5.44444e-77	0.428497	0.991	0.99	1.30356e-72	0	RPL35A
2.03657e-76	0.879137	0.711	0.5	4.87617e-72	0	LGALS2
1.38374e-75	0.819335	0.656	0.457	3.3131e-71	0	EVI2B
1.36364e-74	0.642144	0.854	0.764	3.26497e-70	0	LAMTOR4
4.24098e-74	1.00317	0.543	0.33	1.01542e-69	0	PLBD1
1.10669e-73	0.472057	0.988	0.971	2.64974e-69	0	ATP5F1E
1.29936e-73	0.816399	0.608	0.384	3.11105e-69	0	SELL
2.85082e-72	0.370173	1	0.999	6.82573e-68	0	RPLP1
3.75079e-72	0.400518	0.997	0.994	8.98051e-68	0	RPL26
6.5104e-71	0.839714	0.654	0.474	1.55879e-66	0	LTA4H
1.2264e-70	0.665164	0.25	0.068	2.93637e-66	0	NFE2
1.23763e-70	0.781006	0.488	0.26	2.96325e-66	0	CLEC12A
2.06149e-70	0.68006	0.78	0.657	4.93582e-66	0	CAST
1.09333e-66	0.332218	0.999	1	2.61775e-62	0	TMSB10
1.38693e-66	0.389591	0.995	0.991	3.32072e-62	0	RPL37
1.12779e-65	0.686244	0.783	0.648	2.70027e-61	0	AP1S2
1.64559e-65	0.384156	0.996	0.994	3.94003e-61	0	RPL39
1.03556e-64	0.713038	0.888	0.805	2.47944e-60	0	CDKN1A
1.07132e-64	0.354292	0.996	0.997	2.56507e-60	0	RPS28
3.33426e-63	0.616354	0.705	0.478	7.98321e-59	0	JAML
7.75028e-63	0.702175	0.398	0.187	1.85565e-58	0	PRAM1
1.04033e-62	0.474658	0.949	0.9	2.49086e-58	0	ATP5MC2
1.49233e-62	0.49471	0.837	0.616	3.57308e-58	0	MS4A6A
2.9808e-62	0.867092	0.85	0.703	7.13693e-58	0	AREG
4.45207e-62	0.768872	0.511	0.307	1.06596e-57	0	SULT1A1
1.49243e-61	0.693751	0.697	0.54	3.57333e-57	0	CLEC7A
2.94237e-61	0.573091	0.927	0.836	7.04493e-57	0	SLC2A3
5.48725e-61	0.488037	0.946	0.874	1.31381e-56	0	GSTP1
3.00461e-59	0.350557	0.994	0.983	7.19393e-55	0	UBA52
7.76114e-59	0.642705	0.75	0.613	1.85825e-54	0	FGR
1.96886e-58	0.681298	0.877	0.793	4.71404e-54	0	SOCS3
2.20732e-58	0.659453	0.407	0.206	5.28499e-54	0	ASGR1
2.6272e-58	0.713521	0.84	0.716	6.2903e-54	0	IRF1
2.85621e-58	0.639869	0.835	0.748	6.83863e-54	0	STXBP2
6.36497e-58	0.596794	0.81	0.716	1.52397e-53	0	PYCARD
1.44828e-57	0.377198	0.987	0.973	3.46762e-53	0	PABPC1
2.48072e-57	0.537576	0.981	0.931	5.93959e-53	0	NEAT1
3.48092e-57	0.682907	0.73	0.599	8.33436e-53	0	VSIR
1.52355e-56	0.589777	0.794	0.607	3.64784e-52	0	FGL2
4.96058e-56	0.411506	0.873	0.77	1.18771e-51	0	CTSD
7.416e-56	0.502567	0.956	0.809	1.77561e-51	0	CD14
5.37551e-55	0.672725	0.733	0.601	1.28706e-50	0	VMP1
1.55686e-54	0.708928	0.428	0.236	3.7276e-50	0	GAS7
5.44128e-54	0.54483	0.801	0.623	1.30281e-49	0	TMEM176B
6.8093e-54	0.349972	0.995	0.995	1.63035e-49	0	RPS24
2.57244e-53	0.615009	0.664	0.496	6.15919e-49	0	MPEG1
4.12068e-53	0.643612	0.262	0.094	9.86613e-49	0	DYSF
8.65869e-53	0.309633	0.997	0.996	2.07315e-48	0	FAU
1.13592e-52	0.666801	0.513	0.335	2.71974e-48	0	C19orf38
1.39358e-52	0.333152	0.993	0.983	3.33666e-48	0	OAZ1
1.51825e-52	0.526801	0.821	0.731	3.63515e-48	0	CD37
7.71884e-52	0.655813	0.622	0.492	1.84812e-47	0	AGTRAP
1.33793e-51	0.69686	0.92	0.847	3.20341e-47	0	PLEK
2.37213e-51	0.302403	0.999	0.998	5.6796e-47	0	RPL13
5.67216e-51	0.710252	0.486	0.303	1.35809e-46	0	NRGN
1.28263e-50	0.564404	0.786	0.721	3.07101e-46	0	TRAPPC5
1.77357e-50	0.366174	0.988	0.967	4.24645e-46	0	GABARAP
2.03688e-50	0.730418	0.603	0.477	4.87689e-46	0	PGD
5.92755e-50	0.497909	0.855	0.827	1.41923e-45	0	ELOB
2.74864e-49	0.320178	0.993	0.992	6.58106e-45	0	RPL18
2.90293e-49	0.522724	0.825	0.704	6.95049e-45	0	NCF2
3.56393e-48	0.354048	0.975	0.972	8.53312e-44	0	NACA
3.75697e-48	0.302878	0.997	0.997	8.99531e-44	0	RPS15
8.54734e-48	0.365165	0.984	0.964	2.04649e-43	0	ITM2B
2.40656e-47	0.518757	0.891	0.834	5.76203e-43	0	CD52
2.62728e-47	0.696587	0.389	0.21	6.29049e-43	0	LRRK2
1.04714e-46	0.285102	0.997	0.996	2.50717e-42	0	RPL30
2.5858e-46	0.548399	0.696	0.534	6.19117e-42	0	TNFSF13B
3.08027e-46	0.404579	0.953	0.92	7.37509e-42	0	RPL7
5.62883e-46	0.679716	0.624	0.497	1.34771e-41	0	GCA
5.52387e-45	0.360764	0.986	0.935	1.32258e-40	0	COTL1
1.08919e-44	0.306896	0.999	0.994	2.60784e-40	0	RPL29
1.42072e-43	0.498842	0.763	0.625	3.40163e-39	0	CFP
3.44173e-43	0.329725	0.986	0.982	8.24053e-39	0	RPL17
2.31446e-42	0.287915	0.997	0.997	5.54152e-38	0	RPL32
3.61789e-42	0.409796	0.924	0.913	8.6623e-38	0	SERP1
6.19607e-42	0.285245	0.998	0.997	1.48353e-37	0	RPS8
6.54271e-42	0.661071	0.514	0.369	1.56652e-37	0	LYST
6.88452e-42	0.682215	0.342	0.184	1.64836e-37	0	MEGF9
1.25497e-40	0.41938	0.966	0.934	3.00477e-36	0	MCL1
1.273e-40	0.283561	0.996	0.994	3.04794e-36	0	RPLP2
1.62059e-40	0.720237	0.578	0.439	3.88018e-36	0	TRIB1
1.79685e-40	0.582015	0.401	0.235	4.30219e-36	0	NFAM1
2.27499e-40	0.626148	0.447	0.283	5.447e-36	0	CD36
3.07831e-40	0.536454	0.293	0.139	7.3704e-36	0	SMARCD3
5.49739e-40	0.278773	0.999	0.987	1.31624e-35	0	H3F3A
1.1881e-39	0.54813	0.262	0.113	2.84466e-35	0	CYP27A1
1.32242e-39	0.615815	0.661	0.562	3.16627e-35	0	SMAP2
1.56926e-39	0.556209	0.315	0.159	3.75728e-35	0	MGST1
2.87369e-39	0.566018	0.621	0.495	6.88047e-35	0	CRTAP
4.55921e-39	0.272548	0.998	0.995	1.09161e-34	0	RPS15A
4.69183e-39	0.602054	0.391	0.233	1.12337e-34	0	CCDC88B
4.98591e-39	0.670047	0.47	0.32	1.19378e-34	0	HK3
5.56064e-39	0.701613	0.547	0.394	1.33138e-34	0	AC015912.3
9.03826e-39	0.432073	0.896	0.82	2.16403e-34	0	SERPINB1
1.12062e-38	0.29077	0.997	0.994	2.68309e-34	0	RPS2
2.63546e-38	0.384313	0.91	0.884	6.31008e-34	0	SLC25A6
2.8963e-38	0.522573	0.695	0.575	6.93462e-34	0	LRP1
7.00899e-38	0.412721	0.828	0.7	1.67816e-33	0	FYB1
6.84074e-37	0.46142	0.886	0.776	1.63788e-32	0	KDM6B
2.14557e-36	0.590183	0.531	0.414	5.13715e-32	0	RTN3
3.93808e-36	0.537558	0.666	0.576	9.42893e-32	0	PGLS
5.20086e-36	0.562408	0.661	0.582	1.24524e-31	0	MYO1F
1.39724e-35	0.437447	0.81	0.753	3.34542e-31	0	ARRB2
1.45994e-35	0.522715	0.73	0.657	3.49553e-31	0	NBPF26
6.51353e-35	0.586949	0.492	0.356	1.55953e-30	0	UBXN11
3.84316e-34	0.5481	0.428	0.284	9.20168e-30	0	PSTPIP1
5.02374e-34	0.345196	0.967	0.947	1.20283e-29	0	RPS11
5.16959e-34	0.448499	0.739	0.659	1.23775e-29	0	RNF130
7.78685e-34	0.624212	0.465	0.321	1.86441e-29	0	POU2F2
3.99272e-33	0.47656	0.809	0.704	9.55976e-29	0	CEBPD
1.46793e-31	0.53759	0.387	0.251	3.51466e-27	0	NADK
1.73249e-31	0.316895	0.964	0.931	4.1481e-27	0	ARPC1B
2.35644e-31	0.257678	0.989	0.986	5.64204e-27	0	RPL6
2.53953e-31	0.57423	0.562	0.462	6.08039e-27	0	GRK2
3.34967e-31	0.523101	0.653	0.601	8.02012e-27	0	ACAP2
4.27254e-31	0.524468	0.577	0.456	1.02297e-26	0	DMXL2
7.2445e-31	0.310456	0.994	0.969	1.73455e-26	0	JUNB
1.14885e-30	0.479289	0.655	0.579	2.75068e-26	0	CNPY3
1.56715e-30	0.513331	0.284	0.154	3.75223e-26	0	ZNF467
1.73421e-30	0.425782	0.796	0.733	4.15222e-26	0	CARD16
2.53661e-30	0.486629	0.881	0.85	6.07341e-26	0	IER2
2.93257e-30	0.527644	0.46	0.326	7.02145e-26	0	HACD4
3.68135e-30	0.500725	0.886	0.841	8.81425e-26	0	RGS2
1.63082e-29	0.471848	0.637	0.571	3.90468e-25	0	LAMTOR1
2.01032e-29	0.304305	0.959	0.946	4.81331e-25	0	RPL13A
2.02486e-29	0.543378	0.5	0.378	4.84813e-25	0	TLR4
2.71091e-29	0.44958	0.25	0.126	6.49072e-25	0	KCNE3
3.4209e-29	0.383312	0.789	0.727	8.19067e-25	0	FCGRT
4.78974e-29	0.60349	0.489	0.374	1.14681e-24	0	NFIL3
5.41895e-29	0.328437	0.926	0.883	1.29746e-24	0	CORO1A
1.02766e-28	0.315885	0.917	0.914	2.46053e-24	0	ATP5MG
1.46345e-27	0.25482	0.99	0.992	3.50394e-23	0	RPL12
1.88364e-27	0.406571	0.786	0.647	4.51e-23	0	C5AR1
1.89055e-27	0.512361	0.381	0.262	4.52654e-23	0	STX10
2.19455e-27	0.26348	0.989	0.977	5.25442e-23	0	RPL9
8.20791e-27	0.335019	0.908	0.793	1.96522e-22	0	FPR1
8.64902e-27	0.423955	0.666	0.559	2.07084e-22	0	LIMD2
1.63636e-26	0.564412	0.42	0.306	3.91794e-22	0	ATG16L2
1.72918e-26	0.507985	0.53	0.41	4.14017e-22	0	MEFV
1.87083e-26	0.294262	0.975	0.952	4.47934e-22	0	RPL22
2.20726e-26	0.401025	0.764	0.737	5.28485e-22	0	HIGD2A
2.46436e-26	0.429424	0.758	0.692	5.90042e-22	0	BCL3
2.79185e-26	0.537779	0.554	0.463	6.68453e-22	0	NAIP
4.53684e-26	0.443874	0.767	0.714	1.08625e-21	0	FOSL2
9.16616e-26	0.488581	0.387	0.261	2.19465e-21	0	NBEAL2
1.97109e-25	0.626424	0.837	0.827	4.71938e-21	0	CRIP1
2.00893e-25	0.521515	0.372	0.254	4.80998e-21	0	PYGL
2.64971e-25	0.440111	0.257	0.139	6.3442e-21	0	ASGR2
3.80336e-25	0.515185	0.414	0.291	9.10639e-21	0	PLCB2
4.11148e-25	0.586796	0.365	0.243	9.84412e-21	0	ABHD5
5.94735e-25	0.251762	0.98	0.978	1.42397e-20	0	RPL21
7.81515e-25	0.370306	0.791	0.689	1.87118e-20	0	LILRA5
9.11126e-25	0.343614	0.836	0.784	2.18151e-20	0	APLP2
1.26524e-24	0.371675	0.614	0.483	3.02936e-20	0	RETN
1.46562e-24	0.402826	0.639	0.575	3.50914e-20	0	ERP29
1.54353e-24	0.351615	0.832	0.835	3.69568e-20	0	GMFG
1.88621e-24	0.426533	0.861	0.835	4.51615e-20	0	RNF149
2.50762e-24	0.46167	0.364	0.239	6.00399e-20	0	RIPOR2
4.35572e-24	0.302972	0.902	0.899	1.04289e-19	0	RPL31
2.83935e-23	0.49803	0.304	0.193	6.79826e-19	0	MSRB1
3.57976e-23	0.470478	0.393	0.275	8.57101e-19	0	SORL1
4.46489e-23	0.291744	0.97	0.882	1.06903e-18	0	NAMPT
5.02927e-23	0.451177	0.595	0.533	1.20416e-18	0	TMEM219
5.44154e-23	0.492349	0.801	0.779	1.30287e-18	0	PDE4B
9.98245e-23	0.506434	0.435	0.341	2.3901e-18	0	FBXL5
1.04075e-22	0.473703	0.637	0.606	2.49186e-18	0	USP15
1.36624e-22	0.355354	0.442	0.312	3.27119e-18	0	TNFSF10
1.93295e-22	0.490068	0.449	0.36	4.62806e-18	0	CPPED1
2.26765e-22	0.412654	0.642	0.591	5.42943e-18	0	EIF3E
4.66067e-22	0.561706	0.458	0.358	1.1159e-17	0	LDLR
5.05652e-22	0.300218	0.887	0.846	1.21068e-17	0	LSP1
5.65425e-22	0.411385	0.643	0.617	1.3538e-17	0	ATP5MPL
5.93379e-22	0.380163	0.885	0.766	1.42073e-17	0	HBEGF
8.29959e-22	0.469791	0.328	0.223	1.98717e-17	0	BST1
9.22462e-22	0.500866	0.432	0.322	2.20865e-17	0	RAB11FIP1
2.72059e-21	0.469037	0.636	0.563	6.51392e-17	0	ATP2B1-AS1
2.74965e-21	0.345116	0.831	0.808	6.58348e-17	0	BRI3
4.00986e-21	0.462221	0.337	0.229	9.6008e-17	0	NLRP1
5.01914e-21	0.361981	0.785	0.752	1.20173e-16	0	PTPRE
5.58846e-21	0.478672	0.338	0.236	1.33805e-16	0	MAP3K3
6.06228e-21	0.439515	0.519	0.435	1.45149e-16	0	ICAM3
7.27925e-21	0.25656	0.962	0.885	1.74287e-16	0	TYMP
7.86552e-21	0.348092	0.71	0.69	1.88324e-16	0	ATP5F1D
9.45541e-21	0.440887	0.71	0.642	2.26391e-16	0	EHD1
2.37096e-20	0.353209	0.778	0.753	5.67679e-16	0	RPS17
2.49231e-20	0.383153	0.738	0.689	5.96733e-16	0	CHD1
2.7232e-20	0.4736	0.334	0.233	6.52016e-16	0	FAM200B
3.18746e-20	0.356075	0.961	0.946	7.63174e-16	0	FOS
3.21205e-20	0.295901	0.895	0.894	7.69061e-16	0	FXYD5
3.89886e-20	0.26046	0.955	0.956	9.33504e-16	0	RNASEK
4.57306e-20	0.259282	0.963	0.957	1.09493e-15	0	RPL37A
7.97556e-20	0.464345	0.573	0.495	1.90959e-15	0	AMPD2
1.13149e-19	0.381132	0.719	0.718	2.70912e-15	0	ZFAS1
1.31876e-19	0.295496	0.837	0.857	3.15751e-15	0	COX6B1
1.59187e-19	0.377541	0.786	0.754	3.81141e-15	0	NFE2L2
1.69733e-19	0.385009	0.515	0.422	4.06392e-15	0	SLC7A7
3.37064e-19	0.45345	0.412	0.313	8.07032e-15	0	CLEC4E
3.42818e-19	0.417597	0.598	0.556	8.20809e-15	0	TIMP2
4.61365e-19	0.412244	0.656	0.615	1.10465e-14	0	DDX21
5.96238e-19	0.479431	0.483	0.409	1.42757e-14	0	FES
6.09083e-19	0.437981	0.506	0.434	1.45833e-14	0	LY86
7.20551e-19	0.288788	0.884	0.872	1.72521e-14	0	EIF3K
7.36785e-19	0.46703	0.456	0.383	1.76408e-14	0	ERICH1
1.72353e-18	0.286606	0.858	0.856	4.12666e-14	0	RPL23
2.29462e-18	0.506299	0.492	0.417	5.494e-14	0	TRIM25
6.34017e-18	0.430742	0.546	0.488	1.51803e-13	0	GLRX
7.17565e-18	0.501516	0.536	0.441	1.71806e-13	0	TUBA1A
7.30616e-18	0.434913	0.745	0.717	1.74931e-13	0	BTG2
7.75726e-18	0.402703	0.608	0.565	1.85732e-13	0	MYD88
7.78705e-18	0.2729	0.863	0.838	1.86445e-13	0	GRN
1.29424e-17	0.355194	0.644	0.623	3.0988e-13	0	PLP2
1.43957e-17	0.316228	0.798	0.821	3.44675e-13	0	TOMM7
1.89342e-17	0.431945	0.569	0.52	4.53342e-13	0	MIDN
2.0757e-17	0.421556	0.497	0.418	4.96985e-13	0	AOAH
4.36558e-17	0.424745	0.468	0.404	1.04525e-12	0	NAA38
4.66862e-17	0.448673	0.483	0.418	1.11781e-12	0	ITGAM
5.70765e-17	0.502267	0.303	0.206	1.36658e-12	0	LRG1
6.81108e-17	0.447198	0.39	0.315	1.63078e-12	0	TMEM205
8.55082e-17	0.341475	0.726	0.732	2.04732e-12	0	GPSM3
9.64829e-17	0.306706	0.74	0.726	2.31009e-12	0	NDUFA11
1.09875e-16	0.374506	0.557	0.488	2.63073e-12	0	PECAM1
2.84578e-16	0.39602	0.533	0.485	6.81366e-12	0	C4orf48
1.27298e-15	0.305488	0.839	0.836	3.04789e-11	0	LRRFIP1
1.38626e-15	0.329543	0.539	0.45	3.31911e-11	0	TMEM176A
1.50034e-15	0.386994	0.426	0.344	3.59227e-11	0	YPEL3
1.62492e-15	0.442967	0.358	0.279	3.89054e-11	0	HSD17B11
2.17684e-15	0.440037	0.381	0.301	5.21202e-11	0	2022-03-01
2.19182e-15	0.358125	0.532	0.458	5.24787e-11	0	SECTM1
2.23523e-15	0.343305	0.725	0.716	5.35181e-11	0	CCNL1
3.32643e-15	0.424634	0.308	0.225	7.96446e-11	0	AGTPBP1
5.12675e-15	0.441705	0.378	0.307	1.2275e-10	0	SCO2
5.82058e-15	0.319415	0.678	0.622	1.39362e-10	0	C1orf162
6.33234e-15	0.43731	0.466	0.413	1.51615e-10	0	IL17RA
6.70031e-15	0.362528	0.682	0.654	1.60425e-10	0	CSRNP1
8.89501e-15	0.314701	0.76	0.766	2.12973e-10	0	CD48
9.23826e-15	0.409593	0.37	0.293	2.21192e-10	0	LILRA2
9.80393e-15	0.436593	0.399	0.319	2.34736e-10	0	IRS2
9.88298e-15	0.458439	0.528	0.498	2.36628e-10	0	CYTH4
1.66906e-14	0.415178	0.506	0.48	3.99623e-10	0	HEBP2
1.94079e-14	0.445002	0.278	0.198	4.64683e-10	0	ARHGEF40
2.05557e-14	0.373849	0.517	0.463	4.92165e-10	0	ALDH2
2.08815e-14	0.277268	0.772	0.745	4.99966e-10	0	ASAH1
2.26153e-14	0.333401	0.712	0.702	5.41478e-10	0	EIF3A
3.37134e-14	0.473161	0.532	0.495	8.072e-10	0	PPP1R15B
3.60033e-14	0.388002	0.259	0.171	8.62027e-10	0	HCAR3
6.36501e-14	0.330173	0.665	0.641	1.52397e-09	0	WAS
9.2314e-14	0.436905	0.498	0.452	2.21028e-09	0	IRAK3
9.34995e-14	0.369423	0.454	0.401	2.23866e-09	0	PNPLA2
1.15378e-13	0.361872	0.657	0.613	2.7625e-09	0	STX11
1.83542e-13	0.410506	0.33	0.26	4.39454e-09	0	EVI2A
2.11572e-13	0.335057	0.691	0.697	5.06567e-09	0	ATP6V0D1
2.67227e-13	0.403075	0.314	0.24	6.39821e-09	0	CD33
2.90249e-13	0.264548	0.777	0.797	6.94943e-09	0	UQCR11
2.91204e-13	0.362571	0.25	0.172	6.97231e-09	0	MYO15B
3.22046e-13	0.314114	0.647	0.606	7.71074e-09	0	PILRA
3.43397e-13	0.361309	0.502	0.438	8.22195e-09	0	MX2
3.77161e-13	0.363155	0.437	0.385	9.03037e-09	0	POLE4
4.56139e-13	0.408798	0.456	0.388	1.09213e-08	0	PELI1
5.04569e-13	0.396748	0.499	0.462	1.20809e-08	0	ARHGAP4
5.56855e-13	0.410317	0.378	0.308	1.33328e-08	0	DENND10
7.07156e-13	0.358203	0.778	0.755	1.69314e-08	0	ICAM1
7.42348e-13	0.377449	0.495	0.456	1.7774e-08	0	NAGK
7.76148e-13	0.369655	0.493	0.45	1.85833e-08	0	RXRA
7.83062e-13	0.25763	0.751	0.774	1.87489e-08	0	UQCRH
9.42691e-13	0.3289	0.678	0.611	2.25708e-08	0	NLRP3
9.75872e-13	0.258881	0.761	0.729	2.33653e-08	0	HCK
1.24892e-12	0.362881	0.676	0.685	2.99028e-08	0	WSB1
1.44846e-12	0.549858	0.339	0.275	3.46805e-08	0	MLKL
1.60528e-12	0.34752	0.543	0.498	3.84351e-08	0	NBPF14
2.1143e-12	0.390642	0.373	0.304	5.06227e-08	0	BIN2
2.44727e-12	0.408918	0.405	0.352	5.85951e-08	0	CCNY
2.63827e-12	0.358681	0.581	0.566	6.3168e-08	0	ADA2
4.68485e-12	0.264903	0.735	0.747	1.12169e-07	0	UQCRB
7.50184e-12	0.269405	0.803	0.761	1.79616e-07	0	YBX3
7.52647e-12	0.3354	0.66	0.663	1.80206e-07	0	ATG3
7.90688e-12	0.421089	0.427	0.366	1.89314e-07	0	AC020656.1
9.36158e-12	0.287692	0.624	0.632	2.24144e-07	0	EIF3G
9.38634e-12	0.396567	0.281	0.203	2.24737e-07	0	HCAR2
1.07087e-11	0.316464	0.678	0.687	2.56399e-07	0	BLOC1S1
1.36347e-11	0.345722	0.298	0.226	3.26456e-07	0	TESC
1.5647e-11	0.382836	0.276	0.208	3.74637e-07	0	RASGRP4
1.75593e-11	0.392909	0.334	0.273	4.20423e-07	0	SCPEP1
1.78138e-11	0.289951	0.605	0.601	4.26516e-07	0	PCBP2
1.89373e-11	0.42475	0.399	0.341	4.53417e-07	0	ELMSAN1
2.37993e-11	0.366282	0.299	0.236	5.69828e-07	0	SNX27
2.52022e-11	0.320465	0.396	0.334	6.03417e-07	0	NCF4
2.89256e-11	0.27988	0.659	0.644	6.92565e-07	0	GLIPR1
3.40899e-11	0.400714	0.337	0.279	8.16213e-07	0	TRMT1
3.53165e-11	0.324018	0.58	0.573	8.45583e-07	0	THEMIS2
3.8709e-11	0.372645	0.45	0.407	9.26811e-07	0	OGFRL1
3.9082e-11	0.475964	0.388	0.34	9.3574e-07	0	BATF
4.34114e-11	0.407187	0.299	0.236	1.0394e-06	0	MTHFR
4.65428e-11	0.317538	0.506	0.482	1.11437e-06	0	NDUFS7
4.86996e-11	0.354711	0.797	0.78	1.16602e-06	0	ZFP36L1
6.96352e-11	0.375531	0.56	0.54	1.66728e-06	0	SMCHD1
1.22082e-10	0.39404	0.369	0.312	2.923e-06	0	AC004687.1
1.25248e-10	0.299463	0.725	0.734	2.99881e-06	0	STAT3
1.43399e-10	0.349532	0.348	0.289	3.43341e-06	0	CCDC69
2.26822e-10	0.323502	0.522	0.504	5.43079e-06	0	COMT
2.64935e-10	0.398152	0.394	0.349	6.34334e-06	0	NDEL1
4.15881e-10	0.359313	0.817	0.851	9.95744e-06	0	HNRNPU
4.28674e-10	0.341844	0.26	0.195	1.02638e-05	0	ABTB1
7.70342e-10	0.285126	0.617	0.629	1.84443e-05	0	SEC11A
8.06225e-10	0.250722	0.843	0.857	1.93034e-05	0	SRRM2
1.27818e-09	0.327928	0.279	0.22	3.06036e-05	0	NUDT16
1.40904e-09	0.321528	0.549	0.533	3.37366e-05	0	ARAP1
1.45117e-09	0.337381	0.547	0.544	3.47455e-05	0	NCOA4
1.54355e-09	0.329175	0.423	0.39	3.69572e-05	0	BLVRA
1.60603e-09	0.351257	0.486	0.485	3.84531e-05	0	SAT2
1.80892e-09	0.28672	0.477	0.421	4.3311e-05	0	MS4A7
1.97989e-09	0.3678	0.26	0.2	4.74044e-05	0	CREB5
2.00461e-09	0.326168	0.496	0.488	4.79963e-05	0	EIF3M
2.05992e-09	0.336849	0.278	0.218	4.93207e-05	0	CD300LF
2.13425e-09	0.355394	0.306	0.25	5.11004e-05	0	STK38
2.19441e-09	0.293738	0.263	0.204	5.25408e-05	0	NAPRT
2.4721e-09	0.32039	0.253	0.191	5.91896e-05	0	RRP12
3.58654e-09	0.342662	0.528	0.509	8.58725e-05	0	ARHGAP26
4.35965e-09	0.382022	0.412	0.372	0.000104383	0	STAT2
4.62499e-09	0.333107	0.269	0.212	0.000110736	0	KIAA0930
4.99303e-09	0.35494	0.329	0.274	0.000119548	0	SPATA13
5.48052e-09	0.396402	0.352	0.306	0.00013122	0	LIMK2
7.53427e-09	0.391222	0.296	0.241	0.000180393	0	RBKS
8.3029e-09	0.371742	0.387	0.34	0.000198796	0	RCSD1
1.13142e-08	0.304574	0.534	0.512	0.000270896	0	LGALS9
1.16016e-08	0.370584	0.29	0.242	0.000277776	0	PKN2
1.1818e-08	0.260319	0.419	0.359	0.000282958	0	GIMAP4
1.42988e-08	0.277715	0.594	0.609	0.000342356	0	SMDT1
1.55872e-08	0.262576	0.465	0.418	0.000373204	0	TNFSF13
1.68687e-08	0.282708	0.252	0.192	0.000403887	0	ADD3
1.82407e-08	0.2605	0.32	0.26	0.000436738	0	C20orf27
2.39597e-08	0.357348	0.377	0.338	0.000573667	0	RASSF2
2.40388e-08	0.290766	0.295	0.238	0.00057556	0	RASGRP2
3.83223e-08	0.269562	0.709	0.746	0.000917551	0	CALM2
5.5845e-08	0.326375	0.427	0.375	0.0013371	0	EGR1
5.88158e-08	0.374216	0.348	0.311	0.00140823	0	FLOT2
6.57572e-08	0.306951	0.346	0.301	0.00157443	0	RASSF4
1.04088e-07	0.335659	0.32	0.274	0.00249218	0	DGKZ
1.04233e-07	0.316963	0.285	0.239	0.00249566	0	DENND1A
1.14295e-07	0.310677	0.46	0.457	0.00273657	0	ALKBH7
1.17587e-07	0.27394	0.635	0.654	0.00281539	0	JMJD1C
1.23654e-07	0.351348	0.297	0.248	0.00296065	0	VPS9D1
1.24279e-07	0.317698	0.538	0.544	0.00297561	0	DOCK8
1.38636e-07	0.280413	0.399	0.369	0.00331937	0	PLD3
1.47362e-07	0.347314	0.475	0.453	0.00352828	0	KCTD12
1.47829e-07	0.301597	0.519	0.528	0.00353948	0	LILRB3
1.82724e-07	0.365782	0.312	0.272	0.00437497	0	MAP3K1
1.89269e-07	0.279536	0.512	0.499	0.00453168	0	CHCHD10
2.62515e-07	0.272818	0.729	0.761	0.00628539	0	SAMSN1
2.81123e-07	0.342311	0.591	0.584	0.00673092	0	AC020916.1
3.34613e-07	0.289163	0.306	0.265	0.00801164	0	TMEM160
3.36524e-07	0.271713	0.488	0.469	0.00805739	0	SULF2
3.37776e-07	0.300147	0.25	0.202	0.00808738	0	AC090559.1
3.66187e-07	0.286526	0.499	0.477	0.00876762	0	METTL9
3.94869e-07	0.267481	0.639	0.634	0.00945436	0	MAT2A
4.20024e-07	0.272913	0.647	0.607	0.0100566	0	OSM
5.25849e-07	0.316429	0.424	0.418	0.0125904	0	RIN3
8.62829e-07	0.28402	0.44	0.432	0.0206587	0	DPYD
9.16951e-07	0.308242	0.442	0.427	0.0219546	0	MYCBP2
9.50808e-07	0.282155	0.601	0.648	0.0227652	0	TCF25
9.91884e-07	0.302469	0.437	0.435	0.0237487	0	UBE2R2
1.06686e-06	0.261756	0.456	0.443	0.0255438	0	REX1BD
1.07389e-06	0.296746	0.256	0.214	0.0257122	0	SLCO3A1
1.12269e-06	0.314867	0.386	0.359	0.0268805	0	ARHGAP45
1.15639e-06	0.348692	0.341	0.309	0.0276875	0	HMGB2
1.72145e-06	0.271145	0.491	0.473	0.0412167	0	PLXDC2
2.40049e-06	0.297594	0.407	0.393	0.0574748	0	PTPN18
3.429e-06	0.25714	0.589	0.615	0.0821007	0	ARGLU1
3.4654e-06	0.274939	0.412	0.391	0.082972	0	LY96
3.94659e-06	0.337376	0.402	0.391	0.0944931	0	RAB32
4.2076e-06	0.310651	0.335	0.31	0.100743	0	EIF4EBP1
4.43394e-06	0.333312	0.513	0.525	0.106162	0	NABP1
4.93647e-06	0.324753	0.28	0.247	0.118194	0	DHRS4
5.68686e-06	0.323622	0.37	0.328	0.136161	0	MIR3945HG
6.11952e-06	0.261989	0.351	0.322	0.14652	0	NAAA
6.75573e-06	0.323917	0.342	0.32	0.161752	0	PLXNB2
7.4182e-06	0.31435	0.323	0.298	0.177614	0	G6PD
8.16698e-06	0.301257	0.42	0.414	0.195542	0	PRKCB
9.41075e-06	0.264562	0.279	0.245	0.225322	0	CHCHD5
9.85218e-06	0.286239	0.376	0.355	0.235891	0	NIN
1.05085e-05	0.260739	0.512	0.527	0.251606	0	SYK
1.20356e-05	0.285326	0.541	0.567	0.288167	0	WASF2
1.32792e-05	0.303853	0.306	0.278	0.317944	0	TTC7A
1.63637e-05	0.265036	0.521	0.546	0.391795	0	SRA1
2.42404e-05	0.274063	0.25	0.215	0.580387	0	ARRB1
2.43537e-05	0.319195	0.287	0.26	0.583101	0	TNRC18
2.56409e-05	0.344662	0.456	0.465	0.613921	0	SBNO2
2.56451e-05	0.29172	0.36	0.348	0.614021	0	PTRHD1
2.66024e-05	0.276246	0.292	0.259	0.636941	0	SH3TC1
2.71098e-05	0.288761	0.269	0.241	0.649091	0	SPTLC2
2.78517e-05	0.286171	0.397	0.391	0.666854	0	TRIM38
3.42062e-05	0.292451	0.406	0.408	0.819	0	STAT6
3.94344e-05	0.278206	0.426	0.421	0.944178	0	TRIM44
4.18388e-05	0.256263	0.309	0.282	1	0	GAA
5.33954e-05	0.260809	0.505	0.538	1	0	EIF2S3
6.43681e-05	0.287529	0.33	0.31	1	0	FGD4
6.51894e-05	0.25626	0.374	0.358	1	0	CLEC4A
7.17789e-05	0.265882	0.456	0.47	1	0	UBE2D1
7.52564e-05	0.265465	0.524	0.539	1	0	TET2
9.34195e-05	0.270082	0.292	0.27	1	0	DPYSL2
9.88118e-05	0.268541	0.264	0.236	1	0	MSL3
0.000111707	0.306959	0.25	0.214	1	0	ADM
0.000120178	0.261034	0.368	0.349	1	0	MAP4K4
0.000148598	0.284879	0.379	0.379	1	0	CHP1
0.000177296	0.288415	0.496	0.513	1	0	LACTB
0.000250397	0.263126	0.359	0.357	1	0	SPG21
0.000269288	0.287377	0.414	0.416	1	0	SNHG15
0.000348919	0.296473	0.328	0.324	1	0	HIPK3
0.000426526	0.270125	0.307	0.289	1	0	CHSY1
0.000442551	0.269112	0.47	0.513	1	0	DDT
0.000837536	0.326387	0.269	0.249	1	0	SLFN11
0.000915279	0.255652	0.268	0.251	1	0	HNMT
0.00109359	0.304642	0.368	0.362	1	0	USP36
0.00115114	0.256333	0.26	0.243	1	0	XPO6
0.00175564	0.252096	0.305	0.295	1	0	AZI2
0.00186071	0.269871	0.272	0.26	1	0	JAK2
2.69881e-167	1.18518	0.938	0.549	6.46177e-163	1	APOBEC3A
1.19126e-138	1.07419	0.932	0.727	2.85224e-134	1	ATP1B3
1.96721e-134	0.92693	0.973	0.757	4.71008e-130	1	KDM6B
1.64952e-111	0.911255	0.976	0.771	3.94944e-107	1	PPIF
1.17725e-108	1.07159	0.942	0.684	2.81868e-104	1	AREG
2.84283e-108	0.781568	0.959	0.693	6.80659e-104	1	CD300E
2.99744e-104	0.768246	0.958	0.784	7.17677e-100	1	CD55
2.31369e-102	1.11263	0.852	0.569	5.53966e-98	1	NLRP3
9.60973e-101	0.887071	0.835	0.584	2.30086e-96	1	MAT2A
8.73257e-95	0.934528	0.853	0.634	2.09084e-90	1	EZR
1.02467e-94	0.604038	1	0.855	2.45337e-90	1	PLAUR
1.23462e-93	0.777327	0.871	0.656	2.95605e-89	1	CHD1
2.84576e-91	0.726205	0.974	0.863	6.81361e-87	1	LCP2
1.40353e-90	0.802865	0.885	0.626	3.36048e-86	1	C5AR1
6.78612e-90	0.87134	0.881	0.597	1.6248e-85	1	THBD
1.99601e-88	1.54973	0.619	0.325	4.77906e-84	1	THBS1
2.15935e-88	0.689624	0.968	0.749	5.17013e-84	1	HBEGF
2.97946e-88	0.791015	0.903	0.67	7.13372e-84	1	ITGAX
3.44424e-88	0.777465	0.933	0.729	8.24655e-84	1	YBX3
1.16235e-86	0.513569	1	0.967	2.78301e-82	1	PSAP
1.78279e-85	0.72497	0.99	0.923	4.26853e-81	1	NFKBIA
2.42579e-82	0.622231	0.943	0.737	5.80807e-78	1	METRNL
2.59426e-82	0.569571	0.994	0.928	6.21144e-78	1	MCL1
1.82325e-81	0.710961	0.813	0.578	4.36541e-77	1	PPP1CB
4.54436e-80	0.561493	0.994	0.769	1.08806e-75	1	FCN1
1.18677e-78	0.62718	0.966	0.816	2.84149e-74	1	LITAF
5.95757e-78	0.631197	0.962	0.789	1.42642e-73	1	CDKN1A
5.66201e-76	0.653629	0.781	0.489	1.35565e-71	1	LGALS2
2.278e-75	0.507063	0.999	0.878	5.45421e-71	1	NAMPT
5.92351e-75	0.654204	0.944	0.698	1.41827e-70	1	SLC11A1
3.96243e-72	0.797564	0.887	0.611	9.48724e-68	1	EREG
6.10485e-71	0.48579	0.99	0.895	1.46168e-66	1	CTSS
4.67584e-70	0.5431	0.947	0.814	1.11954e-65	1	RNF149
4.80396e-70	0.71815	0.924	0.719	1.15021e-65	1	ICAM1
2.12889e-69	0.82355	0.773	0.56	5.0972e-65	1	PRNP
7.69688e-69	0.612988	0.893	0.683	1.84286e-64	1	FOSL2
8.83639e-69	0.334391	0.999	0.997	2.1157e-64	1	EIF1
5.00206e-68	0.627447	0.959	0.746	1.19764e-63	1	VCAN
2.24867e-67	0.737987	0.846	0.646	5.384e-63	1	CREM
5.55795e-67	0.690901	0.861	0.6	1.33074e-62	1	VEGFA
5.92811e-67	0.685102	0.823	0.605	1.41937e-62	1	JMJD1C
2.4003e-66	0.653376	0.716	0.461	5.74704e-62	1	AMPD2
1.88381e-65	0.656577	0.943	0.785	4.5104e-61	1	AHNAK
2.07838e-64	0.711654	0.799	0.557	4.97627e-60	1	ZNF331
2.73157e-64	0.584991	0.868	0.623	6.54019e-60	1	ACSL1
4.60271e-62	0.525866	0.963	0.783	1.10203e-57	1	FPR1
4.99778e-62	0.531113	0.964	0.829	1.19662e-57	1	SLC2A3
5.48458e-62	0.571826	0.872	0.665	1.31317e-57	1	BCL3
2.19745e-60	0.849776	0.609	0.362	5.26134e-56	1	EMP1
3.74163e-60	0.64916	0.816	0.565	8.95857e-56	1	OSM
5.42697e-59	0.526913	0.976	0.853	1.29938e-54	1	FLNA
1.77233e-58	0.613301	0.823	0.63	4.24348e-54	1	GPCPD1
1.78968e-58	0.457903	1	0.926	4.28504e-54	1	LYZ
4.78609e-58	0.453538	0.998	0.963	1.14593e-53	1	PNRC1
5.12456e-57	0.568881	0.821	0.625	1.22697e-52	1	WARS
9.53306e-57	0.604997	0.855	0.645	2.2825e-52	1	MXD1
1.56608e-56	0.486337	0.998	0.928	3.74967e-52	1	NEAT1
2.0818e-56	0.484145	0.935	0.745	4.98446e-52	1	PDE4B
4.53932e-56	0.397872	0.991	0.973	1.08685e-51	1	PABPC1
7.54672e-56	0.529889	0.933	0.726	1.80691e-51	1	ETS2
1.41303e-55	0.450132	0.957	0.873	3.38322e-51	1	SLC25A6
2.01379e-55	0.546578	0.889	0.719	4.82162e-51	1	SAMSN1
1.09194e-54	0.409925	0.977	0.939	2.61444e-50	1	EEF2
1.45923e-54	0.705531	0.655	0.425	3.49382e-50	1	VPS37B
5.16358e-53	0.565368	0.971	0.878	1.23632e-48	1	FOSB
8.02422e-53	0.629037	0.622	0.398	1.92124e-48	1	GABARAPL1
2.87214e-52	0.587843	0.64	0.415	6.87676e-48	1	IL4R
4.14784e-52	0.477863	0.842	0.608	9.93118e-48	1	CFD
4.5481e-52	0.37571	0.974	0.837	1.08895e-47	1	TNFRSF1B
6.16645e-52	0.632756	0.74	0.518	1.47643e-47	1	SLC7A5
1.03385e-51	0.479203	0.959	0.899	2.47534e-47	1	EMP3
1.34899e-51	0.492442	0.751	0.48	3.22988e-47	1	FOLR3
2.25606e-51	0.570924	0.768	0.526	5.40169e-47	1	NR4A3
5.12916e-51	0.321931	0.997	0.988	1.22807e-46	1	RPS16
4.83781e-50	0.686357	0.472	0.254	1.15832e-45	1	RHOU
1.09906e-49	0.585082	0.97	0.82	2.63148e-45	1	IER3
2.79531e-49	0.495164	0.856	0.636	6.69282e-45	1	PFKFB3
4.02523e-49	0.380345	0.97	0.916	9.6376e-45	1	RPL7
1.04676e-48	0.525092	0.916	0.777	2.50626e-44	1	CEBPB
6.12611e-48	0.512516	0.25	0.087	1.46677e-43	1	PHLDB1
8.08062e-48	0.483143	0.837	0.611	1.93474e-43	1	EHD1
1.83237e-47	0.582604	0.786	0.599	4.38724e-43	1	MAP3K8
7.15118e-47	0.567098	0.618	0.392	1.71221e-42	1	MEFV
1.03754e-46	0.575376	0.67	0.442	2.48419e-42	1	ELL2
5.22371e-46	0.557692	0.688	0.496	1.25071e-41	1	TET2
1.78903e-45	0.450227	0.892	0.712	4.28347e-41	1	TNFAIP2
2.89945e-45	0.50561	0.462	0.25	6.94216e-41	1	CHSY1
1.53077e-44	0.57123	0.737	0.532	3.66513e-40	1	ADGRE2
5.40467e-44	0.506752	0.841	0.64	1.29404e-39	1	ATP13A3
6.9829e-44	0.480168	0.815	0.621	1.67192e-39	1	CSRNP1
1.39747e-43	0.356998	0.969	0.848	3.34595e-39	1	TSPO
2.082e-43	0.566795	0.656	0.42	4.98492e-39	1	OLR1
6.16896e-43	0.553468	0.512	0.308	1.47704e-38	1	VDR
8.92871e-43	0.28128	1	0.993	2.1378e-38	1	RPS2
1.56411e-42	0.572732	0.887	0.739	3.74494e-38	1	DUSP2
2.99034e-42	0.63041	0.654	0.451	7.15978e-38	1	PAPSS2
3.00186e-42	0.524084	0.825	0.673	7.18736e-38	1	EIF3A
5.04278e-42	0.529843	0.689	0.508	1.20739e-37	1	MAP2K3
5.79152e-42	0.476528	0.654	0.429	1.38666e-37	1	SECTM1
5.85107e-42	0.551734	0.544	0.331	1.40092e-37	1	GRASP
1.01864e-41	0.492843	0.941	0.822	2.43893e-37	1	TPM4
1.66581e-41	0.353916	0.883	0.693	3.98845e-37	1	TKT
2.66057e-41	0.475902	0.907	0.762	6.3702e-37	1	GLUL
4.46956e-41	0.417994	0.96	0.839	1.07015e-36	1	PLEK
8.25e-41	0.342609	0.985	0.94	1.9753e-36	1	RPL13A
2.02507e-40	0.4684	0.875	0.709	4.84863e-36	1	IVNS1ABP
2.55e-40	0.411276	0.761	0.541	6.10547e-36	1	CD302
3.14737e-40	0.295356	1	0.953	7.53576e-36	1	IFI30
3.26318e-40	0.381264	0.999	0.98	7.81302e-36	1	SAT1
9.02322e-40	0.31724	0.995	0.849	2.16043e-35	1	IL1B
2.16207e-39	0.528015	0.602	0.415	5.17665e-35	1	ZSWIM6
2.2663e-39	0.598386	0.609	0.404	5.42621e-35	1	LUCAT1
3.67237e-39	0.501188	0.818	0.645	8.79276e-35	1	PNP
5.59087e-39	0.508557	0.669	0.476	1.33862e-34	1	MALT1
8.8705e-39	0.585042	0.675	0.468	2.12386e-34	1	MCEMP1
1.16258e-38	0.35181	0.989	0.881	2.78356e-34	1	TYMP
3.65831e-38	0.511579	0.803	0.671	8.7591e-34	1	RILPL2
4.03206e-38	0.4291	0.976	0.918	9.65396e-34	1	BTG1
1.81155e-37	0.507088	0.585	0.395	4.33739e-33	1	NIBAN2
2.14602e-37	0.430236	0.679	0.484	5.13821e-33	1	CRTAP
2.1911e-37	0.350513	0.962	0.903	5.24615e-33	1	SERP1
2.2986e-37	0.481597	0.576	0.386	5.50353e-33	1	NFAT5
5.53996e-37	0.400895	0.804	0.647	1.32643e-32	1	AP1S2
8.62824e-37	0.387016	0.875	0.662	2.06586e-32	1	SERPINB9
1.10428e-36	0.515159	0.655	0.489	2.64397e-32	1	DNTTIP2
1.6119e-36	0.516508	0.737	0.577	3.85937e-32	1	SPAG9
1.74395e-36	0.31965	0.766	0.536	4.17553e-32	1	CXCL2
4.66648e-36	0.471459	0.605	0.405	1.1173e-31	1	NDRG1
4.73792e-36	0.26693	0.999	0.994	1.1344e-31	1	RPL26
7.49498e-36	0.493094	0.867	0.692	1.79452e-31	1	CEBPD
1.61698e-35	0.31239	0.975	0.935	3.87153e-31	1	RPL4
2.87981e-35	0.443094	0.784	0.619	6.89513e-31	1	EMILIN2
7.21652e-35	0.280212	1	0.959	1.72785e-30	1	S100A4
1.06483e-34	0.323846	0.928	0.785	2.54953e-30	1	LST1
1.12262e-34	0.44043	0.915	0.773	2.68789e-30	1	NR4A1
1.14731e-34	0.402103	0.87	0.734	2.747e-30	1	NFE2L2
4.8344e-34	0.348224	0.994	0.963	1.1575e-29	1	DUSP1
9.43069e-34	0.421252	0.303	0.144	2.25799e-29	1	LONRF3
1.16109e-33	0.290704	0.988	0.909	2.78001e-29	1	AIF1
1.7098e-33	0.495346	0.728	0.563	4.09378e-29	1	ATP2B1
2.04741e-33	0.408757	0.772	0.589	4.90211e-29	1	IER5
2.21688e-33	0.435097	0.644	0.474	5.30786e-29	1	FAM49A
3.10701e-33	0.398248	0.842	0.68	7.43912e-29	1	LILRA5
3.52078e-33	0.535304	0.565	0.391	8.42981e-29	1	ZC3H12A
4.80089e-33	0.417664	0.75	0.592	1.14948e-28	1	DDX21
6.52622e-33	0.415882	0.876	0.746	1.56257e-28	1	CFLAR
7.43768e-33	0.463525	0.605	0.426	1.7808e-28	1	SBNO2
8.97783e-33	0.27062	1	0.975	2.14956e-28	1	S100A6
1.12553e-32	0.446743	0.666	0.479	2.69487e-28	1	RASSF5
1.31178e-32	0.469627	0.484	0.306	3.1408e-28	1	CDC42EP2
1.53418e-32	0.407641	0.458	0.278	3.67329e-28	1	FGD4
1.8661e-32	0.316532	0.958	0.874	4.46801e-28	1	GSTP1
2.30402e-32	0.467149	0.674	0.516	5.51652e-28	1	SKIL
4.98338e-32	0.463723	0.541	0.373	1.19317e-27	1	IQSEC1
5.27961e-32	0.361248	0.725	0.547	1.2641e-27	1	BLVRB
5.41067e-32	0.451055	0.669	0.505	1.29548e-27	1	ARID5A
7.04258e-32	0.435792	0.652	0.48	1.6862e-27	1	ZMIZ1
1.26653e-31	0.502902	0.542	0.368	3.03246e-27	1	PELI1
3.14137e-31	0.406533	0.549	0.368	7.52138e-27	1	LPCAT1
3.25504e-31	0.480096	0.574	0.405	7.79353e-27	1	PURB
5.19286e-31	0.429798	0.779	0.632	1.24333e-26	1	BACH1
7.74506e-31	0.387045	0.798	0.621	1.8544e-26	1	CFP
1.06554e-30	0.441381	0.658	0.496	2.55122e-26	1	TNFRSF1A
1.37882e-30	0.430403	0.613	0.437	3.30131e-26	1	SULF2
1.68955e-30	0.440201	0.606	0.443	4.04528e-26	1	RARA
4.35087e-30	0.41587	0.745	0.592	1.04173e-25	1	STX11
4.57467e-30	0.357888	0.834	0.705	1.09531e-25	1	STAT3
8.9313e-30	0.356701	0.976	0.841	2.13842e-25	1	BCL2A1
9.29093e-30	0.441815	0.641	0.474	2.22453e-25	1	NBPF14
1.31901e-29	0.295375	0.936	0.825	3.1581e-25	1	CD52
2.46458e-29	0.421239	0.649	0.485	5.90094e-25	1	PNPLA8
2.58413e-29	0.392432	0.938	0.798	6.18719e-25	1	TNFAIP3
2.76249e-29	0.43133	0.557	0.402	6.61424e-25	1	JOSD1
7.41594e-29	0.338138	0.906	0.789	1.7756e-24	1	SOCS3
1.02972e-28	0.394516	0.783	0.647	2.46547e-24	1	NBPF26
1.078e-28	0.366058	0.37	0.21	2.58106e-24	1	DCUN1D3
1.15436e-28	0.429696	0.663	0.511	2.76387e-24	1	RUNX1
1.68795e-28	0.412496	0.719	0.533	4.04145e-24	1	TNFSF13B
3.18583e-28	0.349489	0.488	0.309	7.62784e-24	1	NRGN
3.2423e-28	0.654559	0.653	0.514	7.76304e-24	1	CHMP1B
3.39801e-28	0.433666	0.473	0.307	8.13585e-24	1	IL1RAP
3.71919e-28	0.395722	0.444	0.284	8.90486e-24	1	FURIN
4.64121e-28	0.505434	0.381	0.221	1.11125e-23	1	PLK2
6.10651e-28	0.470034	0.738	0.622	1.46208e-23	1	TOP1
7.52868e-28	0.464688	0.508	0.351	1.80259e-23	1	PDE4A
1.33759e-27	0.443498	0.612	0.459	3.2026e-23	1	PHF20L1
2.57365e-27	0.404661	0.34	0.196	6.16208e-23	1	LATS2
2.67737e-27	0.45656	0.676	0.537	6.41043e-23	1	PIM3
3.00354e-27	0.534078	0.363	0.213	7.19137e-23	1	NAF1
4.48732e-27	0.338595	0.818	0.682	1.0744e-22	1	DDX3X
5.74422e-27	0.35287	0.758	0.609	1.37534e-22	1	MYO1G
6.75338e-27	0.42005	0.744	0.568	1.61696e-22	1	NFKB1
6.95952e-27	0.287654	0.738	0.551	1.66632e-22	1	CSF3R
1.77717e-26	0.334141	0.868	0.673	4.25507e-22	1	TREM1
2.3501e-26	0.439967	0.589	0.43	5.62685e-22	1	RNF19B
2.55732e-26	0.385876	0.536	0.379	6.12298e-22	1	DENND3
2.55732e-26	0.361628	0.739	0.576	6.12299e-22	1	SLC43A2
2.76579e-26	0.412976	0.509	0.349	6.62214e-22	1	LDLR
3.13908e-26	0.471975	0.475	0.32	7.51589e-22	1	ETV3
5.70328e-26	0.35112	0.271	0.138	1.36554e-21	1	C17orf107
7.83525e-26	0.477968	0.618	0.468	1.87599e-21	1	SYAP1
9.74519e-26	0.310786	0.852	0.658	2.33329e-21	1	G0S2
1.1578e-25	0.394506	0.483	0.327	2.77212e-21	1	NDEL1
1.78645e-25	0.501757	0.739	0.63	4.2773e-21	1	SELENOK
1.94967e-25	0.375723	0.687	0.539	4.66808e-21	1	CTNNB1
2.32219e-25	0.415239	0.52	0.365	5.56002e-21	1	FAM102B
2.80442e-25	0.368789	0.785	0.616	6.71462e-21	1	FGL2
3.07971e-25	0.336827	0.908	0.818	7.37375e-21	1	LRRFIP1
3.64895e-25	0.370631	0.307	0.171	8.73667e-21	1	AVPI1
3.79291e-25	0.317722	0.88	0.713	9.08136e-21	1	GK
3.85997e-25	0.347302	0.587	0.418	9.24192e-21	1	MX2
4.29691e-25	0.286833	0.762	0.585	1.02881e-20	1	CSTA
7.16672e-25	0.469639	0.601	0.466	1.71593e-20	1	HOOK2
1.0655e-24	0.373121	0.438	0.283	2.55113e-20	1	ITPRIP
1.31505e-24	0.379843	0.514	0.362	3.14862e-20	1	TGIF1
1.79312e-24	0.334586	0.73	0.57	4.29326e-20	1	LRP1
2.36674e-24	0.407057	0.346	0.198	5.66669e-20	1	LRG1
3.47681e-24	0.367458	0.772	0.622	8.32454e-20	1	DSE
3.82759e-24	0.357174	0.424	0.276	9.1644e-20	1	SNN
5.5912e-24	0.305402	0.796	0.652	1.3387e-19	1	BEST1
1.30931e-23	0.385845	0.749	0.601	3.13488e-19	1	CD93
1.472e-23	0.298754	0.487	0.32	3.52442e-19	1	SULT1A1
1.5736e-23	0.36608	0.681	0.541	3.76767e-19	1	ADA2
2.15232e-23	0.324996	0.513	0.355	5.1533e-19	1	UBXN11
4.14594e-23	0.358185	0.305	0.172	9.92662e-19	1	TFDP2
4.5258e-23	0.415733	0.455	0.323	1.08361e-18	1	KCTD20
5.04567e-23	0.465209	0.88	0.816	1.20808e-18	1	CRIP1
6.52435e-23	0.316048	0.853	0.725	1.56213e-18	1	ASAH1
9.30726e-23	0.426582	0.48	0.339	2.22844e-18	1	ACSL3
1.12285e-22	0.387087	0.65	0.503	2.68845e-18	1	GNA15
1.1678e-22	0.349517	0.726	0.543	2.79605e-18	1	ANPEP
3.61939e-22	0.414462	0.275	0.152	8.6659e-18	1	CASS4
4.72831e-22	0.36508	0.804	0.669	1.1321e-17	1	UPP1
5.0151e-22	0.558451	0.35	0.216	1.20077e-17	1	HES4
5.18177e-22	0.42576	0.437	0.291	1.24067e-17	1	NFKBID
5.89725e-22	0.441032	0.424	0.281	1.41198e-17	1	TWISTNB
1.43201e-21	0.390886	0.38	0.247	3.42866e-17	1	GK5
1.58237e-21	0.310286	0.902	0.821	3.78868e-17	1	SERPINB1
2.21826e-21	0.437747	0.581	0.463	5.31118e-17	1	B4GALT1
2.26209e-21	0.518949	0.571	0.437	5.41613e-17	1	INSIG1
2.94524e-21	0.420351	0.829	0.721	7.05178e-17	1	NFKBIZ
3.24055e-21	0.427156	0.42	0.288	7.75885e-17	1	TRMT6
3.50606e-21	0.607323	0.408	0.279	8.39457e-17	1	TFRC
3.67236e-21	0.357092	0.351	0.217	8.79273e-17	1	NOCT
5.79112e-21	0.320328	0.748	0.614	1.38657e-16	1	ODF3B
6.4055e-21	0.279433	0.902	0.841	1.53367e-16	1	SRRM2
8.88818e-21	0.346447	0.529	0.387	2.1281e-16	1	PLK3
1.66286e-20	0.354349	0.576	0.453	3.98139e-16	1	NOTCH2
1.9784e-20	0.307097	0.656	0.509	4.73689e-16	1	RAB20
2.18171e-20	0.35871	0.571	0.449	5.22367e-16	1	GNA13
3.1125e-20	0.335348	0.266	0.148	7.45227e-16	1	AL109615.2
3.13882e-20	0.345262	0.413	0.282	7.51527e-16	1	PLEKHG2
3.77282e-20	0.261188	0.916	0.864	9.03325e-16	1	EIF3K
3.78729e-20	0.374269	0.46	0.322	9.0679e-16	1	SEMA6B
4.97098e-20	0.322373	0.749	0.619	1.1902e-15	1	PICALM
5.19635e-20	0.326522	0.426	0.289	1.24416e-15	1	B4GALT5
5.34569e-20	0.327371	0.462	0.321	1.27992e-15	1	PXN
[truncated: 8,079 more rows]

## Sheet: Table S8
Supplementary Table S8. EBV-associated TCR peptides
[truncated: 11,292 more rows]

[truncated: 1 more sheets: Table S9]
